# Supplementary material for: Uncovering the complex genetics of human temperament
Source: Mol Psychiatry. 2018 Oct 2;25(10):2275–94. doi: 10.1038/s41380-018-0264-5 (PMC7515831; doi:10.1038/s41380-018-0264-5)
Supplement: Supplementary file 13 — Supplementary Table S1 [file 41380_2018_264_MOESM13_ESM.xlsx]

## Sheet: Sheet1
Table S1. Descriptors for high and low scorers on TCI subscales.
TCI Scales	TCI Subscales	High Scorers	Low Scorers
Novelty Seeking
	NS1 excitability	exploratory	reserved
	NS2 impulsivity	impulsive	rigid
	NS2 extravagance	extravagant	thrifty
	NS4 disorderly	rule-breaking	orderly
Harm Avoidance
	HA1 pessimism	pessimistic	optimistic
	HA2 fearfulness	fearful	risk-taking
	HA3 shyness	shy	outgoing
	HA4 fatigability	fatigable	vigorous
Reward Dependence
	RD1 sentimentality	sentimental	objective
	RD2 attachment	friendly	detached
	RD3 dependence	approval-seeking	independent
Persistence
	PS eagerness	enthusiastic	hesitant
	PS hard-working	determined	easily discouraged
	PS ambition	ambitious	lazy
	PS perfectionism	perfectionistic	underachieving
Self-directedness
	SD1 responsibility	responsible	blaming
	SD2 purposefulness	purposeful	aimless
	SD3 resourcefulness	resourceful	helpless
	SD4 self-acceptance	hopeful	hopeless
	SD5 self-actualizing	self-actualizing	unfulfilled
Cooperativeness
	CO1 social tolerance	tolerant	prejudiced
	CO2 empathy	empathetic	self-centered
	CO3 helpfulness	considerate	hostile
	CO4 compassion	forgiving	revengeful
	CO5 conscience	principled	opportunistic
Self-Transcendence
	ST1 self-forgetfulness	acquiescent	controlling
	ST2 transpersonal	altruistic	individualistic
	identification
	ST3 spiritual	spiritual	skeptical
	acceptance
