# Supplementary material for: Uncovering the complex genetics of human temperament
Source: Mol Psychiatry. 2018 Oct 2;25(10):2275–94. doi: 10.1038/s41380-018-0264-5 (PMC7515831; doi:10.1038/s41380-018-0264-5)
Supplement: Supplementary file 15 — Supplementary Table S3 [file 41380_2018_264_MOESM15_ESM.xlsx]

## Sheet: table_last x snps.txt
Table S3. Molecular consequences and chromosomal characterization of the SNPs identified within each SNP Set.
Variation	Location	Allele	Gene	Feature	Feature_type	Consequence	cDNA_position	CDS_position	Protein_position	Amino_acids	Codons	Existing_variation	Distance	Strand	Symbol	Symbol_source	Hgnc_id	Biotype	Canonical	Tsl	Ccds	Swissprot	Trembl	Uniparc	Sift	Exon	Intron	DomainsH	gvsc	Hgvsp	Motif_name	Motif_pos	Hig_inf_pos	Motif_score_change
rs10874727	1:92637595	C	ENSG00000067208	ecotropic viral integration site 5 [Source:HGNC Symbol;Acc:HGNC:3501] ENST00000370331	Transcript	intron_variant	-	-	-	-	-	-		-1	EVI5	HGNC	HGNC:3501	protein_coding	YES	2	CCDS30774.1	O60447		UPI0000470AFE			11:17:00		ENST00000370331.3:c.1345-1259A>G
rs10874727	1:92637595	C	ENSG00000067208	ecotropic viral integration site 5 [Source:HGNC Symbol;Acc:HGNC:3501] ENST00000491940	Transcript	intron_variant,non_coding_transcript_variant	-	-	-	-	-	-		-1	EVI5	HGNC	HGNC:3501	processed_transcript		5							03:08:00		ENST00000491940.3:n.198-1259A>G
rs10874727	1:92637595	C	ENSG00000067208	ecotropic viral integration site 5 [Source:HGNC Symbol;Acc:HGNC:3501] ENST00000540033	Transcript	intron_variant	-	-	-	-	-	-		-1	EVI5	HGNC	HGNC:3501	protein_coding		1				UPI0002065028			12:18:00		ENST00000540033.2:c.1378-1259A>G
rs10874727	1:92637595	C	ENSG00000067208	ecotropic viral integration site 5 [Source:HGNC Symbol;Acc:HGNC:3501] ENST00000492613	Transcript	intron_variant,non_coding_transcript_variant	-	-	-	-	-	-		-1	EVI5	HGNC	HGNC:3501	processed_transcript		3							02:03:00		ENST00000492613.1:n.116-1259A>G
rs10874727	1:92637595	C	ENSG00000067208	ecotropic viral integration site 5 [Source:HGNC Symbol;Acc:HGNC:3501] ENST00000468580	Transcript	intron_variant,non_coding_transcript_variant	-	-	-	-	-	-		-1	EVI5	HGNC	HGNC:3501	processed_transcript		5							03:06:00		ENST00000468580.3:n.108-1259A>G
rs4970702	1:92479437	G	ENSG00000162676	growth factor independent 1 transcription repressor [Source:HGNC Symbol;Acc:HGNC:4237] ENST00000483490	Transcript	downstream_gene_variant	-	-	-	-	-	-	3553	-1	GFI1	HGNC	HGNC:4237	processed_transcript		2
rs4970702	1:92479437	G	ENSG00000162676	growth factor independent 1 transcription repressor [Source:HGNC Symbol;Acc:HGNC:4237] ENST00000294702	Transcript	intron_variant	-	-	-	-	-	-		-1	GFI1	HGNC	HGNC:4237	protein_coding		2	CCDS30773.1	Q99684	D3DT36	UPI000006D7FD			05:06:00		ENST00000294702.5:c.925-684T>C
rs4970702	1:92479437	G	ENSG00000162676	growth factor independent 1 transcription repressor [Source:HGNC Symbol;Acc:HGNC:4237] ENST00000370332	Transcript	intron_variant	-	-	-	-	-	-		-1	GFI1	HGNC	HGNC:4237	protein_coding	YES	1	CCDS30773.1	Q99684	D3DT36	UPI000006D7FD			05:06:00		ENST00000370332.3:c.925-684T>C
rs4970702	1:92479437	G	ENSG00000162676	growth factor independent 1 transcription repressor [Source:HGNC Symbol;Acc:HGNC:4237] ENST00000427103	Transcript	intron_variant	-	-	-	-	-	-		-1	GFI1	HGNC	HGNC:4237	protein_coding		1	CCDS30773.1	Q99684	D3DT36	UPI000006D7FD			05:06:00		ENST00000427103.3:c.925-684T>C
rs6604014	1:92750161	C	ENSG00000067208	ecotropic viral integration site 5 [Source:HGNC Symbol;Acc:HGNC:3501] ENST00000466778	Transcript	intron_variant,non_coding_transcript_variant	-	-	-	-	-	-		-1	EVI5	HGNC	HGNC:3501	processed_transcript		3							02:02:00		ENST00000466778.2:n.254-13534A>G
rs6604014	1:92750161	C	ENSG00000234202	ENST00000429959	Transcript	upstream_gene_variant	-	-	-	-	-	-	831	-1	RP11-330C7.4	Clone_based_vega_gene		processed_pseudogene	YES
rs6604014	1:92750161	C	ENSG00000067208	ecotropic viral integration site 5 [Source:HGNC Symbol;Acc:HGNC:3501] ENST00000474806	Transcript	intron_variant,non_coding_transcript_variant	-	-	-	-	-	-		-1	EVI5	HGNC	HGNC:3501	processed_transcript		3							01:02:00		ENST00000474806.1:n.271+34675A>G
rs6604014	1:92750161	C	ENSG00000067208	ecotropic viral integration site 5 [Source:HGNC Symbol;Acc:HGNC:3501] ENST00000540033	Transcript	intron_variant	-	-	-	-	-	-		-1	EVI5	HGNC	HGNC:3501	protein_coding		1				UPI0002065028			01:18:00		ENST00000540033.2:c.52-13534A>G
rs6604014	1:92750161	C	ENSG00000067208	ecotropic viral integration site 5 [Source:HGNC Symbol;Acc:HGNC:3501] ENST00000370331	Transcript	intron_variant	-	-	-	-	-	-		-1	EVI5	HGNC	HGNC:3501	protein_coding	YES	2	CCDS30774.1	O60447		UPI0000470AFE			01:17:00		ENST00000370331.3:c.52-13534A>G
rs7513775	1:92538940	C	ENSG00000067208	ecotropic viral integration site 5 [Source:HGNC Symbol;Acc:HGNC:3501] ENST00000540033	Transcript	intron_variant	-	-	-	-	-	-		-1	EVI5	HGNC	HGNC:3501	protein_coding		1				UPI0002065028			18:18:00		ENST00000540033.2:c.2151+24702A>G
rs7513775	1:92538940	C	ENSG00000067208	ecotropic viral integration site 5 [Source:HGNC Symbol;Acc:HGNC:3501] ENST00000370331	Transcript	intron_variant	-	-	-	-	-	-		-1	EVI5	HGNC	HGNC:3501	protein_coding	YES	2	CCDS30774.1	O60447		UPI0000470AFE			17:17:00		ENST00000370331.3:c.2118+24702A>G
rs7513775	1:92538940	C	-	ENSR00000540755	RegulatoryFeature	regulatory_region_variant	-	-	-	-	-	-						promoter_flanking_region
rs4294424	1:92673817	C	ENSG00000067208	ecotropic viral integration site 5 [Source:HGNC Symbol;Acc:HGNC:3501] ENST00000468580	Transcript	intron_variant,non_coding_transcript_variant	-	-	-	-	-	-		-1	EVI5	HGNC	HGNC:3501	processed_transcript		5							01:06:00		ENST00000468580.3:n.20+3341A>G
rs4294424	1:92673817	C	ENSG00000067208	ecotropic viral integration site 5 [Source:HGNC Symbol;Acc:HGNC:3501] ENST00000492613	Transcript	intron_variant,non_coding_transcript_variant	-	-	-	-	-	-		-1	EVI5	HGNC	HGNC:3501	processed_transcript		3							01:03:00		ENST00000492613.1:n.61+3341A>G
rs4294424	1:92673817	C	ENSG00000067208	ecotropic viral integration site 5 [Source:HGNC Symbol;Acc:HGNC:3501] ENST00000540033	Transcript	intron_variant	-	-	-	-	-	-		-1	EVI5	HGNC	HGNC:3501	protein_coding		1				UPI0002065028			10:18:00		ENST00000540033.2:c.1290+3341A>G
rs4294424	1:92673817	C	ENSG00000067208	ecotropic viral integration site 5 [Source:HGNC Symbol;Acc:HGNC:3501] ENST00000370331	Transcript	intron_variant	-	-	-	-	-	-		-1	EVI5	HGNC	HGNC:3501	protein_coding	YES	2	CCDS30774.1	O60447		UPI0000470AFE			10:17:00		ENST00000370331.3:c.1290+3341A>G
rs1337107	1:92753219	G	ENSG00000067208	ecotropic viral integration site 5 [Source:HGNC Symbol;Acc:HGNC:3501] ENST00000540033	Transcript	intron_variant	-	-	-	-	-	-		-1	EVI5	HGNC	HGNC:3501	protein_coding		1				UPI0002065028			01:18:00		ENST00000540033.2:c.52-16592T>C
rs1337107	1:92753219	G	ENSG00000067208	ecotropic viral integration site 5 [Source:HGNC Symbol;Acc:HGNC:3501] ENST00000370331	Transcript	intron_variant	-	-	-	-	-	-		-1	EVI5	HGNC	HGNC:3501	protein_coding	YES	2	CCDS30774.1	O60447		UPI0000470AFE			01:17:00		ENST00000370331.3:c.52-16592T>C
rs1337107	1:92753219	G	ENSG00000223896	cyclin J pseudogene 2 [Source:HGNC Symbol;Acc:HGNC:37997] ENST00000457810	Transcript	upstream_gene_variant	-	-	-	-	-	-	2575	1	CCNJP2	HGNC	HGNC:37997	processed_pseudogene	YES
rs1337107	1:92753219	G	ENSG00000067208	ecotropic viral integration site 5 [Source:HGNC Symbol;Acc:HGNC:3501] ENST00000466778	Transcript	intron_variant,non_coding_transcript_variant	-	-	-	-	-	-		-1	EVI5	HGNC	HGNC:3501	processed_transcript		3							02:02:00		ENST00000466778.2:n.254-16592T>C
rs1337107	1:92753219	G	ENSG00000067208	ecotropic viral integration site 5 [Source:HGNC Symbol;Acc:HGNC:3501] ENST00000474806	Transcript	intron_variant,non_coding_transcript_variant	-	-	-	-	-	-		-1	EVI5	HGNC	HGNC:3501	processed_transcript		3							01:02:00		ENST00000474806.1:n.271+31617T>C
rs1337107	1:92753219	G	ENSG00000234202	ENST00000429959	Transcript	upstream_gene_variant	-	-	-	-	-	-	3889	-1	RP11-330C7.4	Clone_based_vega_gene		processed_pseudogene	YES
rs1337107	1:92753219	G	-	ENSR00000540775	RegulatoryFeature	regulatory_region_variant	-	-	-	-	-	-						promoter_flanking_region
rs10747446	1:92642845	A	ENSG00000067208	ecotropic viral integration site 5 [Source:HGNC Symbol;Acc:HGNC:3501] ENST00000370331	Transcript	intron_variant	-	-	-	-	-	-		-1	EVI5	HGNC	HGNC:3501	protein_coding	YES	2	CCDS30774.1	O60447		UPI0000470AFE			11:17:00		ENST00000370331.3:c.1345-6509C>T
rs10747446	1:92642845	A	ENSG00000067208	ecotropic viral integration site 5 [Source:HGNC Symbol;Acc:HGNC:3501] ENST00000540033	Transcript	intron_variant	-	-	-	-	-	-		-1	EVI5	HGNC	HGNC:3501	protein_coding		1				UPI0002065028			12:18:00		ENST00000540033.2:c.1378-6509C>T
rs10747446	1:92642845	A	ENSG00000067208	ecotropic viral integration site 5 [Source:HGNC Symbol;Acc:HGNC:3501] ENST00000492613	Transcript	intron_variant,non_coding_transcript_variant	-	-	-	-	-	-		-1	EVI5	HGNC	HGNC:3501	processed_transcript		3							02:03:00		ENST00000492613.1:n.116-6509C>T
rs10747446	1:92642845	A	ENSG00000067208	ecotropic viral integration site 5 [Source:HGNC Symbol;Acc:HGNC:3501] ENST00000491940	Transcript	intron_variant,non_coding_transcript_variant	-	-	-	-	-	-		-1	EVI5	HGNC	HGNC:3501	processed_transcript		5							03:08:00		ENST00000491940.3:n.198-6509C>T
rs10747446	1:92642845	A	ENSG00000067208	ecotropic viral integration site 5 [Source:HGNC Symbol;Acc:HGNC:3501] ENST00000468580	Transcript	intron_variant,non_coding_transcript_variant	-	-	-	-	-	-		-1	EVI5	HGNC	HGNC:3501	processed_transcript		5							03:06:00		ENST00000468580.3:n.108-6509C>T
rs10747446	1:92642845	A	ENSG00000229992	high mobility group box 3 pseudogene 9 [Source:HGNC Symbol;Acc:HGNC:39301] ENST00000441799	Transcript	downstream_gene_variant	-	-	-	-	-	-	4203	-1	HMGB3P9	HGNC	HGNC:39301	processed_pseudogene	YES
rs6603986	1:92551664	A	ENSG00000067208	ecotropic viral integration site 5 [Source:HGNC Symbol;Acc:HGNC:3501] ENST00000370331	Transcript	intron_variant	-	-	-	-	-	-		-1	EVI5	HGNC	HGNC:3501	protein_coding	YES	2	CCDS30774.1	O60447		UPI0000470AFE			17:17:00		ENST00000370331.3:c.2118+11978G>T
rs6603986	1:92551664	A	ENSG00000067208	ecotropic viral integration site 5 [Source:HGNC Symbol;Acc:HGNC:3501] ENST00000540033	Transcript	intron_variant	-	-	-	-	-	-		-1	EVI5	HGNC	HGNC:3501	protein_coding		1				UPI0002065028			18:18:00		ENST00000540033.2:c.2151+11978G>T
rs10493863	1:92934137	C	ENSG00000229052	ENST00000418249	Transcript	downstream_gene_variant	-	-	-	-	-	-	2046	1	RP11-386I23.1	Clone_based_vega_gene		transcribed_processed_pseudogene
rs10493863	1:92934137	C	ENSG00000229052	ENST00000602631	Transcript	downstream_gene_variant	-	-	-	-	-	-	39	1	RP11-386I23.1	Clone_based_vega_gene		processed_transcript	YES
rs10493863	1:92934137	C	ENSG00000154511	family with sequence similarity 69, member A [Source:HGNC Symbol;Acc:HGNC:32213] ENST00000370310	Transcript	intron_variant	-	-	-	-	-	-		-1	FAM69A	HGNC	HGNC:32213	protein_coding	YES	2	CCDS44173.1	Q5T7M9		UPI0000037783			01:04:00		ENST00000370310.4:c.54+27239A>G
rs10493863	1:92934137	C	ENSG00000154511	family with sequence similarity 69, member A [Source:HGNC Symbol;Acc:HGNC:32213] ENST00000615519	Transcript	intron_variant	-	-	-	-	-	-		-1	FAM69A	HGNC	HGNC:32213	protein_coding		1	CCDS72825.1	Q5T7M9		UPI0000205B54			01:04:00		ENST00000615519.2:c.54+27239A>G
rs10493863	1:92934137	C	ENSG00000154511	family with sequence similarity 69, member A [Source:HGNC Symbol;Acc:HGNC:32213] ENST00000613902	Transcript	intron_variant	-	-	-	-	-	-		-1	FAM69A	HGNC	HGNC:32213	protein_coding		4	CCDS72823.1			UPI0002340647			01:03:00		ENST00000613902.2:c.54+27239A>G
rs10493863	1:92934137	C	ENSG00000154511	family with sequence similarity 69, member A [Source:HGNC Symbol;Acc:HGNC:32213] ENST00000616709	Transcript	intron_variant	-	-	-	-	-	-		-1	FAM69A	HGNC	HGNC:32213	protein_coding		3	CCDS72824.1			UPI000040E424			01:03:00		ENST00000616709.2:c.54+27239A>G
rs10493863	1:92934137	C	-	ENSR00001522452	RegulatoryFeature	regulatory_region_variant	-	-	-	-	-	-						promoter_flanking_region
rs7515257	1:92928161	A	ENSG00000229052	ENST00000418249	Transcript	upstream_gene_variant	-	-	-	-	-	-	3184	1	RP11-386I23.1	Clone_based_vega_gene		transcribed_processed_pseudogene
rs7515257	1:92928161	A	ENSG00000229052	ENST00000602631	Transcript	upstream_gene_variant	-	-	-	-	-	-	2535	1	RP11-386I23.1	Clone_based_vega_gene		processed_transcript	YES
rs7515257	1:92928161	A	ENSG00000154511	family with sequence similarity 69, member A [Source:HGNC Symbol;Acc:HGNC:32213] ENST00000370310	Transcript	intron_variant	-	-	-	-	-	-		-1	FAM69A	HGNC	HGNC:32213	protein_coding	YES	2	CCDS44173.1	Q5T7M9		UPI0000037783			01:04:00		ENST00000370310.4:c.54+33215C>T
rs7515257	1:92928161	A	ENSG00000154511	family with sequence similarity 69, member A [Source:HGNC Symbol;Acc:HGNC:32213] ENST00000613902	Transcript	intron_variant	-	-	-	-	-	-		-1	FAM69A	HGNC	HGNC:32213	protein_coding		4	CCDS72823.1			UPI0002340647			01:03:00		ENST00000613902.2:c.54+33215C>T
rs7515257	1:92928161	A	ENSG00000154511	family with sequence similarity 69, member A [Source:HGNC Symbol;Acc:HGNC:32213] ENST00000615519	Transcript	intron_variant	-	-	-	-	-	-		-1	FAM69A	HGNC	HGNC:32213	protein_coding		1	CCDS72825.1	Q5T7M9		UPI0000205B54			01:04:00		ENST00000615519.2:c.54+33215C>T
rs7515257	1:92928161	A	ENSG00000154511	family with sequence similarity 69, member A [Source:HGNC Symbol;Acc:HGNC:32213] ENST00000616709	Transcript	intron_variant	-	-	-	-	-	-		-1	FAM69A	HGNC	HGNC:32213	protein_coding		3	CCDS72824.1			UPI000040E424			01:03:00		ENST00000616709.2:c.54+33215C>T
rs7515257	1:92928161	A	-	ENSR00001582162	RegulatoryFeature	regulatory_region_variant	-	-	-	-	-	-						CTCF_binding_site
rs6698233	1:92931743	T	ENSG00000154511	family with sequence similarity 69, member A [Source:HGNC Symbol;Acc:HGNC:32213] ENST00000615519	Transcript	intron_variant	-	-	-	-	-	-		-1	FAM69A	HGNC	HGNC:32213	protein_coding		1	CCDS72825.1	Q5T7M9		UPI0000205B54			01:04:00		ENST00000615519.2:c.54+29633G>A
rs6698233	1:92931743	T	ENSG00000154511	family with sequence similarity 69, member A [Source:HGNC Symbol;Acc:HGNC:32213] ENST00000613902	Transcript	intron_variant	-	-	-	-	-	-		-1	FAM69A	HGNC	HGNC:32213	protein_coding		4	CCDS72823.1			UPI0002340647			01:03:00		ENST00000613902.2:c.54+29633G>A
rs6698233	1:92931743	T	ENSG00000154511	family with sequence similarity 69, member A [Source:HGNC Symbol;Acc:HGNC:32213] ENST00000616709	Transcript	intron_variant	-	-	-	-	-	-		-1	FAM69A	HGNC	HGNC:32213	protein_coding		3	CCDS72824.1			UPI000040E424			01:03:00		ENST00000616709.2:c.54+29633G>A
rs6698233	1:92931743	T	ENSG00000229052	ENST00000418249	Transcript	non_coding_transcript_exon_variant,non_coding_transcript_variant	256	-	-	-	-	-		1	RP11-386I23.1	Clone_based_vega_gene		transcribed_processed_pseudogene								02:02:00			ENST00000418249.2:n.256C>T
rs6698233	1:92931743	T	ENSG00000229052	ENST00000602631	Transcript	non_coding_transcript_exon_variant,non_coding_transcript_variant	1048	-	-	-	-	-		1	RP11-386I23.1	Clone_based_vega_gene		processed_transcript	YES							01:01:00			ENST00000602631.1:n.1048C>T
rs6698233	1:92931743	T	ENSG00000154511	family with sequence similarity 69, member A [Source:HGNC Symbol;Acc:HGNC:32213] ENST00000370310	Transcript	intron_variant	-	-	-	-	-	-		-1	FAM69A	HGNC	HGNC:32213	protein_coding	YES	2	CCDS44173.1	Q5T7M9		UPI0000037783			01:04:00		ENST00000370310.4:c.54+29633G>A
rs10782946	1:92887112	A	ENSG00000154511	family with sequence similarity 69, member A [Source:HGNC Symbol;Acc:HGNC:32213] ENST00000615519	Transcript	intron_variant	-	-	-	-	-	-		-1	FAM69A	HGNC	HGNC:32213	protein_coding		1	CCDS72825.1	Q5T7M9		UPI0000205B54			01:04:00		ENST00000615519.2:c.55-10682C>T
rs10782946	1:92887112	A	ENSG00000154511	family with sequence similarity 69, member A [Source:HGNC Symbol;Acc:HGNC:32213] ENST00000613902	Transcript	intron_variant	-	-	-	-	-	-		-1	FAM69A	HGNC	HGNC:32213	protein_coding		4	CCDS72823.1			UPI0002340647			01:03:00		ENST00000613902.2:c.55-36157C>T
rs10782946	1:92887112	A	ENSG00000154511	family with sequence similarity 69, member A [Source:HGNC Symbol;Acc:HGNC:32213] ENST00000616709	Transcript	intron_variant	-	-	-	-	-	-		-1	FAM69A	HGNC	HGNC:32213	protein_coding		3	CCDS72824.1			UPI000040E424			01:03:00		ENST00000616709.2:c.55-10682C>T
rs10782946	1:92887112	A	ENSG00000154511	family with sequence similarity 69, member A [Source:HGNC Symbol;Acc:HGNC:32213] ENST00000370310	Transcript	intron_variant	-	-	-	-	-	-		-1	FAM69A	HGNC	HGNC:32213	protein_coding	YES	2	CCDS44173.1	Q5T7M9		UPI0000037783			01:04:00		ENST00000370310.4:c.55-10682C>T
rs2031494	1:92500412	C	-	--	-	intergenic_variant	-	-	-	-	-	-
rs1556562	1:92568466	T	ENSG00000067208	ecotropic viral integration site 5 [Source:HGNC Symbol;Acc:HGNC:3501] ENST00000370331	Transcript	intron_variant	-	-	-	-	-	-		-1	EVI5	HGNC	HGNC:3501	protein_coding	YES	2	CCDS30774.1	O60447		UPI0000470AFE			16:17:00		ENST00000370331.3:c.2023-4729C>A
rs1556562	1:92568466	T	ENSG00000067208	ecotropic viral integration site 5 [Source:HGNC Symbol;Acc:HGNC:3501] ENST00000540033	Transcript	intron_variant	-	-	-	-	-	-		-1	EVI5	HGNC	HGNC:3501	protein_coding		1				UPI0002065028			17:18:00		ENST00000540033.2:c.2056-4729C>A
rs1556562	1:92568466	T	ENSG00000067208	ecotropic viral integration site 5 [Source:HGNC Symbol;Acc:HGNC:3501] ENST00000491940	Transcript	intron_variant,non_coding_transcript_variant	-	-	-	-	-	-		-1	EVI5	HGNC	HGNC:3501	processed_transcript		5							08:08:00		ENST00000491940.3:n.876-4729C>A
)rs4309593	2:104714877	T	-	--	-	intergenic_variant	-	-	-	-	-	-
rs17020855	2:104734639	G	ENSG00000207249	Small nucleolar RNA SNORA72 [Source:RFAM;Acc:RF00139] ENST00000384520	Transcript	downstream_gene_variant	-	-	-	-	-	-	1277	1	SNORA72	RFAM		snoRNA	YES
rs6756121	2:104695504	C	-	--	-	intergenic_variant	-	-	-	-	-	-
rs6713364	2:104688968	T	-	--	-	intergenic_variant	-	-	-	-	-	-
rs4851712	2:104738468	A	-	--	-	intergenic_variant	-	-	-	-	-	-
rs17679436	2:104730628	A	ENSG00000207249	Small nucleolar RNA SNORA72 [Source:RFAM;Acc:RF00139] ENST00000384520	Transcript	upstream_gene_variant	-	-	-	-	-	-	2606	1	SNORA72	RFAM		snoRNA	YES
rs6735422	2:104724989	C	-	--	-	intergenic_variant	-	-	-	-	-	-
rs17627584	2:104698512	T	-	--	-	intergenic_variant	-	-	-	-	-	-
rs17627543	2:104698359	A	-	--	-	intergenic_variant	-	-	-	-	-	-
rs4851042	2:104748397	T	ENSG00000234177	long intergenic non-protein coding RNA 1114 [Source:HGNC Symbol;Acc:HGNC:49245] ENST00000424321	Transcript	intron_variant,non_coding_transcript_variant	-	-	-	-	-	-		-1	LINC01114	HGNC	HGNC:49245	lincRNA		2							02:02:00		ENST00000424321.3:n.1598+925G>A
rs4851042	2:104748397	T	ENSG00000234177	long intergenic non-protein coding RNA 1114 [Source:HGNC Symbol;Acc:HGNC:49245] ENST00000421071	Transcript	downstream_gene_variant	-	-	-	-	-	-	987	-1	LINC01114	HGNC	HGNC:49245	lincRNA		3
rs4851042	2:104748397	T	ENSG00000234177	long intergenic non-protein coding RNA 1114 [Source:HGNC Symbol;Acc:HGNC:49245] ENST00000425879	Transcript	intron_variant,non_coding_transcript_variant	-	-	-	-	-	-		-1	LINC01114	HGNC	HGNC:49245	lincRNA	YES	2							03:03:00		ENST00000425879.1:n.1922+925G>A
rs10452250	4:64949315	C	ENSG00000250125	ENST00000509932	Transcript	intron_variant,non_coding_transcript_variant	-	-	-	-	-	-		-1	RP11-707A18.1	Clone_based_vega_gene		lincRNA	YES	1							02:06:00		ENST00000509932.1:n.240-9279A>G
rs1372029	4:64925558	G	ENSG00000250125	ENST00000509932	Transcript	intron_variant,non_coding_transcript_variant	-	-	-	-	-	-		-1	RP11-707A18.1	Clone_based_vega_gene		lincRNA	YES	1							06:06:00		ENST00000509932.1:n.716+1034T>C
rs4383662	4:64951660	C	ENSG00000250125	ENST00000509932	Transcript	intron_variant,non_coding_transcript_variant	-	-	-	-	-	-		-1	RP11-707A18.1	Clone_based_vega_gene		lincRNA	YES	1							02:06:00		ENST00000509932.1:n.240-11624A>G
rs968827	4:64935416	T	ENSG00000250125	ENST00000509932	Transcript	intron_variant,non_coding_transcript_variant	-	-	-	-	-	-		-1	RP11-707A18.1	Clone_based_vega_gene		lincRNA	YES	1							05:06:00		ENST00000509932.1:n.646+2191G>A
rs2882090	4:64951806	A	ENSG00000250125	ENST00000509932	Transcript	intron_variant,non_coding_transcript_variant	-	-	-	-	-	-		-1	RP11-707A18.1	Clone_based_vega_gene		lincRNA	YES	1							02:06:00		ENST00000509932.1:n.240-11770C>T
rs1440934	4:65031522	G	ENSG00000248447	ENST00000513297	Transcript	downstream_gene_variant	-	-	-	-	-	-	3112	-1	RP11-633G11.1	Clone_based_vega_gene		processed_pseudogene	YES
rs6811034	4:65015443	G	-	--	-	intergenic_variant	-	-	-	-	-	-
rs11733026	4:65033652	T	ENSG00000248447	ENST00000513297	Transcript	downstream_gene_variant	-	-	-	-	-	-	982	-1	RP11-633G11.1	Clone_based_vega_gene		processed_pseudogene	YES
rs6841252	4:64894844	G	-	--	-	intergenic_variant	-	-	-	-	-	-
rs1430530	4:64750548	G	-	--	-	intergenic_variant	-	-	-	-	-	-
rs6847583	4:64747551	G	-	--	-	intergenic_variant	-	-	-	-	-	-
rs1430519	4:64759003	T	-	--	-	intergenic_variant	-	-	-	-	-	-
rs11131571	4:64722904	T	-	--	-	intergenic_variant	-	-	-	-	-	-
rs7695636	4:64720642	G	-	--	-	intergenic_variant	-	-	-	-	-	-
rs1897146	4:64743482	G	-	--	-	intergenic_variant	-	-	-	-	-	-
rs12055210	5:50693867	G	ENSG00000151883	poly (ADP-ribose) polymerase family, member 8 [Source:HGNC Symbol;Acc:HGNC:26124] ENST00000503046	Transcript	intron_variant	-	-	-	-	-	-		1	PARP8	HGNC	HGNC:26124	protein_coding		4			D6RAL6,D6RGZ9	UPI0001D3B2E8			02:04:00		ENST00000503046.3:c.146+25742A>G
rs12055210	5:50693867	G	ENSG00000151883	poly (ADP-ribose) polymerase family, member 8 [Source:HGNC Symbol;Acc:HGNC:26124] ENST00000281631	Transcript	intron_variant	-	-	-	-	-	-		1	PARP8	HGNC	HGNC:26124	protein_coding	YES	1	CCDS3954.1	Q8N3A8	D6RGZ9	UPI0000073D19			02:25:00		ENST00000281631.7:c.146+25742A>G
rs12055210	5:50693867	G	ENSG00000151883	poly (ADP-ribose) polymerase family, member 8 [Source:HGNC Symbol;Acc:HGNC:26124] ENST00000507812	Transcript	intron_variant,NMD_transcript_variant	-	-	-	-	-	-		1	PARP8	HGNC	HGNC:26124	nonsense_mediated_decay		4			D6R914	UPI0001D3B2DF			03:05:00		ENST00000507812.3:c.146+25742A>G
rs12055210	5:50693867	G	ENSG00000151883	poly (ADP-ribose) polymerase family, member 8 [Source:HGNC Symbol;Acc:HGNC:26124] ENST00000514067	Transcript	intron_variant	-	-	-	-	-	-		1	PARP8	HGNC	HGNC:26124	protein_coding		1	CCDS54849.1	Q8N3A8	D6RGZ9	UPI00003BF453			02:24:00		ENST00000514067.4:c.146+25742A>G
rs12055210	5:50693867	G	ENSG00000151883	poly (ADP-ribose) polymerase family, member 8 [Source:HGNC Symbol;Acc:HGNC:26124] ENST00000511363	Transcript	intron_variant,non_coding_transcript_variant	-	-	-	-	-	-		1	PARP8	HGNC	HGNC:26124	processed_transcript		2							03:24:00		ENST00000511363.4:n.328+25742A>G
rs12055210	5:50693867	G	ENSG00000151883	poly (ADP-ribose) polymerase family, member 8 [Source:HGNC Symbol;Acc:HGNC:26124] ENST00000514342	Transcript	intron_variant	-	-	-	-	-	-		1	PARP8	HGNC	HGNC:26124	protein_coding		5			F5H3X8	UPI0002065869			02:23:00		ENST00000514342.4:c.-596+25742A>G
rs12055210	5:50693867	G	ENSG00000151883	poly (ADP-ribose) polymerase family, member 8 [Source:HGNC Symbol;Acc:HGNC:26124] ENST00000503193	Transcript	intron_variant,NMD_transcript_variant	-	-	-	-	-	-		1	PARP8	HGNC	HGNC:26124	nonsense_mediated_decay		4			D6RF59	UPI0001D3B2E9			01:05:00		ENST00000503193.3:c.91+26681A>G
rs12055210	5:50693867	G	ENSG00000151883	poly (ADP-ribose) polymerase family, member 8 [Source:HGNC Symbol;Acc:HGNC:26124] ENST00000510303	Transcript	intron_variant,NMD_transcript_variant	-	-	-	-	-	-		1	PARP8	HGNC	HGNC:26124	nonsense_mediated_decay		4			D6RCA6	UPI0001D3B2E1			03:07:00		ENST00000510303.4:c.146+25742A>G
rs12055210	5:50693867	G	ENSG00000151883	poly (ADP-ribose) polymerase family, member 8 [Source:HGNC Symbol;Acc:HGNC:26124] ENST00000502524	Transcript	intron_variant	-	-	-	-	-	-		1	PARP8	HGNC	HGNC:26124	protein_coding		3			D6RGZ9	UPI0001D3B2E2			03:04:00		ENST00000502524.3:c.146+25742A>G
rs12055210	5:50693867	G	ENSG00000151883	poly (ADP-ribose) polymerase family, member 8 [Source:HGNC Symbol;Acc:HGNC:26124] ENST00000505697	Transcript	intron_variant	-	-	-	-	-	-		1	PARP8	HGNC	HGNC:26124	protein_coding		1	CCDS3954.1	Q8N3A8	D6RGZ9	UPI0000073D19			03:26:00		ENST00000505697.4:c.146+25742A>G
rs12055210	5:50693867	G	ENSG00000151883	poly (ADP-ribose) polymerase family, member 8 [Source:HGNC Symbol;Acc:HGNC:26124] ENST00000505180	Transcript	intron_variant,non_coding_transcript_variant	-	-	-	-	-	-		1	PARP8	HGNC	HGNC:26124	processed_transcript		4							01:04:00		ENST00000505180.3:n.242+25742A>G
rs12055210	5:50693867	G	ENSG00000151883	poly (ADP-ribose) polymerase family, member 8 [Source:HGNC Symbol;Acc:HGNC:26124] ENST00000503561	Transcript	intron_variant,non_coding_transcript_variant	-	-	-	-	-	-		1	PARP8	HGNC	HGNC:26124	processed_transcript		1							01:22:00		ENST00000503561.5:n.233+25742A>G
rs12055210	5:50693867	G	ENSG00000151883	poly (ADP-ribose) polymerase family, member 8 [Source:HGNC Symbol;Acc:HGNC:26124] ENST00000503750	Transcript	intron_variant	-	-	-	-	-	-		1	PARP8	HGNC	HGNC:26124	protein_coding		5				UPI000206586A			01:23:00		ENST00000503750.3:c.-525+25742A>G
rs12055210	5:50693867	G	ENSG00000151883	poly (ADP-ribose) polymerase family, member 8 [Source:HGNC Symbol;Acc:HGNC:26124] ENST00000503888	Transcript	intron_variant,NMD_transcript_variant	-	-	-	-	-	-		1	PARP8	HGNC	HGNC:26124	nonsense_mediated_decay		4			D6RFH0	UPI0001D3B2E0			02:06:00		ENST00000503888.3:c.91+26681A>G
rs12055210	5:50693867	G	ENSG00000151883	poly (ADP-ribose) polymerase family, member 8 [Source:HGNC Symbol;Acc:HGNC:26124] ENST00000503707	Transcript	intron_variant,NMD_transcript_variant	-	-	-	-	-	-		1	PARP8	HGNC	HGNC:26124	nonsense_mediated_decay		4			D6RGZ9,D6RF37	UPI0001D3B2E6			02:05:00		ENST00000503707.4:c.146+25742A>G
rs12055210	5:50693867	G	ENSG00000151883	poly (ADP-ribose) polymerase family, member 8 [Source:HGNC Symbol;Acc:HGNC:26124] ENST00000503790	Transcript	intron_variant,non_coding_transcript_variant	-	-	-	-	-	-		1	PARP8	HGNC	HGNC:26124	processed_transcript		4							03:06:00		ENST00000503790.4:n.328+25742A>G
rs12055210	5:50693867	G	ENSG00000151883	poly (ADP-ribose) polymerase family, member 8 [Source:HGNC Symbol;Acc:HGNC:26124] ENST00000515166	Transcript	intron_variant,NMD_transcript_variant	-	-	-	-	-	-		1	PARP8	HGNC	HGNC:26124	nonsense_mediated_decay		5			D6RGZ9,D6RB30	UPI0001D3B2EA			02:24:00		ENST00000515166.3:c.146+25742A>G
rs12055210	5:50693867	G	ENSG00000151883	poly (ADP-ribose) polymerase family, member 8 [Source:HGNC Symbol;Acc:HGNC:26124] ENST00000515175	Transcript	intron_variant	-	-	-	-	-	-		1	PARP8	HGNC	HGNC:26124	protein_coding		3			D6R914,D6R9T2	UPI0001D3B2E3			03:03:00		ENST00000515175.3:c.146+25742A>G
rs12055210	5:50693867	G	ENSG00000151883	poly (ADP-ribose) polymerase family, member 8 [Source:HGNC Symbol;Acc:HGNC:26124] ENST00000505554	Transcript	intron_variant	-	-	-	-	-	-		1	PARP8	HGNC	HGNC:26124	protein_coding		5			E9PFI7	UPI0001D3B2EB			02:25:00		ENST00000505554.3:c.83+25742A>G
rs12055210	5:50693867	G	ENSG00000151883	poly (ADP-ribose) polymerase family, member 8 [Source:HGNC Symbol;Acc:HGNC:26124] ENST00000513738	Transcript	intron_variant	-	-	-	-	-	-		1	PARP8	HGNC	HGNC:26124	protein_coding		4			D6RC81	UPI0001D3B2E4			02:04:00		ENST00000513738.3:c.146+25742A>G
rs12055210	5:50693867	G	ENSG00000151883	poly (ADP-ribose) polymerase family, member 8 [Source:HGNC Symbol;Acc:HGNC:26124] ENST00000503665	Transcript	intron_variant	-	-	-	-	-	-		1	PARP8	HGNC	HGNC:26124	protein_coding		4			D6R914,D6RCN2	UPI0001D3B2E5			02:02:00		ENST00000503665.3:c.146+25742A>G
rs2404958	5:50767201	T	ENSG00000151883	poly (ADP-ribose) polymerase family, member 8 [Source:HGNC Symbol;Acc:HGNC:26124] ENST00000505697	Transcript	intron_variant	-	-	-	-	-	-		1	PARP8	HGNC	HGNC:26124	protein_coding		1	CCDS3954.1	Q8N3A8	D6RGZ9	UPI0000073D19			08:26:00		ENST00000505697.4:c.518+3959G>T
rs2404958	5:50767201	T	ENSG00000151883	poly (ADP-ribose) polymerase family, member 8 [Source:HGNC Symbol;Acc:HGNC:26124] ENST00000514067	Transcript	intron_variant	-	-	-	-	-	-		1	PARP8	HGNC	HGNC:26124	protein_coding		1	CCDS54849.1	Q8N3A8	D6RGZ9	UPI00003BF453			07:24:00		ENST00000514067.4:c.518+3959G>T
rs2404958	5:50767201	T	ENSG00000151883	poly (ADP-ribose) polymerase family, member 8 [Source:HGNC Symbol;Acc:HGNC:26124] ENST00000281631	Transcript	intron_variant	-	-	-	-	-	-		1	PARP8	HGNC	HGNC:26124	protein_coding	YES	1	CCDS3954.1	Q8N3A8	D6RGZ9	UPI0000073D19			07:25:00		ENST00000281631.7:c.518+3959G>T
rs2404958	5:50767201	T	ENSG00000151883	poly (ADP-ribose) polymerase family, member 8 [Source:HGNC Symbol;Acc:HGNC:26124] ENST00000511363	Transcript	intron_variant,non_coding_transcript_variant	-	-	-	-	-	-		1	PARP8	HGNC	HGNC:26124	processed_transcript		2							06:24:00		ENST00000511363.4:n.539+3959G>T
rs2404958	5:50767201	T	ENSG00000151883	poly (ADP-ribose) polymerase family, member 8 [Source:HGNC Symbol;Acc:HGNC:26124] ENST00000503561	Transcript	intron_variant,non_coding_transcript_variant	-	-	-	-	-	-		1	PARP8	HGNC	HGNC:26124	processed_transcript		1							05:22:00		ENST00000503561.5:n.534+3959G>T
rs2404958	5:50767201	T	ENSG00000151883	poly (ADP-ribose) polymerase family, member 8 [Source:HGNC Symbol;Acc:HGNC:26124] ENST00000514342	Transcript	intron_variant	-	-	-	-	-	-		1	PARP8	HGNC	HGNC:26124	protein_coding		5			F5H3X8	UPI0002065869			07:23:00		ENST00000514342.4:c.-224+3959G>T
rs2404958	5:50767201	T	ENSG00000151883	poly (ADP-ribose) polymerase family, member 8 [Source:HGNC Symbol;Acc:HGNC:26124] ENST00000503750	Transcript	intron_variant	-	-	-	-	-	-		1	PARP8	HGNC	HGNC:26124	protein_coding		5				UPI000206586A			05:23:00		ENST00000503750.3:c.-224+3959G>T
rs2404958	5:50767201	T	ENSG00000151883	poly (ADP-ribose) polymerase family, member 8 [Source:HGNC Symbol;Acc:HGNC:26124] ENST00000503707	Transcript	downstream_gene_variant	-	-	-	-	-	-	3959	1	PARP8	HGNC	HGNC:26124	nonsense_mediated_decay		4			D6RGZ9,D6RF37	UPI0001D3B2E6
rs2404958	5:50767201	T	ENSG00000151883	poly (ADP-ribose) polymerase family, member 8 [Source:HGNC Symbol;Acc:HGNC:26124] ENST00000503193	Transcript	downstream_gene_variant	-	-	-	-	-	-	3940	1	PARP8	HGNC	HGNC:26124	nonsense_mediated_decay		4			D6RF59	UPI0001D3B2E9
rs2404958	5:50767201	T	ENSG00000151883	poly (ADP-ribose) polymerase family, member 8 [Source:HGNC Symbol;Acc:HGNC:26124] ENST00000515166	Transcript	intron_variant,NMD_transcript_variant	-	-	-	-	-	-		1	PARP8	HGNC	HGNC:26124	nonsense_mediated_decay		5			D6RGZ9,D6RB30	UPI0001D3B2EA			07:24:00		ENST00000515166.3:c.518+3959G>T
rs2404958	5:50767201	T	ENSG00000151883	poly (ADP-ribose) polymerase family, member 8 [Source:HGNC Symbol;Acc:HGNC:26124] ENST00000503790	Transcript	intron_variant,non_coding_transcript_variant	-	-	-	-	-	-		1	PARP8	HGNC	HGNC:26124	processed_transcript		4							06:06:00		ENST00000503790.4:n.539+3959G>T
rs2404958	5:50767201	T	ENSG00000151883	poly (ADP-ribose) polymerase family, member 8 [Source:HGNC Symbol;Acc:HGNC:26124] ENST00000505554	Transcript	intron_variant	-	-	-	-	-	-		1	PARP8	HGNC	HGNC:26124	protein_coding		5			E9PFI7	UPI0001D3B2EB			07:25:00		ENST00000505554.3:c.455+3959G>T
rs2404958	5:50767201	T	ENSG00000151883	poly (ADP-ribose) polymerase family, member 8 [Source:HGNC Symbol;Acc:HGNC:26124] ENST00000515175	Transcript	intron_variant	-	-	-	-	-	-		1	PARP8	HGNC	HGNC:26124	protein_coding		3			D6R914,D6R9T2	UPI0001D3B2E3			03:03:00		ENST00000515175.3:c.147-10868G>T
rs2404958	5:50767201	T	-	ENSR00001409100	RegulatoryFeature	regulatory_region_variant	-	-	-	-	-	-						enhancer
rs282544	5:50730631	T	ENSG00000151883	poly (ADP-ribose) polymerase family, member 8 [Source:HGNC Symbol;Acc:HGNC:26124] ENST00000503046	Transcript	intron_variant	-	-	-	-	-	-		1	PARP8	HGNC	HGNC:26124	protein_coding		4			D6RAL6,D6RGZ9	UPI0001D3B2E8			02:04:00		ENST00000503046.3:c.147-19520C>T
rs282544	5:50730631	T	ENSG00000151883	poly (ADP-ribose) polymerase family, member 8 [Source:HGNC Symbol;Acc:HGNC:26124] ENST00000281631	Transcript	intron_variant	-	-	-	-	-	-		1	PARP8	HGNC	HGNC:26124	protein_coding	YES	1	CCDS3954.1	Q8N3A8	D6RGZ9	UPI0000073D19			02:25:00		ENST00000281631.7:c.147-19520C>T
rs282544	5:50730631	T	ENSG00000151883	poly (ADP-ribose) polymerase family, member 8 [Source:HGNC Symbol;Acc:HGNC:26124] ENST00000507812	Transcript	intron_variant,NMD_transcript_variant	-	-	-	-	-	-		1	PARP8	HGNC	HGNC:26124	nonsense_mediated_decay		4			D6R914	UPI0001D3B2DF			03:05:00		ENST00000507812.3:c.147-29012C>T
rs282544	5:50730631	T	ENSG00000151883	poly (ADP-ribose) polymerase family, member 8 [Source:HGNC Symbol;Acc:HGNC:26124] ENST00000514067	Transcript	intron_variant	-	-	-	-	-	-		1	PARP8	HGNC	HGNC:26124	protein_coding		1	CCDS54849.1	Q8N3A8	D6RGZ9	UPI00003BF453			02:24:00		ENST00000514067.4:c.147-19520C>T
rs282544	5:50730631	T	ENSG00000151883	poly (ADP-ribose) polymerase family, member 8 [Source:HGNC Symbol;Acc:HGNC:26124] ENST00000511363	Transcript	intron_variant,non_coding_transcript_variant	-	-	-	-	-	-		1	PARP8	HGNC	HGNC:26124	processed_transcript		2							03:24:00		ENST00000511363.4:n.329-19520C>T
rs282544	5:50730631	T	ENSG00000151883	poly (ADP-ribose) polymerase family, member 8 [Source:HGNC Symbol;Acc:HGNC:26124] ENST00000514342	Transcript	intron_variant	-	-	-	-	-	-		1	PARP8	HGNC	HGNC:26124	protein_coding		5			F5H3X8	UPI0002065869			02:23:00		ENST00000514342.4:c.-595-19520C>T
rs282544	5:50730631	T	ENSG00000151883	poly (ADP-ribose) polymerase family, member 8 [Source:HGNC Symbol;Acc:HGNC:26124] ENST00000503193	Transcript	intron_variant,NMD_transcript_variant	-	-	-	-	-	-		1	PARP8	HGNC	HGNC:26124	nonsense_mediated_decay		4			D6RF59	UPI0001D3B2E9			01:05:00		ENST00000503193.3:c.92-19520C>T
rs282544	5:50730631	T	ENSG00000151883	poly (ADP-ribose) polymerase family, member 8 [Source:HGNC Symbol;Acc:HGNC:26124] ENST00000510303	Transcript	intron_variant,NMD_transcript_variant	-	-	-	-	-	-		1	PARP8	HGNC	HGNC:26124	nonsense_mediated_decay		4			D6RCA6	UPI0001D3B2E1			03:07:00		ENST00000510303.4:c.147-19520C>T
rs282544	5:50730631	T	ENSG00000151883	poly (ADP-ribose) polymerase family, member 8 [Source:HGNC Symbol;Acc:HGNC:26124] ENST00000502524	Transcript	intron_variant	-	-	-	-	-	-		1	PARP8	HGNC	HGNC:26124	protein_coding		3			D6RGZ9	UPI0001D3B2E2			03:04:00		ENST00000502524.3:c.147-19520C>T
rs282544	5:50730631	T	ENSG00000151883	poly (ADP-ribose) polymerase family, member 8 [Source:HGNC Symbol;Acc:HGNC:26124] ENST00000505697	Transcript	intron_variant	-	-	-	-	-	-		1	PARP8	HGNC	HGNC:26124	protein_coding		1	CCDS3954.1	Q8N3A8	D6RGZ9	UPI0000073D19			03:26:00		ENST00000505697.4:c.147-19520C>T
rs282544	5:50730631	T	ENSG00000151883	poly (ADP-ribose) polymerase family, member 8 [Source:HGNC Symbol;Acc:HGNC:26124] ENST00000505180	Transcript	intron_variant,non_coding_transcript_variant	-	-	-	-	-	-		1	PARP8	HGNC	HGNC:26124	processed_transcript		4							01:04:00		ENST00000505180.3:n.243-19520C>T
rs282544	5:50730631	T	ENSG00000151883	poly (ADP-ribose) polymerase family, member 8 [Source:HGNC Symbol;Acc:HGNC:26124] ENST00000503561	Transcript	intron_variant,non_coding_transcript_variant	-	-	-	-	-	-		1	PARP8	HGNC	HGNC:26124	processed_transcript		1							01:22:00		ENST00000503561.5:n.234-19520C>T
rs282544	5:50730631	T	ENSG00000151883	poly (ADP-ribose) polymerase family, member 8 [Source:HGNC Symbol;Acc:HGNC:26124] ENST00000503750	Transcript	intron_variant	-	-	-	-	-	-		1	PARP8	HGNC	HGNC:26124	protein_coding		5				UPI000206586A			01:23:00		ENST00000503750.3:c.-524-19520C>T
rs282544	5:50730631	T	ENSG00000151883	poly (ADP-ribose) polymerase family, member 8 [Source:HGNC Symbol;Acc:HGNC:26124] ENST00000503707	Transcript	intron_variant,NMD_transcript_variant	-	-	-	-	-	-		1	PARP8	HGNC	HGNC:26124	nonsense_mediated_decay		4			D6RGZ9,D6RF37	UPI0001D3B2E6			02:05:00		ENST00000503707.4:c.147-19520C>T
rs282544	5:50730631	T	ENSG00000151883	poly (ADP-ribose) polymerase family, member 8 [Source:HGNC Symbol;Acc:HGNC:26124] ENST00000503888	Transcript	intron_variant,NMD_transcript_variant	-	-	-	-	-	-		1	PARP8	HGNC	HGNC:26124	nonsense_mediated_decay		4			D6RFH0	UPI0001D3B2E0			02:06:00		ENST00000503888.3:c.92-19520C>T
rs282544	5:50730631	T	ENSG00000151883	poly (ADP-ribose) polymerase family, member 8 [Source:HGNC Symbol;Acc:HGNC:26124] ENST00000503790	Transcript	intron_variant,non_coding_transcript_variant	-	-	-	-	-	-		1	PARP8	HGNC	HGNC:26124	processed_transcript		4							03:06:00		ENST00000503790.4:n.329-19520C>T
rs282544	5:50730631	T	ENSG00000151883	poly (ADP-ribose) polymerase family, member 8 [Source:HGNC Symbol;Acc:HGNC:26124] ENST00000515166	Transcript	intron_variant,NMD_transcript_variant	-	-	-	-	-	-		1	PARP8	HGNC	HGNC:26124	nonsense_mediated_decay		5			D6RGZ9,D6RB30	UPI0001D3B2EA			02:24:00		ENST00000515166.3:c.147-19520C>T
rs282544	5:50730631	T	ENSG00000151883	poly (ADP-ribose) polymerase family, member 8 [Source:HGNC Symbol;Acc:HGNC:26124] ENST00000505554	Transcript	intron_variant	-	-	-	-	-	-		1	PARP8	HGNC	HGNC:26124	protein_coding		5			E9PFI7	UPI0001D3B2EB			02:25:00		ENST00000505554.3:c.84-19520C>T
rs282544	5:50730631	T	ENSG00000151883	poly (ADP-ribose) polymerase family, member 8 [Source:HGNC Symbol;Acc:HGNC:26124] ENST00000513738	Transcript	intron_variant	-	-	-	-	-	-		1	PARP8	HGNC	HGNC:26124	protein_coding		4			D6RC81	UPI0001D3B2E4			02:04:00		ENST00000513738.3:c.147-8349C>T
rs282544	5:50730631	T	ENSG00000151883	poly (ADP-ribose) polymerase family, member 8 [Source:HGNC Symbol;Acc:HGNC:26124] ENST00000515175	Transcript	intron_variant	-	-	-	-	-	-		1	PARP8	HGNC	HGNC:26124	protein_coding		3			D6R914,D6R9T2	UPI0001D3B2E3			03:03:00		ENST00000515175.3:c.147-47438C>T
rs282544	5:50730631	T	ENSG00000151883	poly (ADP-ribose) polymerase family, member 8 [Source:HGNC Symbol;Acc:HGNC:26124] ENST00000503665	Transcript	intron_variant	-	-	-	-	-	-		1	PARP8	HGNC	HGNC:26124	protein_coding		4			D6R914,D6RCN2	UPI0001D3B2E5			02:02:00		ENST00000503665.3:c.147-14105C>T
rs11954386	5:50689818	G	ENSG00000151883	poly (ADP-ribose) polymerase family, member 8 [Source:HGNC Symbol;Acc:HGNC:26124] ENST00000503193	Transcript	intron_variant,NMD_transcript_variant	-	-	-	-	-	-		1	PARP8	HGNC	HGNC:26124	nonsense_mediated_decay		4			D6RF59	UPI0001D3B2E9			01:05:00		ENST00000503193.3:c.91+22632A>G
rs11954386	5:50689818	G	ENSG00000151883	poly (ADP-ribose) polymerase family, member 8 [Source:HGNC Symbol;Acc:HGNC:26124] ENST00000510303	Transcript	intron_variant,NMD_transcript_variant	-	-	-	-	-	-		1	PARP8	HGNC	HGNC:26124	nonsense_mediated_decay		4			D6RCA6	UPI0001D3B2E1			03:07:00		ENST00000510303.4:c.146+21693A>G
rs11954386	5:50689818	G	ENSG00000151883	poly (ADP-ribose) polymerase family, member 8 [Source:HGNC Symbol;Acc:HGNC:26124] ENST00000503046	Transcript	intron_variant	-	-	-	-	-	-		1	PARP8	HGNC	HGNC:26124	protein_coding		4			D6RAL6,D6RGZ9	UPI0001D3B2E8			02:04:00		ENST00000503046.3:c.146+21693A>G
rs11954386	5:50689818	G	ENSG00000151883	poly (ADP-ribose) polymerase family, member 8 [Source:HGNC Symbol;Acc:HGNC:26124] ENST00000511363	Transcript	intron_variant,non_coding_transcript_variant	-	-	-	-	-	-		1	PARP8	HGNC	HGNC:26124	processed_transcript		2							03:24:00		ENST00000511363.4:n.328+21693A>G
rs11954386	5:50689818	G	ENSG00000151883	poly (ADP-ribose) polymerase family, member 8 [Source:HGNC Symbol;Acc:HGNC:26124] ENST00000514342	Transcript	intron_variant	-	-	-	-	-	-		1	PARP8	HGNC	HGNC:26124	protein_coding		5			F5H3X8	UPI0002065869			02:23:00		ENST00000514342.4:c.-596+21693A>G
rs11954386	5:50689818	G	ENSG00000151883	poly (ADP-ribose) polymerase family, member 8 [Source:HGNC Symbol;Acc:HGNC:26124] ENST00000281631	Transcript	intron_variant	-	-	-	-	-	-		1	PARP8	HGNC	HGNC:26124	protein_coding	YES	1	CCDS3954.1	Q8N3A8	D6RGZ9	UPI0000073D19			02:25:00		ENST00000281631.7:c.146+21693A>G
rs11954386	5:50689818	G	ENSG00000151883	poly (ADP-ribose) polymerase family, member 8 [Source:HGNC Symbol;Acc:HGNC:26124] ENST00000514067	Transcript	intron_variant	-	-	-	-	-	-		1	PARP8	HGNC	HGNC:26124	protein_coding		1	CCDS54849.1	Q8N3A8	D6RGZ9	UPI00003BF453			02:24:00		ENST00000514067.4:c.146+21693A>G
rs11954386	5:50689818	G	ENSG00000151883	poly (ADP-ribose) polymerase family, member 8 [Source:HGNC Symbol;Acc:HGNC:26124] ENST00000507812	Transcript	intron_variant,NMD_transcript_variant	-	-	-	-	-	-		1	PARP8	HGNC	HGNC:26124	nonsense_mediated_decay		4			D6R914	UPI0001D3B2DF			03:05:00		ENST00000507812.3:c.146+21693A>G
rs11954386	5:50689818	G	ENSG00000151883	poly (ADP-ribose) polymerase family, member 8 [Source:HGNC Symbol;Acc:HGNC:26124] ENST00000503707	Transcript	intron_variant,NMD_transcript_variant	-	-	-	-	-	-		1	PARP8	HGNC	HGNC:26124	nonsense_mediated_decay		4			D6RGZ9,D6RF37	UPI0001D3B2E6			02:05:00		ENST00000503707.4:c.146+21693A>G
rs11954386	5:50689818	G	ENSG00000151883	poly (ADP-ribose) polymerase family, member 8 [Source:HGNC Symbol;Acc:HGNC:26124] ENST00000503888	Transcript	intron_variant,NMD_transcript_variant	-	-	-	-	-	-		1	PARP8	HGNC	HGNC:26124	nonsense_mediated_decay		4			D6RFH0	UPI0001D3B2E0			02:06:00		ENST00000503888.3:c.91+22632A>G
rs11954386	5:50689818	G	ENSG00000151883	poly (ADP-ribose) polymerase family, member 8 [Source:HGNC Symbol;Acc:HGNC:26124] ENST00000503750	Transcript	intron_variant	-	-	-	-	-	-		1	PARP8	HGNC	HGNC:26124	protein_coding		5				UPI000206586A			01:23:00		ENST00000503750.3:c.-525+21693A>G
rs11954386	5:50689818	G	ENSG00000151883	poly (ADP-ribose) polymerase family, member 8 [Source:HGNC Symbol;Acc:HGNC:26124] ENST00000513738	Transcript	intron_variant	-	-	-	-	-	-		1	PARP8	HGNC	HGNC:26124	protein_coding		4			D6RC81	UPI0001D3B2E4			02:04:00		ENST00000513738.3:c.146+21693A>G
rs11954386	5:50689818	G	ENSG00000151883	poly (ADP-ribose) polymerase family, member 8 [Source:HGNC Symbol;Acc:HGNC:26124] ENST00000505554	Transcript	intron_variant	-	-	-	-	-	-		1	PARP8	HGNC	HGNC:26124	protein_coding		5			E9PFI7	UPI0001D3B2EB			02:25:00		ENST00000505554.3:c.83+21693A>G
rs11954386	5:50689818	G	ENSG00000151883	poly (ADP-ribose) polymerase family, member 8 [Source:HGNC Symbol;Acc:HGNC:26124] ENST00000515175	Transcript	intron_variant	-	-	-	-	-	-		1	PARP8	HGNC	HGNC:26124	protein_coding		3			D6R914,D6R9T2	UPI0001D3B2E3			03:03:00		ENST00000515175.3:c.146+21693A>G
rs11954386	5:50689818	G	ENSG00000151883	poly (ADP-ribose) polymerase family, member 8 [Source:HGNC Symbol;Acc:HGNC:26124] ENST00000503665	Transcript	intron_variant	-	-	-	-	-	-		1	PARP8	HGNC	HGNC:26124	protein_coding		4			D6R914,D6RCN2	UPI0001D3B2E5			02:02:00		ENST00000503665.3:c.146+21693A>G
rs11954386	5:50689818	G	ENSG00000151883	poly (ADP-ribose) polymerase family, member 8 [Source:HGNC Symbol;Acc:HGNC:26124] ENST00000503790	Transcript	intron_variant,non_coding_transcript_variant	-	-	-	-	-	-		1	PARP8	HGNC	HGNC:26124	processed_transcript		4							03:06:00		ENST00000503790.4:n.328+21693A>G
rs11954386	5:50689818	G	ENSG00000151883	poly (ADP-ribose) polymerase family, member 8 [Source:HGNC Symbol;Acc:HGNC:26124] ENST00000515166	Transcript	intron_variant,NMD_transcript_variant	-	-	-	-	-	-		1	PARP8	HGNC	HGNC:26124	nonsense_mediated_decay		5			D6RGZ9,D6RB30	UPI0001D3B2EA			02:24:00		ENST00000515166.3:c.146+21693A>G
rs11954386	5:50689818	G	ENSG00000151883	poly (ADP-ribose) polymerase family, member 8 [Source:HGNC Symbol;Acc:HGNC:26124] ENST00000502524	Transcript	intron_variant	-	-	-	-	-	-		1	PARP8	HGNC	HGNC:26124	protein_coding		3			D6RGZ9	UPI0001D3B2E2			03:04:00		ENST00000502524.3:c.146+21693A>G
rs11954386	5:50689818	G	ENSG00000151883	poly (ADP-ribose) polymerase family, member 8 [Source:HGNC Symbol;Acc:HGNC:26124] ENST00000503561	Transcript	intron_variant,non_coding_transcript_variant	-	-	-	-	-	-		1	PARP8	HGNC	HGNC:26124	processed_transcript		1							01:22:00		ENST00000503561.5:n.233+21693A>G
rs11954386	5:50689818	G	ENSG00000151883	poly (ADP-ribose) polymerase family, member 8 [Source:HGNC Symbol;Acc:HGNC:26124] ENST00000505180	Transcript	intron_variant,non_coding_transcript_variant	-	-	-	-	-	-		1	PARP8	HGNC	HGNC:26124	processed_transcript		4							01:04:00		ENST00000505180.3:n.242+21693A>G
rs11954386	5:50689818	G	ENSG00000151883	poly (ADP-ribose) polymerase family, member 8 [Source:HGNC Symbol;Acc:HGNC:26124] ENST00000505697	Transcript	intron_variant	-	-	-	-	-	-		1	PARP8	HGNC	HGNC:26124	protein_coding		1	CCDS3954.1	Q8N3A8	D6RGZ9	UPI0000073D19			03:26:00		ENST00000505697.4:c.146+21693A>G
rs32396	5:50810605	A	ENSG00000151883	poly (ADP-ribose) polymerase family, member 8 [Source:HGNC Symbol;Acc:HGNC:26124] ENST00000515166	Transcript	intron_variant,NMD_transcript_variant	-	-	-	-	-	-		1	PARP8	HGNC	HGNC:26124	nonsense_mediated_decay		5			D6RGZ9,D6RB30	UPI0001D3B2EA			13:24:00		ENST00000515166.3:c.*747-4827G>A
rs32396	5:50810605	A	ENSG00000151883	poly (ADP-ribose) polymerase family, member 8 [Source:HGNC Symbol;Acc:HGNC:26124] ENST00000505554	Transcript	intron_variant	-	-	-	-	-	-		1	PARP8	HGNC	HGNC:26124	protein_coding		5			E9PFI7	UPI0001D3B2EB			14:25:00		ENST00000505554.3:c.1513-4827G>A
rs32396	5:50810605	A	ENSG00000151883	poly (ADP-ribose) polymerase family, member 8 [Source:HGNC Symbol;Acc:HGNC:26124] ENST00000503750	Transcript	intron_variant	-	-	-	-	-	-		1	PARP8	HGNC	HGNC:26124	protein_coding		5				UPI000206586A			12:23:00		ENST00000503750.3:c.835-4827G>A
rs32396	5:50810605	A	ENSG00000151883	poly (ADP-ribose) polymerase family, member 8 [Source:HGNC Symbol;Acc:HGNC:26124] ENST00000281631	Transcript	intron_variant	-	-	-	-	-	-		1	PARP8	HGNC	HGNC:26124	protein_coding	YES	1	CCDS3954.1	Q8N3A8	D6RGZ9	UPI0000073D19			14:25:00		ENST00000281631.7:c.1576-4827G>A
rs32396	5:50810605	A	ENSG00000151883	poly (ADP-ribose) polymerase family, member 8 [Source:HGNC Symbol;Acc:HGNC:26124] ENST00000514067	Transcript	intron_variant	-	-	-	-	-	-		1	PARP8	HGNC	HGNC:26124	protein_coding		1	CCDS54849.1	Q8N3A8	D6RGZ9	UPI00003BF453			14:24:00		ENST00000514067.4:c.1576-4827G>A
rs32396	5:50810605	A	ENSG00000151883	poly (ADP-ribose) polymerase family, member 8 [Source:HGNC Symbol;Acc:HGNC:26124] ENST00000505697	Transcript	intron_variant	-	-	-	-	-	-		1	PARP8	HGNC	HGNC:26124	protein_coding		1	CCDS3954.1	Q8N3A8	D6RGZ9	UPI0000073D19			15:26:00		ENST00000505697.4:c.1576-4827G>A
rs32396	5:50810605	A	ENSG00000151883	poly (ADP-ribose) polymerase family, member 8 [Source:HGNC Symbol;Acc:HGNC:26124] ENST00000503561	Transcript	intron_variant,non_coding_transcript_variant	-	-	-	-	-	-		1	PARP8	HGNC	HGNC:26124	processed_transcript		1							12:22:00		ENST00000503561.5:n.1592-4827G>A
rs32396	5:50810605	A	ENSG00000151883	poly (ADP-ribose) polymerase family, member 8 [Source:HGNC Symbol;Acc:HGNC:26124] ENST00000514342	Transcript	intron_variant	-	-	-	-	-	-		1	PARP8	HGNC	HGNC:26124	protein_coding		5			F5H3X8	UPI0002065869			14:23:00		ENST00000514342.4:c.835-4827G>A
rs32396	5:50810605	A	ENSG00000151883	poly (ADP-ribose) polymerase family, member 8 [Source:HGNC Symbol;Acc:HGNC:26124] ENST00000511363	Transcript	intron_variant,non_coding_transcript_variant	-	-	-	-	-	-		1	PARP8	HGNC	HGNC:26124	processed_transcript		2							13:24:00		ENST00000511363.4:n.1597-4827G>A
rs10471414	5:50664839	C	ENSG00000151883	poly (ADP-ribose) polymerase family, member 8 [Source:HGNC Symbol;Acc:HGNC:26124] ENST00000503790	Transcript	upstream_gene_variant	-	-	-	-	-	-	1060	1	PARP8	HGNC	HGNC:26124	processed_transcript		4
rs10471414	5:50664839	C	ENSG00000151883	poly (ADP-ribose) polymerase family, member 8 [Source:HGNC Symbol;Acc:HGNC:26124] ENST00000515166	Transcript	upstream_gene_variant	-	-	-	-	-	-	2250	1	PARP8	HGNC	HGNC:26124	nonsense_mediated_decay		5			D6RGZ9,D6RB30	UPI0001D3B2EA
rs10471414	5:50664839	C	ENSG00000151883	poly (ADP-ribose) polymerase family, member 8 [Source:HGNC Symbol;Acc:HGNC:26124] ENST00000503665	Transcript	upstream_gene_variant	-	-	-	-	-	-	2128	1	PARP8	HGNC	HGNC:26124	protein_coding		4			D6R914,D6RCN2	UPI0001D3B2E5
rs10471414	5:50664839	C	ENSG00000151883	poly (ADP-ribose) polymerase family, member 8 [Source:HGNC Symbol;Acc:HGNC:26124] ENST00000513738	Transcript	upstream_gene_variant	-	-	-	-	-	-	2128	1	PARP8	HGNC	HGNC:26124	protein_coding		4			D6RC81	UPI0001D3B2E4
rs10471414	5:50664839	C	ENSG00000151883	poly (ADP-ribose) polymerase family, member 8 [Source:HGNC Symbol;Acc:HGNC:26124] ENST00000505554	Transcript	upstream_gene_variant	-	-	-	-	-	-	2718	1	PARP8	HGNC	HGNC:26124	protein_coding		5			E9PFI7	UPI0001D3B2EB
rs10471414	5:50664839	C	ENSG00000151883	poly (ADP-ribose) polymerase family, member 8 [Source:HGNC Symbol;Acc:HGNC:26124] ENST00000515175	Transcript	upstream_gene_variant	-	-	-	-	-	-	1849	1	PARP8	HGNC	HGNC:26124	protein_coding		3			D6R914,D6R9T2	UPI0001D3B2E3
rs10471414	5:50664839	C	ENSG00000271752	ENST00000607844	Transcript	upstream_gene_variant	-	-	-	-	-	-	1573	-1	RP11-269M20.3	Clone_based_vega_gene		lincRNA	YES
rs10471414	5:50664839	C	ENSG00000151883	poly (ADP-ribose) polymerase family, member 8 [Source:HGNC Symbol;Acc:HGNC:26124] ENST00000503750	Transcript	upstream_gene_variant	-	-	-	-	-	-	3054	1	PARP8	HGNC	HGNC:26124	protein_coding		5				UPI000206586A
rs10471414	5:50664839	C	ENSG00000151883	poly (ADP-ribose) polymerase family, member 8 [Source:HGNC Symbol;Acc:HGNC:26124] ENST00000503888	Transcript	upstream_gene_variant	-	-	-	-	-	-	1134	1	PARP8	HGNC	HGNC:26124	nonsense_mediated_decay		4			D6RFH0	UPI0001D3B2E0
rs10471414	5:50664839	C	ENSG00000151883	poly (ADP-ribose) polymerase family, member 8 [Source:HGNC Symbol;Acc:HGNC:26124] ENST00000503707	Transcript	upstream_gene_variant	-	-	-	-	-	-	2128	1	PARP8	HGNC	HGNC:26124	nonsense_mediated_decay		4			D6RGZ9,D6RF37	UPI0001D3B2E6
rs10471414	5:50664839	C	ENSG00000151883	poly (ADP-ribose) polymerase family, member 8 [Source:HGNC Symbol;Acc:HGNC:26124] ENST00000505697	Transcript	upstream_gene_variant	-	-	-	-	-	-	1060	1	PARP8	HGNC	HGNC:26124	protein_coding		1	CCDS3954.1	Q8N3A8	D6RGZ9	UPI0000073D19
rs10471414	5:50664839	C	ENSG00000151883	poly (ADP-ribose) polymerase family, member 8 [Source:HGNC Symbol;Acc:HGNC:26124] ENST00000505180	Transcript	upstream_gene_variant	-	-	-	-	-	-	3045	1	PARP8	HGNC	HGNC:26124	processed_transcript		4
rs10471414	5:50664839	C	ENSG00000151883	poly (ADP-ribose) polymerase family, member 8 [Source:HGNC Symbol;Acc:HGNC:26124] ENST00000503561	Transcript	upstream_gene_variant	-	-	-	-	-	-	3054	1	PARP8	HGNC	HGNC:26124	processed_transcript		1
rs10471414	5:50664839	C	ENSG00000151883	poly (ADP-ribose) polymerase family, member 8 [Source:HGNC Symbol;Acc:HGNC:26124] ENST00000502524	Transcript	upstream_gene_variant	-	-	-	-	-	-	1535	1	PARP8	HGNC	HGNC:26124	protein_coding		3			D6RGZ9	UPI0001D3B2E2
rs10471414	5:50664839	C	ENSG00000151883	poly (ADP-ribose) polymerase family, member 8 [Source:HGNC Symbol;Acc:HGNC:26124] ENST00000510303	Transcript	upstream_gene_variant	-	-	-	-	-	-	1151	1	PARP8	HGNC	HGNC:26124	nonsense_mediated_decay		4			D6RCA6	UPI0001D3B2E1
rs10471414	5:50664839	C	ENSG00000151883	poly (ADP-ribose) polymerase family, member 8 [Source:HGNC Symbol;Acc:HGNC:26124] ENST00000503193	Transcript	upstream_gene_variant	-	-	-	-	-	-	2165	1	PARP8	HGNC	HGNC:26124	nonsense_mediated_decay		4			D6RF59	UPI0001D3B2E9
rs10471414	5:50664839	C	ENSG00000151883	poly (ADP-ribose) polymerase family, member 8 [Source:HGNC Symbol;Acc:HGNC:26124] ENST00000510040	Transcript	upstream_gene_variant	-	-	-	-	-	-	1980	1	PARP8	HGNC	HGNC:26124	retained_intron		5
rs10471414	5:50664839	C	ENSG00000151883	poly (ADP-ribose) polymerase family, member 8 [Source:HGNC Symbol;Acc:HGNC:26124] ENST00000514067	Transcript	upstream_gene_variant	-	-	-	-	-	-	2140	1	PARP8	HGNC	HGNC:26124	protein_coding		1	CCDS54849.1	Q8N3A8	D6RGZ9	UPI00003BF453
rs10471414	5:50664839	C	ENSG00000151883	poly (ADP-ribose) polymerase family, member 8 [Source:HGNC Symbol;Acc:HGNC:26124] ENST00000507812	Transcript	upstream_gene_variant	-	-	-	-	-	-	1062	1	PARP8	HGNC	HGNC:26124	nonsense_mediated_decay		4			D6R914	UPI0001D3B2DF
rs10471414	5:50664839	C	ENSG00000151883	poly (ADP-ribose) polymerase family, member 8 [Source:HGNC Symbol;Acc:HGNC:26124] ENST00000281631	Transcript	upstream_gene_variant	-	-	-	-	-	-	2099	1	PARP8	HGNC	HGNC:26124	protein_coding	YES	1	CCDS3954.1	Q8N3A8	D6RGZ9	UPI0000073D19
rs10471414	5:50664839	C	ENSG00000151883	poly (ADP-ribose) polymerase family, member 8 [Source:HGNC Symbol;Acc:HGNC:26124] ENST00000514342	Transcript	upstream_gene_variant	-	-	-	-	-	-	2099	1	PARP8	HGNC	HGNC:26124	protein_coding		5			F5H3X8	UPI0002065869
rs10471414	5:50664839	C	ENSG00000151883	poly (ADP-ribose) polymerase family, member 8 [Source:HGNC Symbol;Acc:HGNC:26124] ENST00000513414	Transcript	upstream_gene_variant	-	-	-	-	-	-	1922	1	PARP8	HGNC	HGNC:26124	processed_transcript		5
rs10471414	5:50664839	C	ENSG00000151883	poly (ADP-ribose) polymerase family, member 8 [Source:HGNC Symbol;Acc:HGNC:26124] ENST00000511363	Transcript	upstream_gene_variant	-	-	-	-	-	-	1060	1	PARP8	HGNC	HGNC:26124	processed_transcript		2
rs10471414	5:50664839	C	ENSG00000151883	poly (ADP-ribose) polymerase family, member 8 [Source:HGNC Symbol;Acc:HGNC:26124] ENST00000503046	Transcript	upstream_gene_variant	-	-	-	-	-	-	2142	1	PARP8	HGNC	HGNC:26124	protein_coding		4			D6RAL6,D6RGZ9	UPI0001D3B2E8
rs282546	5:50762209	C	ENSG00000151883	poly (ADP-ribose) polymerase family, member 8 [Source:HGNC Symbol;Acc:HGNC:26124] ENST00000503193	Transcript	intron_variant,NMD_transcript_variant	-	-	-	-	-	-		1	PARP8	HGNC	HGNC:26124	nonsense_mediated_decay		4			D6RF59	UPI0001D3B2E9			05:05:00		ENST00000503193.3:c.*194+311T>C
rs282546	5:50762209	C	ENSG00000151883	poly (ADP-ribose) polymerase family, member 8 [Source:HGNC Symbol;Acc:HGNC:26124] ENST00000510303	Transcript	downstream_gene_variant	-	-	-	-	-	-	307	1	PARP8	HGNC	HGNC:26124	nonsense_mediated_decay		4			D6RCA6	UPI0001D3B2E1
rs282546	5:50762209	C	ENSG00000151883	poly (ADP-ribose) polymerase family, member 8 [Source:HGNC Symbol;Acc:HGNC:26124] ENST00000503046	Transcript	downstream_gene_variant	-	-	-	-	-	-	1843	1	PARP8	HGNC	HGNC:26124	protein_coding		4			D6RAL6,D6RGZ9	UPI0001D3B2E8
rs282546	5:50762209	C	ENSG00000151883	poly (ADP-ribose) polymerase family, member 8 [Source:HGNC Symbol;Acc:HGNC:26124] ENST00000514067	Transcript	intron_variant	-	-	-	-	-	-		1	PARP8	HGNC	HGNC:26124	protein_coding		1	CCDS54849.1	Q8N3A8	D6RGZ9	UPI00003BF453			06:24:00		ENST00000514067.4:c.423+311T>C
rs282546	5:50762209	C	ENSG00000151883	poly (ADP-ribose) polymerase family, member 8 [Source:HGNC Symbol;Acc:HGNC:26124] ENST00000507812	Transcript	downstream_gene_variant	-	-	-	-	-	-	322	1	PARP8	HGNC	HGNC:26124	nonsense_mediated_decay		4			D6R914	UPI0001D3B2DF
rs282546	5:50762209	C	ENSG00000151883	poly (ADP-ribose) polymerase family, member 8 [Source:HGNC Symbol;Acc:HGNC:26124] ENST00000281631	Transcript	intron_variant	-	-	-	-	-	-		1	PARP8	HGNC	HGNC:26124	protein_coding	YES	1	CCDS3954.1	Q8N3A8	D6RGZ9	UPI0000073D19			06:25:00		ENST00000281631.7:c.423+311T>C
rs282546	5:50762209	C	ENSG00000151883	poly (ADP-ribose) polymerase family, member 8 [Source:HGNC Symbol;Acc:HGNC:26124] ENST00000514342	Transcript	intron_variant	-	-	-	-	-	-		1	PARP8	HGNC	HGNC:26124	protein_coding		5			F5H3X8	UPI0002065869			06:23:00		ENST00000514342.4:c.-319+311T>C
rs282546	5:50762209	C	ENSG00000151883	poly (ADP-ribose) polymerase family, member 8 [Source:HGNC Symbol;Acc:HGNC:26124] ENST00000511363	Transcript	intron_variant,non_coding_transcript_variant	-	-	-	-	-	-		1	PARP8	HGNC	HGNC:26124	processed_transcript		2							05:24:00		ENST00000511363.4:n.444+311T>C
rs282546	5:50762209	C	ENSG00000151883	poly (ADP-ribose) polymerase family, member 8 [Source:HGNC Symbol;Acc:HGNC:26124] ENST00000503750	Transcript	intron_variant	-	-	-	-	-	-		1	PARP8	HGNC	HGNC:26124	protein_coding		5				UPI000206586A			04:23:00		ENST00000503750.3:c.-319+311T>C
rs282546	5:50762209	C	ENSG00000151883	poly (ADP-ribose) polymerase family, member 8 [Source:HGNC Symbol;Acc:HGNC:26124] ENST00000503888	Transcript	downstream_gene_variant	-	-	-	-	-	-	307	1	PARP8	HGNC	HGNC:26124	nonsense_mediated_decay		4			D6RFH0	UPI0001D3B2E0
rs282546	5:50762209	C	ENSG00000151883	poly (ADP-ribose) polymerase family, member 8 [Source:HGNC Symbol;Acc:HGNC:26124] ENST00000503707	Transcript	intron_variant,NMD_transcript_variant	-	-	-	-	-	-		1	PARP8	HGNC	HGNC:26124	nonsense_mediated_decay		4			D6RGZ9,D6RF37	UPI0001D3B2E6			05:05:00		ENST00000503707.4:c.*61+311T>C
rs282546	5:50762209	C	ENSG00000151883	poly (ADP-ribose) polymerase family, member 8 [Source:HGNC Symbol;Acc:HGNC:26124] ENST00000503790	Transcript	intron_variant,non_coding_transcript_variant	-	-	-	-	-	-		1	PARP8	HGNC	HGNC:26124	processed_transcript		4							05:06:00		ENST00000503790.4:n.444+311T>C
rs282546	5:50762209	C	ENSG00000151883	poly (ADP-ribose) polymerase family, member 8 [Source:HGNC Symbol;Acc:HGNC:26124] ENST00000515166	Transcript	intron_variant,NMD_transcript_variant	-	-	-	-	-	-		1	PARP8	HGNC	HGNC:26124	nonsense_mediated_decay		5			D6RGZ9,D6RB30	UPI0001D3B2EA			06:24:00		ENST00000515166.3:c.423+311T>C
rs282546	5:50762209	C	ENSG00000151883	poly (ADP-ribose) polymerase family, member 8 [Source:HGNC Symbol;Acc:HGNC:26124] ENST00000515175	Transcript	intron_variant	-	-	-	-	-	-		1	PARP8	HGNC	HGNC:26124	protein_coding		3			D6R914,D6R9T2	UPI0001D3B2E3			03:03:00		ENST00000515175.3:c.147-15860T>C
rs282546	5:50762209	C	ENSG00000151883	poly (ADP-ribose) polymerase family, member 8 [Source:HGNC Symbol;Acc:HGNC:26124] ENST00000505554	Transcript	intron_variant	-	-	-	-	-	-		1	PARP8	HGNC	HGNC:26124	protein_coding		5			E9PFI7	UPI0001D3B2EB			06:25:00		ENST00000505554.3:c.360+311T>C
rs282546	5:50762209	C	ENSG00000151883	poly (ADP-ribose) polymerase family, member 8 [Source:HGNC Symbol;Acc:HGNC:26124] ENST00000502524	Transcript	downstream_gene_variant	-	-	-	-	-	-	2519	1	PARP8	HGNC	HGNC:26124	protein_coding		3			D6RGZ9	UPI0001D3B2E2
rs282546	5:50762209	C	ENSG00000151883	poly (ADP-ribose) polymerase family, member 8 [Source:HGNC Symbol;Acc:HGNC:26124] ENST00000505697	Transcript	intron_variant	-	-	-	-	-	-		1	PARP8	HGNC	HGNC:26124	protein_coding		1	CCDS3954.1	Q8N3A8	D6RGZ9	UPI0000073D19			07:26:00		ENST00000505697.4:c.423+311T>C
rs282546	5:50762209	C	ENSG00000151883	poly (ADP-ribose) polymerase family, member 8 [Source:HGNC Symbol;Acc:HGNC:26124] ENST00000503561	Transcript	intron_variant,non_coding_transcript_variant	-	-	-	-	-	-		1	PARP8	HGNC	HGNC:26124	processed_transcript		1							04:22:00		ENST00000503561.5:n.439+311T>C
rs282546	5:50762209	C	ENSG00000151883	poly (ADP-ribose) polymerase family, member 8 [Source:HGNC Symbol;Acc:HGNC:26124] ENST00000505180	Transcript	downstream_gene_variant	-	-	-	-	-	-	309	1	PARP8	HGNC	HGNC:26124	processed_transcript		4
rs285529	5:50843452	G	ENSG00000151883	poly (ADP-ribose) polymerase family, member 8 [Source:HGNC Symbol;Acc:HGNC:26124] ENST00000511363	Transcript	downstream_gene_variant	-	-	-	-	-	-	1110	1	PARP8	HGNC	HGNC:26124	processed_transcript		2
rs285529	5:50843452	G	ENSG00000151883	poly (ADP-ribose) polymerase family, member 8 [Source:HGNC Symbol;Acc:HGNC:26124] ENST00000503561	Transcript	downstream_gene_variant	-	-	-	-	-	-	1110	1	PARP8	HGNC	HGNC:26124	processed_transcript		1
rs285529	5:50843452	G	ENSG00000151883	poly (ADP-ribose) polymerase family, member 8 [Source:HGNC Symbol;Acc:HGNC:26124] ENST00000281631	Transcript	3_prime_UTR_variant	4107	-	-	-	-	-		1	PARP8	HGNC	HGNC:26124	protein_coding	YES	1	CCDS3954.1	Q8N3A8	D6RGZ9	UPI0000073D19		1 day, 2:26:00			ENST00000281631.7:c.*1384A>G
rs285529	5:50843452	G	ENSG00000151883	poly (ADP-ribose) polymerase family, member 8 [Source:HGNC Symbol;Acc:HGNC:26124] ENST00000514067	Transcript	downstream_gene_variant	-	-	-	-	-	-	1111	1	PARP8	HGNC	HGNC:26124	protein_coding		1	CCDS54849.1	Q8N3A8	D6RGZ9	UPI00003BF453
rs285529	5:50843452	G	ENSG00000151883	poly (ADP-ribose) polymerase family, member 8 [Source:HGNC Symbol;Acc:HGNC:26124] ENST00000505697	Transcript	downstream_gene_variant	-	-	-	-	-	-	1384	1	PARP8	HGNC	HGNC:26124	protein_coding		1	CCDS3954.1	Q8N3A8	D6RGZ9	UPI0000073D19
rs285529	5:50843452	G	ENSG00000151883	poly (ADP-ribose) polymerase family, member 8 [Source:HGNC Symbol;Acc:HGNC:26124] ENST00000505554	Transcript	downstream_gene_variant	-	-	-	-	-	-	78	1	PARP8	HGNC	HGNC:26124	protein_coding		5			E9PFI7	UPI0001D3B2EB
rs285529	5:50843452	G	ENSG00000151883	poly (ADP-ribose) polymerase family, member 8 [Source:HGNC Symbol;Acc:HGNC:26124] ENST00000515166	Transcript	downstream_gene_variant	-	-	-	-	-	-	1159	1	PARP8	HGNC	HGNC:26124	nonsense_mediated_decay		5			D6RGZ9,D6RB30	UPI0001D3B2EA
rs285529	5:50843452	G	ENSG00000151883	poly (ADP-ribose) polymerase family, member 8 [Source:HGNC Symbol;Acc:HGNC:26124] ENST00000503750	Transcript	downstream_gene_variant	-	-	-	-	-	-	1117	1	PARP8	HGNC	HGNC:26124	protein_coding		5				UPI000206586A
rs2733005	8:5699107	C	-	--	-	intergenic_variant	-	-	-	-	-	-
rs2733004	8:5699045	A	-	--	-	intergenic_variant	-	-	-	-	-	-
rs11613634	12:96865293	A	ENSG00000188596	cilia and flagella associated 54 [Source:HGNC Symbol;Acc:HGNC:26456] ENST00000524981	Transcript	intron_variant	-	-	-	-	-	-		1	CFAP54	HGNC	HGNC:26456	protein_coding	YES	5			E9PJL5	UPI0001F77A4D			67:67		ENST00000524981.6:c.*14+4341G>A
rs7963861	12:96733313	G	ENSG00000188596	cilia and flagella associated 54 [Source:HGNC Symbol;Acc:HGNC:26456] ENST00000342887	Transcript	intron_variant,non_coding_transcript_variant	-	-	-	-	-	-		1	CFAP54	HGNC	HGNC:26456	retained_intron		2							17:26:00		ENST00000342887.1:n.2319-6643T>G
rs7963861	12:96733313	G	ENSG00000188596	cilia and flagella associated 54 [Source:HGNC Symbol;Acc:HGNC:26456] ENST00000524981	Transcript	intron_variant	-	-	-	-	-	-		1	CFAP54	HGNC	HGNC:26456	protein_coding	YES	5			E9PJL5	UPI0001F77A4D			50:67		ENST00000524981.6:c.6966-6643T>G
rs10777827	12:96971554	T	-	--	-	intergenic_variant	-	-	-	-	-	-
rs12298456	12:96897861	C	ENSG00000258846	eukaryotic translation elongation factor 1 alpha 1 pseudogene 33 [Source:HGNC Symbol;Acc:HGNC:37911] ENST00000554413	Transcript	downstream_gene_variant	-	-	-	-	-	-	2836	-1	EEF1A1P33	HGNC	HGNC:37911	processed_pseudogene	YES
rs2908956	17:11547777	A	ENSG00000188803	shisa family member 6 [Source:HGNC Symbol;Acc:HGNC:34491] ENST00000409168	Transcript	intron_variant	-	-	-	-	-	-		1	SHISA6	HGNC	HGNC:34491	protein_coding		2	CCDS54090.1	Q6ZSJ9		UPI000166306E			02:03:00		ENST00000409168.5:c.800-7963C>A
rs2908956	17:11547777	A	ENSG00000188803	shisa family member 6 [Source:HGNC Symbol;Acc:HGNC:34491] ENST00000432116	Transcript	intron_variant	-	-	-	-	-	-		1	SHISA6	HGNC	HGNC:34491	protein_coding		1	CCDS54089.1	Q6ZSJ9		UPI0001663070			03:04:00		ENST00000432116.5:c.896-7963C>A
rs2908956	17:11547777	A	ENSG00000188803	shisa family member 6 [Source:HGNC Symbol;Acc:HGNC:34491] ENST00000441885	Transcript	intron_variant	-	-	-	-	-	-		1	SHISA6	HGNC	HGNC:34491	protein_coding	YES	5	CCDS45615.1	Q6ZSJ9		UPI000183CBD8			03:05:00		ENST00000441885.5:c.896-4119C>A
rs2193112	17:11531447	A	ENSG00000188803	shisa family member 6 [Source:HGNC Symbol;Acc:HGNC:34491] ENST00000409168	Transcript	intron_variant	-	-	-	-	-	-		1	SHISA6	HGNC	HGNC:34491	protein_coding		2	CCDS54090.1	Q6ZSJ9		UPI000166306E			02:03:00		ENST00000409168.5:c.800-24293G>A
rs2193112	17:11531447	A	ENSG00000188803	shisa family member 6 [Source:HGNC Symbol;Acc:HGNC:34491] ENST00000432116	Transcript	intron_variant	-	-	-	-	-	-		1	SHISA6	HGNC	HGNC:34491	protein_coding		1	CCDS54089.1	Q6ZSJ9		UPI0001663070			03:04:00		ENST00000432116.5:c.896-24293G>A
rs2193112	17:11531447	A	ENSG00000188803	shisa family member 6 [Source:HGNC Symbol;Acc:HGNC:34491] ENST00000441885	Transcript	intron_variant	-	-	-	-	-	-		1	SHISA6	HGNC	HGNC:34491	protein_coding	YES	5	CCDS45615.1	Q6ZSJ9		UPI000183CBD8			03:05:00		ENST00000441885.5:c.896-20449G>A
rs3111834	17:11519938	T	ENSG00000188803	shisa family member 6 [Source:HGNC Symbol;Acc:HGNC:34491] ENST00000432116	Transcript	intron_variant	-	-	-	-	-	-		1	SHISA6	HGNC	HGNC:34491	protein_coding		1	CCDS54089.1	Q6ZSJ9		UPI0001663070			03:04:00		ENST00000432116.5:c.896-35802C>T
rs3111834	17:11519938	T	ENSG00000188803	shisa family member 6 [Source:HGNC Symbol;Acc:HGNC:34491] ENST00000441885	Transcript	intron_variant	-	-	-	-	-	-		1	SHISA6	HGNC	HGNC:34491	protein_coding	YES	5	CCDS45615.1	Q6ZSJ9		UPI000183CBD8			03:05:00		ENST00000441885.5:c.896-31958C>T
rs3111834	17:11519938	T	ENSG00000188803	shisa family member 6 [Source:HGNC Symbol;Acc:HGNC:34491] ENST00000409168	Transcript	intron_variant	-	-	-	-	-	-		1	SHISA6	HGNC	HGNC:34491	protein_coding		2	CCDS54090.1	Q6ZSJ9		UPI000166306E			02:03:00		ENST00000409168.5:c.800-35802C>T
rs2969199	17:11495587	T	ENSG00000188803	shisa family member 6 [Source:HGNC Symbol;Acc:HGNC:34491] ENST00000409168	Transcript	intron_variant	-	-	-	-	-	-		1	SHISA6	HGNC	HGNC:34491	protein_coding		2	CCDS54090.1	Q6ZSJ9		UPI000166306E			02:03:00		ENST00000409168.5:c.800-60153G>T
rs2969199	17:11495587	T	ENSG00000188803	shisa family member 6 [Source:HGNC Symbol;Acc:HGNC:34491] ENST00000441885	Transcript	intron_variant	-	-	-	-	-	-		1	SHISA6	HGNC	HGNC:34491	protein_coding	YES	5	CCDS45615.1	Q6ZSJ9		UPI000183CBD8			03:05:00		ENST00000441885.5:c.896-56309G>T
rs2969199	17:11495587	T	ENSG00000188803	shisa family member 6 [Source:HGNC Symbol;Acc:HGNC:34491] ENST00000432116	Transcript	intron_variant	-	-	-	-	-	-		1	SHISA6	HGNC	HGNC:34491	protein_coding		1	CCDS54089.1	Q6ZSJ9		UPI0001663070			03:04:00		ENST00000432116.5:c.896-60153G>T
rs1861573	17:11541705	C	ENSG00000188803	shisa family member 6 [Source:HGNC Symbol;Acc:HGNC:34491] ENST00000409168	Transcript	intron_variant	-	-	-	-	-	-		1	SHISA6	HGNC	HGNC:34491	protein_coding		2	CCDS54090.1	Q6ZSJ9		UPI000166306E			02:03:00		ENST00000409168.5:c.800-14035T>C
rs1861573	17:11541705	C	ENSG00000188803	shisa family member 6 [Source:HGNC Symbol;Acc:HGNC:34491] ENST00000432116	Transcript	intron_variant	-	-	-	-	-	-		1	SHISA6	HGNC	HGNC:34491	protein_coding		1	CCDS54089.1	Q6ZSJ9		UPI0001663070			03:04:00		ENST00000432116.5:c.896-14035T>C
rs1861573	17:11541705	C	ENSG00000188803	shisa family member 6 [Source:HGNC Symbol;Acc:HGNC:34491] ENST00000441885	Transcript	intron_variant	-	-	-	-	-	-		1	SHISA6	HGNC	HGNC:34491	protein_coding	YES	5	CCDS45615.1	Q6ZSJ9		UPI000183CBD8			03:05:00		ENST00000441885.5:c.896-10191T>C
rs2908964	17:11539340	C	ENSG00000188803	shisa family member 6 [Source:HGNC Symbol;Acc:HGNC:34491] ENST00000409168	Transcript	intron_variant	-	-	-	-	-	-		1	SHISA6	HGNC	HGNC:34491	protein_coding		2	CCDS54090.1	Q6ZSJ9		UPI000166306E			02:03:00		ENST00000409168.5:c.800-16400A>C
rs2908964	17:11539340	C	ENSG00000188803	shisa family member 6 [Source:HGNC Symbol;Acc:HGNC:34491] ENST00000441885	Transcript	intron_variant	-	-	-	-	-	-		1	SHISA6	HGNC	HGNC:34491	protein_coding	YES	5	CCDS45615.1	Q6ZSJ9		UPI000183CBD8			03:05:00		ENST00000441885.5:c.896-12556A>C
rs2908964	17:11539340	C	ENSG00000188803	shisa family member 6 [Source:HGNC Symbol;Acc:HGNC:34491] ENST00000432116	Transcript	intron_variant	-	-	-	-	-	-		1	SHISA6	HGNC	HGNC:34491	protein_coding		1	CCDS54089.1	Q6ZSJ9		UPI0001663070			03:04:00		ENST00000432116.5:c.896-16400A>C
rs1974700	17:11492073	A	ENSG00000188803	shisa family member 6 [Source:HGNC Symbol;Acc:HGNC:34491] ENST00000432116	Transcript	intron_variant	-	-	-	-	-	-		1	SHISA6	HGNC	HGNC:34491	protein_coding		1	CCDS54089.1	Q6ZSJ9		UPI0001663070			03:04:00		ENST00000432116.5:c.896-63667G>A
rs1974700	17:11492073	A	ENSG00000188803	shisa family member 6 [Source:HGNC Symbol;Acc:HGNC:34491] ENST00000441885	Transcript	intron_variant	-	-	-	-	-	-		1	SHISA6	HGNC	HGNC:34491	protein_coding	YES	5	CCDS45615.1	Q6ZSJ9		UPI000183CBD8			03:05:00		ENST00000441885.5:c.896-59823G>A
rs1974700	17:11492073	A	ENSG00000188803	shisa family member 6 [Source:HGNC Symbol;Acc:HGNC:34491] ENST00000409168	Transcript	intron_variant	-	-	-	-	-	-		1	SHISA6	HGNC	HGNC:34491	protein_coding		2	CCDS54090.1	Q6ZSJ9		UPI000166306E			02:03:00		ENST00000409168.5:c.800-63667G>A
rs2969180	17:11504584	A	ENSG00000188803	shisa family member 6 [Source:HGNC Symbol;Acc:HGNC:34491] ENST00000441885	Transcript	intron_variant	-	-	-	-	-	-		1	SHISA6	HGNC	HGNC:34491	protein_coding	YES	5	CCDS45615.1	Q6ZSJ9		UPI000183CBD8			03:05:00		ENST00000441885.5:c.896-47312G>A
rs2969180	17:11504584	A	ENSG00000188803	shisa family member 6 [Source:HGNC Symbol;Acc:HGNC:34491] ENST00000432116	Transcript	intron_variant	-	-	-	-	-	-		1	SHISA6	HGNC	HGNC:34491	protein_coding		1	CCDS54089.1	Q6ZSJ9		UPI0001663070			03:04:00		ENST00000432116.5:c.896-51156G>A
rs2969180	17:11504584	A	ENSG00000188803	shisa family member 6 [Source:HGNC Symbol;Acc:HGNC:34491] ENST00000409168	Transcript	intron_variant	-	-	-	-	-	-		1	SHISA6	HGNC	HGNC:34491	protein_coding		2	CCDS54090.1	Q6ZSJ9		UPI000166306E			02:03:00		ENST00000409168.5:c.800-51156G>A
rs11652896	17:11573930	C	-	--	-	intergenic_variant	-	-	-	-	-	-
rs9894989	17:11541218	A	ENSG00000188803	shisa family member 6 [Source:HGNC Symbol;Acc:HGNC:34491] ENST00000441885	Transcript	intron_variant	-	-	-	-	-	-		1	SHISA6	HGNC	HGNC:34491	protein_coding	YES	5	CCDS45615.1	Q6ZSJ9		UPI000183CBD8			03:05:00		ENST00000441885.5:c.896-10678G>A
rs9894989	17:11541218	A	ENSG00000188803	shisa family member 6 [Source:HGNC Symbol;Acc:HGNC:34491] ENST00000432116	Transcript	intron_variant	-	-	-	-	-	-		1	SHISA6	HGNC	HGNC:34491	protein_coding		1	CCDS54089.1	Q6ZSJ9		UPI0001663070			03:04:00		ENST00000432116.5:c.896-14522G>A
rs9894989	17:11541218	A	ENSG00000188803	shisa family member 6 [Source:HGNC Symbol;Acc:HGNC:34491] ENST00000409168	Transcript	intron_variant	-	-	-	-	-	-		1	SHISA6	HGNC	HGNC:34491	protein_coding		2	CCDS54090.1	Q6ZSJ9		UPI000166306E			02:03:00		ENST00000409168.5:c.800-14522G>A
rs5927254	X:34265216	T	ENSG00000233571	ENST00000412652	Transcript	intron_variant,non_coding_transcript_variant	-	-	-	-	-	-		-1	RP11-545D19.1	Clone_based_vega_gene		lincRNA	YES	3							01:02:00		ENST00000412652.1:n.358-52981G>A
rs12848027	X:34273857	G	ENSG00000233571	ENST00000412652	Transcript	intron_variant,non_coding_transcript_variant	-	-	-	-	-	-		-1	RP11-545D19.1	Clone_based_vega_gene		lincRNA	YES	3							01:02:00		ENST00000412652.1:n.358-61622T>C
rs3006092	X:34060418	A	-	--	-	intergenic_variant	-	-	-	-	-	-
rs5928483	X:34257152	C	ENSG00000233571	ENST00000412652	Transcript	intron_variant,non_coding_transcript_variant	-	-	-	-	-	-		-1	RP11-545D19.1	Clone_based_vega_gene		lincRNA	YES	3							01:02:00		ENST00000412652.1:n.358-44917A>G
)rs1361748	1:240813952	A	ENSG00000182901	regulator of G-protein signaling 7 [Source:HGNC Symbol;Acc:HGNC:10003] ENST00000348120	Transcript	intron_variant	-	-	-	-	-	-		-1	RGS7	HGNC	HGNC:10003	protein_coding		1	CCDS60457.1	P49802		UPI000002B25B			09:14:00		ENST00000348120.4:c.687-224C>T
rs1361748	1:240813952	A	ENSG00000182901	regulator of G-protein signaling 7 [Source:HGNC Symbol;Acc:HGNC:10003] ENST00000446183	Transcript	intron_variant	-	-	-	-	-	-		-1	RGS7	HGNC	HGNC:10003	protein_coding		1			B7Z223	UPI0001914D81			10:15:00		ENST00000446183.4:c.594-224C>T
rs1361748	1:240813952	A	ENSG00000182901	regulator of G-protein signaling 7 [Source:HGNC Symbol;Acc:HGNC:10003] ENST00000440928	Transcript	intron_variant	-	-	-	-	-	-		-1	RGS7	HGNC	HGNC:10003	protein_coding		1			Q5T3H5	UPI000016986F			05:11:00		ENST00000440928.3:c.339-224C>T
rs1361748	1:240813952	A	ENSG00000182901	regulator of G-protein signaling 7 [Source:HGNC Symbol;Acc:HGNC:10003] ENST00000366565	Transcript	intron_variant	-	-	-	-	-	-		-1	RGS7	HGNC	HGNC:10003	protein_coding	YES	1	CCDS31071.1	P49802		UPI000040E182			12:17:00		ENST00000366565.3:c.846-224C>T
rs1361748	1:240813952	A	ENSG00000182901	regulator of G-protein signaling 7 [Source:HGNC Symbol;Acc:HGNC:10003] ENST00000366564	Transcript	intron_variant	-	-	-	-	-	-		-1	RGS7	HGNC	HGNC:10003	protein_coding		1	CCDS60458.1	P49802		UPI000002B259			12:16:00		ENST00000366564.3:c.846-224C>T
rs1361748	1:240813952	A	ENSG00000182901	regulator of G-protein signaling 7 [Source:HGNC Symbol;Acc:HGNC:10003] ENST00000401882	Transcript	intron_variant	-	-	-	-	-	-		-1	RGS7	HGNC	HGNC:10003	protein_coding		1				UPI0001D3C6BF			08:13:00		ENST00000401882.2:c.609-224C>T
rs1361748	1:240813952	A	ENSG00000182901	regulator of G-protein signaling 7 [Source:HGNC Symbol;Acc:HGNC:10003] ENST00000366563	Transcript	intron_variant	-	-	-	-	-	-		-1	RGS7	HGNC	HGNC:10003	protein_coding		5	CCDS60459.1	P49802	B7Z257,B7Z223	UPI000002B25A			12:17:00		ENST00000366563.3:c.846-224C>T
rs1361748	1:240813952	A	ENSG00000182901	regulator of G-protein signaling 7 [Source:HGNC Symbol;Acc:HGNC:10003] ENST00000366562	Transcript	intron_variant	-	-	-	-	-	-		-1	RGS7	HGNC	HGNC:10003	protein_coding		5			Q5T3H5	UPI0001FA3C41			10:16:00		ENST00000366562.6:c.594-224C>T
rs10495475	1:240791244	C	ENSG00000182901	regulator of G-protein signaling 7 [Source:HGNC Symbol;Acc:HGNC:10003] ENST00000348120	Transcript	intron_variant	-	-	-	-	-	-		-1	RGS7	HGNC	HGNC:10003	protein_coding		1	CCDS60457.1	P49802		UPI000002B25B			14:14:00		ENST00000348120.4:c.*6+9397A>G
rs10495475	1:240791244	C	ENSG00000182901	regulator of G-protein signaling 7 [Source:HGNC Symbol;Acc:HGNC:10003] ENST00000446183	Transcript	intron_variant	-	-	-	-	-	-		-1	RGS7	HGNC	HGNC:10003	protein_coding		1			B7Z223	UPI0001914D81			15:15:00		ENST00000446183.4:c.*6+9397A>G
rs10495475	1:240791244	C	ENSG00000182901	regulator of G-protein signaling 7 [Source:HGNC Symbol;Acc:HGNC:10003] ENST00000440928	Transcript	intron_variant	-	-	-	-	-	-		-1	RGS7	HGNC	HGNC:10003	protein_coding		1			Q5T3H5	UPI000016986F			11:11:00		ENST00000440928.3:c.*6+9397A>G
rs10495475	1:240791244	C	ENSG00000182901	regulator of G-protein signaling 7 [Source:HGNC Symbol;Acc:HGNC:10003] ENST00000366564	Transcript	intron_variant	-	-	-	-	-	-		-1	RGS7	HGNC	HGNC:10003	protein_coding		1	CCDS60458.1	P49802		UPI000002B259			16:16:00		ENST00000366564.3:c.1359+11660A>G
rs10495475	1:240791244	C	ENSG00000182901	regulator of G-protein signaling 7 [Source:HGNC Symbol;Acc:HGNC:10003] ENST00000366565	Transcript	intron_variant	-	-	-	-	-	-		-1	RGS7	HGNC	HGNC:10003	protein_coding	YES	1	CCDS31071.1	P49802		UPI000040E182			17:17:00		ENST00000366565.3:c.1413+10211A>G
rs10495475	1:240791244	C	ENSG00000182901	regulator of G-protein signaling 7 [Source:HGNC Symbol;Acc:HGNC:10003] ENST00000366563	Transcript	intron_variant	-	-	-	-	-	-		-1	RGS7	HGNC	HGNC:10003	protein_coding		5	CCDS60459.1	P49802	B7Z257,B7Z223	UPI000002B25A			17:17:00		ENST00000366563.3:c.*6+9397A>G
rs10495475	1:240791244	C	ENSG00000182901	regulator of G-protein signaling 7 [Source:HGNC Symbol;Acc:HGNC:10003] ENST00000401882	Transcript	intron_variant	-	-	-	-	-	-		-1	RGS7	HGNC	HGNC:10003	protein_coding		1				UPI0001D3C6BF			13:13:00		ENST00000401882.2:c.*6+9397A>G
rs10495475	1:240791244	C	ENSG00000182901	regulator of G-protein signaling 7 [Source:HGNC Symbol;Acc:HGNC:10003] ENST00000366562	Transcript	intron_variant	-	-	-	-	-	-		-1	RGS7	HGNC	HGNC:10003	protein_coding		5			Q5T3H5	UPI0001FA3C41			16:16:00		ENST00000366562.6:c.*6+9397A>G
rs10889070	1:57748984	A	ENSG00000173406	Dab, reelin signal transducer, homolog 1 (Drosophila) [Source:HGNC Symbol;Acc:HGNC:2661] ENST00000485760	Transcript	intron_variant,non_coding_transcript_variant	-	-	-	-	-	-		-1	DAB1	HGNC	HGNC:2661	processed_transcript		2							06:20:00		ENST00000485760.3:n.552-99319C>T
rs1342445	1:240793549	C	ENSG00000182901	regulator of G-protein signaling 7 [Source:HGNC Symbol;Acc:HGNC:10003] ENST00000348120	Transcript	intron_variant	-	-	-	-	-	-		-1	RGS7	HGNC	HGNC:10003	protein_coding		1	CCDS60457.1	P49802		UPI000002B25B			14:14:00		ENST00000348120.4:c.*6+7092A>G
rs1342445	1:240793549	C	ENSG00000182901	regulator of G-protein signaling 7 [Source:HGNC Symbol;Acc:HGNC:10003] ENST00000366565	Transcript	intron_variant	-	-	-	-	-	-		-1	RGS7	HGNC	HGNC:10003	protein_coding	YES	1	CCDS31071.1	P49802		UPI000040E182			17:17:00		ENST00000366565.3:c.1413+7906A>G
rs1342445	1:240793549	C	ENSG00000182901	regulator of G-protein signaling 7 [Source:HGNC Symbol;Acc:HGNC:10003] ENST00000366564	Transcript	intron_variant	-	-	-	-	-	-		-1	RGS7	HGNC	HGNC:10003	protein_coding		1	CCDS60458.1	P49802		UPI000002B259			16:16:00		ENST00000366564.3:c.1359+9355A>G
rs1342445	1:240793549	C	ENSG00000182901	regulator of G-protein signaling 7 [Source:HGNC Symbol;Acc:HGNC:10003] ENST00000440928	Transcript	intron_variant	-	-	-	-	-	-		-1	RGS7	HGNC	HGNC:10003	protein_coding		1			Q5T3H5	UPI000016986F			11:11:00		ENST00000440928.3:c.*6+7092A>G
rs1342445	1:240793549	C	ENSG00000182901	regulator of G-protein signaling 7 [Source:HGNC Symbol;Acc:HGNC:10003] ENST00000446183	Transcript	intron_variant	-	-	-	-	-	-		-1	RGS7	HGNC	HGNC:10003	protein_coding		1			B7Z223	UPI0001914D81			15:15:00		ENST00000446183.4:c.*6+7092A>G
rs1342445	1:240793549	C	ENSG00000182901	regulator of G-protein signaling 7 [Source:HGNC Symbol;Acc:HGNC:10003] ENST00000366563	Transcript	intron_variant	-	-	-	-	-	-		-1	RGS7	HGNC	HGNC:10003	protein_coding		5	CCDS60459.1	P49802	B7Z257,B7Z223	UPI000002B25A			17:17:00		ENST00000366563.3:c.*6+7092A>G
rs1342445	1:240793549	C	ENSG00000182901	regulator of G-protein signaling 7 [Source:HGNC Symbol;Acc:HGNC:10003] ENST00000401882	Transcript	intron_variant	-	-	-	-	-	-		-1	RGS7	HGNC	HGNC:10003	protein_coding		1				UPI0001D3C6BF			13:13:00		ENST00000401882.2:c.*6+7092A>G
rs1342445	1:240793549	C	ENSG00000182901	regulator of G-protein signaling 7 [Source:HGNC Symbol;Acc:HGNC:10003] ENST00000366562	Transcript	intron_variant	-	-	-	-	-	-		-1	RGS7	HGNC	HGNC:10003	protein_coding		5			Q5T3H5	UPI0001FA3C41			16:16:00		ENST00000366562.6:c.*6+7092A>G
rs642748	1:190582288	G	-	--	-	intergenic_variant	-	-	-	-	-	-
rs864537	1:167442147	G	ENSG00000198821	CD247 molecule [Source:HGNC Symbol;Acc:HGNC:1677] ENST00000392122	Transcript	intron_variant	-	-	-	-	-	-		-1	CD247	HGNC	HGNC:1677	protein_coding		1	CCDS1260.1	P20963	H6QVQ5,B2LYR2,A9Y844	UPI0000127363			01:07:00		ENST00000392122.3:c.59-1380T>C
rs864537	1:167442147	G	ENSG00000198821	CD247 molecule [Source:HGNC Symbol;Acc:HGNC:1677] ENST00000470379	Transcript	upstream_gene_variant	-	-	-	-	-	-	2507	-1	CD247	HGNC	HGNC:1677	processed_transcript		1
rs864537	1:167442147	G	ENSG00000198821	CD247 molecule [Source:HGNC Symbol;Acc:HGNC:1677] ENST00000476733	Transcript	upstream_gene_variant	-	-	-	-	-	-	2526	-1	CD247	HGNC	HGNC:1677	processed_transcript		3
rs864537	1:167442147	G	ENSG00000198821	CD247 molecule [Source:HGNC Symbol;Acc:HGNC:1677] ENST00000362089	Transcript	intron_variant	-	-	-	-	-	-		-1	CD247	HGNC	HGNC:1677	protein_coding	YES	1	CCDS1261.1	P20963	H6QVQ5,A9Y844	UPI0000127362			01:07:00		ENST00000362089.7:c.59-1380T>C
rs864537	1:167442147	G	ENSG00000198821	CD247 molecule [Source:HGNC Symbol;Acc:HGNC:1677] ENST00000483825	Transcript	intron_variant,non_coding_transcript_variant	-	-	-	-	-	-		-1	CD247	HGNC	HGNC:1677	processed_transcript		2							01:06:00		ENST00000483825.3:n.123-1380T>C
rs864537	1:167442147	G	ENSG00000198821	CD247 molecule [Source:HGNC Symbol;Acc:HGNC:1677] ENST00000479979	Transcript	intron_variant,non_coding_transcript_variant	-	-	-	-	-	-		-1	CD247	HGNC	HGNC:1677	processed_transcript		2							01:01:00		ENST00000479979.1:n.204-1380T>C
rs864537	1:167442147	G	-	ENSR00000080804	RegulatoryFeature	regulatory_region_variant	-	-	-	-	-	-						CTCF_binding_site
rs6429223	1:240796773	A	ENSG00000182901	regulator of G-protein signaling 7 [Source:HGNC Symbol;Acc:HGNC:10003] ENST00000366564	Transcript	intron_variant	-	-	-	-	-	-		-1	RGS7	HGNC	HGNC:10003	protein_coding		1	CCDS60458.1	P49802		UPI000002B259			16:16:00		ENST00000366564.3:c.1359+6131C>T
rs6429223	1:240796773	A	ENSG00000182901	regulator of G-protein signaling 7 [Source:HGNC Symbol;Acc:HGNC:10003] ENST00000366565	Transcript	intron_variant	-	-	-	-	-	-		-1	RGS7	HGNC	HGNC:10003	protein_coding	YES	1	CCDS31071.1	P49802		UPI000040E182			17:17:00		ENST00000366565.3:c.1413+4682C>T
rs6429223	1:240796773	A	ENSG00000182901	regulator of G-protein signaling 7 [Source:HGNC Symbol;Acc:HGNC:10003] ENST00000440928	Transcript	intron_variant	-	-	-	-	-	-		-1	RGS7	HGNC	HGNC:10003	protein_coding		1			Q5T3H5	UPI000016986F			11:11:00		ENST00000440928.3:c.*6+3868C>T
rs6429223	1:240796773	A	ENSG00000182901	regulator of G-protein signaling 7 [Source:HGNC Symbol;Acc:HGNC:10003] ENST00000446183	Transcript	intron_variant	-	-	-	-	-	-		-1	RGS7	HGNC	HGNC:10003	protein_coding		1			B7Z223	UPI0001914D81			15:15:00		ENST00000446183.4:c.*6+3868C>T
rs6429223	1:240796773	A	ENSG00000182901	regulator of G-protein signaling 7 [Source:HGNC Symbol;Acc:HGNC:10003] ENST00000348120	Transcript	intron_variant	-	-	-	-	-	-		-1	RGS7	HGNC	HGNC:10003	protein_coding		1	CCDS60457.1	P49802		UPI000002B25B			14:14:00		ENST00000348120.4:c.*6+3868C>T
rs6429223	1:240796773	A	ENSG00000182901	regulator of G-protein signaling 7 [Source:HGNC Symbol;Acc:HGNC:10003] ENST00000366562	Transcript	intron_variant	-	-	-	-	-	-		-1	RGS7	HGNC	HGNC:10003	protein_coding		5			Q5T3H5	UPI0001FA3C41			16:16:00		ENST00000366562.6:c.*6+3868C>T
rs6429223	1:240796773	A	ENSG00000182901	regulator of G-protein signaling 7 [Source:HGNC Symbol;Acc:HGNC:10003] ENST00000401882	Transcript	intron_variant	-	-	-	-	-	-		-1	RGS7	HGNC	HGNC:10003	protein_coding		1				UPI0001D3C6BF			13:13:00		ENST00000401882.2:c.*6+3868C>T
rs6429223	1:240796773	A	ENSG00000182901	regulator of G-protein signaling 7 [Source:HGNC Symbol;Acc:HGNC:10003] ENST00000366563	Transcript	intron_variant	-	-	-	-	-	-		-1	RGS7	HGNC	HGNC:10003	protein_coding		5	CCDS60459.1	P49802	B7Z257,B7Z223	UPI000002B25A			17:17:00		ENST00000366563.3:c.*6+3868C>T
rs6429223	1:240796773	A	-	ENSR00000555925	RegulatoryFeature	regulatory_region_variant	-	-	-	-	-	-						enhancer
rs511223	1:218160399	C	-	--	-	intergenic_variant	-	-	-	-	-	-
rs10863378	1:218146033	C	-	--	-	intergenic_variant	-	-	-	-	-	-
rs10863378	1:218146033	G	-	--	-	intergenic_variant	-	-	-	-	-	-
rs13407679	2:79111803	T	-	--	-	intergenic_variant	-	-	-	-	-	-
rs4449139	2:124117789	G	ENSG00000155052	contactin associated protein-like 5 [Source:HGNC Symbol;Acc:HGNC:18748] ENST00000423939	Transcript	intron_variant,non_coding_transcript_variant	-	-	-	-	-	-		1	CNTNAP5	HGNC	HGNC:18748	processed_transcript		4							01:01:00		ENST00000423939.2:n.447-17279A>G
rs4449139	2:124117789	G	ENSG00000155052	contactin associated protein-like 5 [Source:HGNC Symbol;Acc:HGNC:18748] ENST00000431078	Transcript	intron_variant	-	-	-	-	-	-		1	CNTNAP5	HGNC	HGNC:18748	protein_coding	YES	1	CCDS46401.1	Q8WYK1		UPI0000071988			01:23:00		ENST00000431078.1:c.82+92057A>G
rs283852	2:79105359	T	-	--	-	intergenic_variant	-	-	-	-	-	-
rs7572947	2:57294703	A	-	--	-	intergenic_variant	-	-	-	-	-	-
rs4271799	2:57256534	T	-	--	-	intergenic_variant	-	-	-	-	-	-
rs7608639	2:79126772	T	ENSG00000115386	regenerating islet-derived 1 alpha [Source:HGNC Symbol;Acc:HGNC:9951] ENST00000488524	Transcript	downstream_gene_variant	-	-	-	-	-	-	4573	1	REG1A	HGNC	HGNC:9951	retained_intron		1
rs7608639	2:79126772	T	ENSG00000115386	regenerating islet-derived 1 alpha [Source:HGNC Symbol;Acc:HGNC:9951] ENST00000485184	Transcript	downstream_gene_variant	-	-	-	-	-	-	3681	1	REG1A	HGNC	HGNC:9951	retained_intron		2
rs7608639	2:79126772	T	ENSG00000115386	regenerating islet-derived 1 alpha [Source:HGNC Symbol;Acc:HGNC:9951] ENST00000233735	Transcript	downstream_gene_variant	-	-	-	-	-	-	3353	1	REG1A	HGNC	HGNC:9951	protein_coding	YES	1	CCDS1964.1	P05451	Q2TBE1	UPI000012E72D
rs2366760	3:21132497	A	-	--	-	intergenic_variant	-	-	-	-	-	-
rs13074521	3:21239863	G	-	--	-	intergenic_variant	-	-	-	-	-	-
rs4858303	3:21247740	A	-	--	-	intergenic_variant	-	-	-	-	-	-
rs6770687	3:21236976	A	-	--	-	intergenic_variant	-	-	-	-	-	-
rs7622113	3:21151874	G	-	--	-	intergenic_variant	-	-	-	-	-	-
rs6763039	3:11055289	T	-	--	-	intergenic_variant	-	-	-	-	-	-
rs1370118	3:21148876	C	-	--	-	intergenic_variant	-	-	-	-	-	-
rs4857979	3:21137840	G	ENSG00000221659	ENST00000408732	Transcript	downstream_gene_variant	-	-	-	-	-	-	423	-1	AC104441.1	Clone_based_ensembl_gene		miRNA	YES
rs7683536	4:113092636	T	ENSG00000145362	ankyrin 2, neuronal [Source:HGNC Symbol;Acc:HGNC:493] ENST00000503423	Transcript	intron_variant	-	-	-	-	-	-		1	ANK2	HGNC	HGNC:493	protein_coding		5			D6RHE1,D6RHC5	UPI0001D3B737			02:36:00		ENST00000503423.3:c.22-81780C>T
rs7683536	4:113092636	T	ENSG00000145362	ankyrin 2, neuronal [Source:HGNC Symbol;Acc:HGNC:493] ENST00000357077	Transcript	intron_variant	-	-	-	-	-	-		1	ANK2	HGNC	HGNC:493	protein_coding	YES	1	CCDS3702.1	Q01484	D6RHC5	UPI0000441EF3			01:45:00		ENST00000357077.6:c.84+42824C>T
rs7683536	4:113092636	T	ENSG00000145362	ankyrin 2, neuronal [Source:HGNC Symbol;Acc:HGNC:493] ENST00000504454	Transcript	intron_variant	-	-	-	-	-	-		1	ANK2	HGNC	HGNC:493	protein_coding		2			E9PHW9,B7Z636,D6RHC5	UPI0001D3B738			01:38:00		ENST00000504454.3:c.84+42824C>T
rs7683536	4:113092636	T	ENSG00000145362	ankyrin 2, neuronal [Source:HGNC Symbol;Acc:HGNC:493] ENST00000503271	Transcript	intron_variant	-	-	-	-	-	-		1	ANK2	HGNC	HGNC:493	protein_coding		2			B7Z651,D6RHC5	UPI000191502D			02:30:00		ENST00000503271.3:c.22-81780C>T
rs7683536	4:113092636	T	ENSG00000145362	ankyrin 2, neuronal [Source:HGNC Symbol;Acc:HGNC:493] ENST00000394537	Transcript	intron_variant	-	-	-	-	-	-		1	ANK2	HGNC	HGNC:493	protein_coding		1	CCDS43261.1	Q01484	D6RHC5	UPI0000441EF4			01:44:00		ENST00000394537.5:c.84+42824C>T
rs7683536	4:113092636	T	ENSG00000145362	ankyrin 2, neuronal [Source:HGNC Symbol;Acc:HGNC:493] ENST00000506722	Transcript	intron_variant	-	-	-	-	-	-		1	ANK2	HGNC	HGNC:493	protein_coding		1	CCDS54796.1	Q01484	D6RHC5	UPI0000E5AC38			02:46:00		ENST00000506722.3:c.22-81780C>T
rs7683536	4:113092636	T	ENSG00000145362	ankyrin 2, neuronal [Source:HGNC Symbol;Acc:HGNC:493] ENST00000264366	Transcript	intron_variant	-	-	-	-	-	-		1	ANK2	HGNC	HGNC:493	protein_coding		5			I6L894,D6RHC5	UPI0000457265			01:44:00		ENST00000264366.8:c.84+42824C>T
rs1512343	4:148329805	C	ENSG00000151623	nuclear receptor subfamily 3, group C, member 2 [Source:HGNC Symbol;Acc:HGNC:7979] ENST00000504753	Transcript	intron_variant,non_coding_transcript_variant	-	-	-	-	-	-		-1	NR3C2	HGNC	HGNC:7979	processed_transcript		5							01:02:00		ENST00000504753.1:n.206+38460A>G
rs1512343	4:148329805	C	ENSG00000151623	nuclear receptor subfamily 3, group C, member 2 [Source:HGNC Symbol;Acc:HGNC:7979] ENST00000512865	Transcript	intron_variant	-	-	-	-	-	-		-1	NR3C2	HGNC	HGNC:7979	protein_coding		1	CCDS54811.1	P08235	Q4W5E8	UPI0000367298			02:07:00		ENST00000512865.3:c.1758-69688A>G
rs1512343	4:148329805	C	ENSG00000151623	nuclear receptor subfamily 3, group C, member 2 [Source:HGNC Symbol;Acc:HGNC:7979] ENST00000358102	Transcript	intron_variant	-	-	-	-	-	-		-1	NR3C2	HGNC	HGNC:7979	protein_coding	YES	1	CCDS3772.1		Q4W5E8,B0ZBF6	UPI000013DC6D			02:08:00		ENST00000358102.5:c.1758-69688A>G
rs1512343	4:148329805	C	ENSG00000151623	nuclear receptor subfamily 3, group C, member 2 [Source:HGNC Symbol;Acc:HGNC:7979] ENST00000344721	Transcript	intron_variant	-	-	-	-	-	-		-1	NR3C2	HGNC	HGNC:7979	protein_coding		5	CCDS3772.1		Q4W5E8,B0ZBF6	UPI000013DC6D			02:08:00		ENST00000344721.6:c.1758-69688A>G
rs1512343	4:148329805	C	ENSG00000151623	nuclear receptor subfamily 3, group C, member 2 [Source:HGNC Symbol;Acc:HGNC:7979] ENST00000342437	Transcript	intron_variant,NMD_transcript_variant	-	-	-	-	-	-		-1	NR3C2	HGNC	HGNC:7979	nonsense_mediated_decay		2			Q4W5E8,B0ZBF8	UPI000006DED9			02:06:00		ENST00000342437.6:c.1758-69688A>G
rs1512343	4:148329805	C	ENSG00000151623	nuclear receptor subfamily 3, group C, member 2 [Source:HGNC Symbol;Acc:HGNC:7979] ENST00000511528	Transcript	intron_variant	-	-	-	-	-	-		-1	NR3C2	HGNC	HGNC:7979	protein_coding		5		P08235	Q4W5E8	UPI0000457284			01:07:00		ENST00000511528.1:c.1758-69688A>G
rs10519959	4:148348614	T	ENSG00000151623	nuclear receptor subfamily 3, group C, member 2 [Source:HGNC Symbol;Acc:HGNC:7979] ENST00000511528	Transcript	intron_variant	-	-	-	-	-	-		-1	NR3C2	HGNC	HGNC:7979	protein_coding		5		P08235	Q4W5E8	UPI0000457284			01:07:00		ENST00000511528.1:c.1757+86490G>A
rs10519959	4:148348614	T	ENSG00000151623	nuclear receptor subfamily 3, group C, member 2 [Source:HGNC Symbol;Acc:HGNC:7979] ENST00000342437	Transcript	intron_variant,NMD_transcript_variant	-	-	-	-	-	-		-1	NR3C2	HGNC	HGNC:7979	nonsense_mediated_decay		2			Q4W5E8,B0ZBF8	UPI000006DED9			02:06:00		ENST00000342437.6:c.1757+86490G>A
rs10519959	4:148348614	T	ENSG00000151623	nuclear receptor subfamily 3, group C, member 2 [Source:HGNC Symbol;Acc:HGNC:7979] ENST00000344721	Transcript	intron_variant	-	-	-	-	-	-		-1	NR3C2	HGNC	HGNC:7979	protein_coding		5	CCDS3772.1		Q4W5E8,B0ZBF6	UPI000013DC6D			02:08:00		ENST00000344721.6:c.1757+86490G>A
rs10519959	4:148348614	T	ENSG00000151623	nuclear receptor subfamily 3, group C, member 2 [Source:HGNC Symbol;Acc:HGNC:7979] ENST00000512865	Transcript	intron_variant	-	-	-	-	-	-		-1	NR3C2	HGNC	HGNC:7979	protein_coding		1	CCDS54811.1	P08235	Q4W5E8	UPI0000367298			02:07:00		ENST00000512865.3:c.1757+86490G>A
rs10519959	4:148348614	T	ENSG00000151623	nuclear receptor subfamily 3, group C, member 2 [Source:HGNC Symbol;Acc:HGNC:7979] ENST00000358102	Transcript	intron_variant	-	-	-	-	-	-		-1	NR3C2	HGNC	HGNC:7979	protein_coding	YES	1	CCDS3772.1		Q4W5E8,B0ZBF6	UPI000013DC6D			02:08:00		ENST00000358102.5:c.1757+86490G>A
rs10519959	4:148348614	T	ENSG00000151623	nuclear receptor subfamily 3, group C, member 2 [Source:HGNC Symbol;Acc:HGNC:7979] ENST00000504753	Transcript	intron_variant,non_coding_transcript_variant	-	-	-	-	-	-		-1	NR3C2	HGNC	HGNC:7979	processed_transcript		5							01:02:00		ENST00000504753.1:n.206+19651G>A
rs7441708	4:95379018	A	ENSG00000182168	unc-5 homolog C (C. elegans) [Source:HGNC Symbol;Acc:HGNC:12569] ENST00000513796	Transcript	intron_variant	-	-	-	-	-	-		-1	UNC5C	HGNC	HGNC:12569	protein_coding		1			E0CX15	UPI0001D3B633			01:13:00		ENST00000513796.3:c.125-43387C>T
rs7441708	4:95379018	A	ENSG00000182168	unc-5 homolog C (C. elegans) [Source:HGNC Symbol;Acc:HGNC:12569] ENST00000506749	Transcript	intron_variant	-	-	-	-	-	-		-1	UNC5C	HGNC	HGNC:12569	protein_coding		1		O95185		UPI000020B1EB			01:10:00		ENST00000506749.3:c.125-43387C>T
rs7441708	4:95379018	A	ENSG00000182168	unc-5 homolog C (C. elegans) [Source:HGNC Symbol;Acc:HGNC:12569] ENST00000504962	Transcript	intron_variant	-	-	-	-	-	-		-1	UNC5C	HGNC	HGNC:12569	protein_coding		2			D6RE16	UPI000020B1EA			01:05:00		ENST00000504962.1:c.125-43387C>T
rs7441708	4:95379018	A	ENSG00000182168	unc-5 homolog C (C. elegans) [Source:HGNC Symbol;Acc:HGNC:12569] ENST00000453304	Transcript	intron_variant	-	-	-	-	-	-		-1	UNC5C	HGNC	HGNC:12569	protein_coding	YES	1	CCDS3643.1	O95185	Q4W5H4	UPI000004E6A5			01:15:00		ENST00000453304.3:c.125-43387C>T
rs12518844	5:37832657	A	ENSG00000168621	glial cell derived neurotrophic factor [Source:HGNC Symbol;Acc:HGNC:4232] ENST00000515058	Transcript	intron_variant	-	-	-	-	-	-		-1	GDNF	HGNC	HGNC:4232	protein_coding		5	CCDS3923.1	P39905		UPI000002AA5E			02:02:00		ENST00000515058.3:c.73+2067C>T
rs12518844	5:37832657	A	ENSG00000168621	glial cell derived neurotrophic factor [Source:HGNC Symbol;Acc:HGNC:4232] ENST00000326524	Transcript	intron_variant	-	-	-	-	-	-		-1	GDNF	HGNC	HGNC:4232	protein_coding		1	CCDS3922.1	P39905		UPI00000326A1			02:02:00		ENST00000326524.4:c.151+1989C>T
rs12518844	5:37832657	A	ENSG00000168621	glial cell derived neurotrophic factor [Source:HGNC Symbol;Acc:HGNC:4232] ENST00000620847	Transcript	intron_variant	-	-	-	-	-	-		-1	GDNF	HGNC	HGNC:4232	protein_coding		1	CCDS75237.1	P39905		UPI00000326A2			01:02:00		ENST00000620847.1:c.-86+2067C>T
rs12518844	5:37832657	A	ENSG00000168621	glial cell derived neurotrophic factor [Source:HGNC Symbol;Acc:HGNC:4232] ENST00000502572	Transcript	intron_variant	-	-	-	-	-	-		-1	GDNF	HGNC	HGNC:4232	protein_coding		1		P39905		UPI000006F0EE			02:02:00		ENST00000502572.1:c.73+2067C>T
rs12518844	5:37832657	A	ENSG00000168621	glial cell derived neurotrophic factor [Source:HGNC Symbol;Acc:HGNC:4232] ENST00000427982	Transcript	intron_variant	-	-	-	-	-	-		-1	GDNF	HGNC	HGNC:4232	protein_coding	YES	1	CCDS54845.1	P39905		UPI0000E20965			02:02:00		ENST00000427982.3:c.202+1989C>T
rs12518844	5:37832657	A	ENSG00000168621	glial cell derived neurotrophic factor [Source:HGNC Symbol;Acc:HGNC:4232] ENST00000381826	Transcript	intron_variant	-	-	-	-	-	-		-1	GDNF	HGNC	HGNC:4232	protein_coding		1	CCDS54846.1	P39905		UPI000066D9F3			02:02:00		ENST00000381826.6:c.124+2067C>T
rs12518844	5:37832657	A	ENSG00000168621	glial cell derived neurotrophic factor [Source:HGNC Symbol;Acc:HGNC:4232] ENST00000344622	Transcript	intron_variant	-	-	-	-	-	-		-1	GDNF	HGNC	HGNC:4232	protein_coding		1	CCDS3923.1	P39905		UPI000002AA5E			02:02:00		ENST00000344622.6:c.73+2067C>T
rs12518844	5:37832657	A	ENSG00000168621	glial cell derived neurotrophic factor [Source:HGNC Symbol;Acc:HGNC:4232] ENST00000510177	Transcript	intron_variant	-	-	-	-	-	-		-1	GDNF	HGNC	HGNC:4232	protein_coding		1		P39905		UPI000006F0EE			01:01:00		ENST00000510177.3:c.73+2067C>T
rs12518844	5:37832657	A	-	ENSR00001408664	RegulatoryFeature	regulatory_region_variant	-	-	-	-	-	-						enhancer
rs17379771	5:37813489	A	ENSG00000168621	glial cell derived neurotrophic factor [Source:HGNC Symbol;Acc:HGNC:4232] ENST00000620847	Transcript	3_prime_UTR_variant	2826	-	-	-	-	-		-1	GDNF	HGNC	HGNC:4232	protein_coding		1	CCDS75237.1	P39905		UPI00000326A2		03:03:00			ENST00000620847.1:c.*2162G>T
rs17379771	5:37813489	A	ENSG00000168621	glial cell derived neurotrophic factor [Source:HGNC Symbol;Acc:HGNC:4232] ENST00000326524	Transcript	3_prime_UTR_variant	2998	-	-	-	-	-		-1	GDNF	HGNC	HGNC:4232	protein_coding		1	CCDS3922.1	P39905		UPI00000326A1		03:03:00			ENST00000326524.4:c.*2162G>T
rs17379771	5:37813489	A	ENSG00000168621	glial cell derived neurotrophic factor [Source:HGNC Symbol;Acc:HGNC:4232] ENST00000515058	Transcript	downstream_gene_variant	-	-	-	-	-	-	2162	-1	GDNF	HGNC	HGNC:4232	protein_coding		5	CCDS3923.1	P39905		UPI000002AA5E
rs17379771	5:37813489	A	ENSG00000168621	glial cell derived neurotrophic factor [Source:HGNC Symbol;Acc:HGNC:4232] ENST00000502572	Transcript	downstream_gene_variant	-	-	-	-	-	-	2537	-1	GDNF	HGNC	HGNC:4232	protein_coding		1		P39905		UPI000006F0EE
rs17379771	5:37813489	A	ENSG00000168621	glial cell derived neurotrophic factor [Source:HGNC Symbol;Acc:HGNC:4232] ENST00000427982	Transcript	downstream_gene_variant	-	-	-	-	-	-	2162	-1	GDNF	HGNC	HGNC:4232	protein_coding	YES	1	CCDS54845.1	P39905		UPI0000E20965
rs17379771	5:37813489	A	ENSG00000168621	glial cell derived neurotrophic factor [Source:HGNC Symbol;Acc:HGNC:4232] ENST00000344622	Transcript	3_prime_UTR_variant	2843	-	-	-	-	-		-1	GDNF	HGNC	HGNC:4232	protein_coding		1	CCDS3923.1	P39905		UPI000002AA5E		03:03:00			ENST00000344622.6:c.*2162G>T
rs17379771	5:37813489	A	ENSG00000168621	glial cell derived neurotrophic factor [Source:HGNC Symbol;Acc:HGNC:4232] ENST00000381826	Transcript	downstream_gene_variant	-	-	-	-	-	-	2162	-1	GDNF	HGNC	HGNC:4232	protein_coding		1	CCDS54846.1	P39905		UPI000066D9F3
rs17379771	5:37813489	A	ENSG00000168621	glial cell derived neurotrophic factor [Source:HGNC Symbol;Acc:HGNC:4232] ENST00000510177	Transcript	downstream_gene_variant	-	-	-	-	-	-	2537	-1	GDNF	HGNC	HGNC:4232	protein_coding		1		P39905		UPI000006F0EE
rs1423449	5:37865648	A	ENSG00000248587	GDNF antisense RNA 1 (head to head) [Source:HGNC Symbol;Acc:HGNC:43592] ENST00000503382	Transcript	intron_variant,non_coding_transcript_variant	-	-	-	-	-	-		1	GDNF-AS1	HGNC	HGNC:43592	lincRNA		1							01:03:00		ENST00000503382.4:n.137-6704G>A
rs1423449	5:37865648	A	ENSG00000248587	GDNF antisense RNA 1 (head to head) [Source:HGNC Symbol;Acc:HGNC:43592] ENST00000514532	Transcript	upstream_gene_variant	-	-	-	-	-	-	4259	1	GDNF-AS1	HGNC	HGNC:43592	lincRNA		1
rs2972933	5:37789307	T	-	--	-	intergenic_variant	-	-	-	-	-	-
rs286748	5:108067795	C	ENSG00000145743	F-box and leucine-rich repeat protein 17 [Source:HGNC Symbol;Acc:HGNC:13615] ENST00000481160	Transcript	intron_variant,non_coding_transcript_variant	-	-	-	-	-	-		-1	FBXL17	HGNC	HGNC:13615	retained_intron		3							04:04:00		ENST00000481160.1:n.402-46794A>G
rs286748	5:108067795	C	ENSG00000145743	F-box and leucine-rich repeat protein 17 [Source:HGNC Symbol;Acc:HGNC:13615] ENST00000359660	Transcript	intron_variant	-	-	-	-	-	-		-1	FBXL17	HGNC	HGNC:13615	protein_coding		1		Q9UF56		UPI00001C0CEE			06:08:00		ENST00000359660.7:c.552-46794A>G
rs286748	5:108067795	C	ENSG00000145743	F-box and leucine-rich repeat protein 17 [Source:HGNC Symbol;Acc:HGNC:13615] ENST00000542267	Transcript	intron_variant	-	-	-	-	-	-		-1	FBXL17	HGNC	HGNC:13615	protein_coding	YES	1	CCDS54886.1	Q9UF56		UPI00019B21FB			06:08:00		ENST00000542267.3:c.1746-46794A>G
rs286748	5:108067795	C	ENSG00000145743	F-box and leucine-rich repeat protein 17 [Source:HGNC Symbol;Acc:HGNC:13615] ENST00000496714	Transcript	intron_variant	-	-	-	-	-	-		-1	FBXL17	HGNC	HGNC:13615	protein_coding		1		Q9UF56		UPI00001C1E31			05:06:00		ENST00000496714.1:c.552-46794A>G
rs286748	5:108067795	C	ENSG00000145743	F-box and leucine-rich repeat protein 17 [Source:HGNC Symbol;Acc:HGNC:13615] ENST00000619412	Transcript	intron_variant	-	-	-	-	-	-		-1	FBXL17	HGNC	HGNC:13615	protein_coding		1			H7C835	UPI0000E09781			07:09:00		ENST00000619412.2:c.1032-46794A>G
rs11748343	5:37805840	A	ENSG00000238335	ENST00000458884	Transcript	upstream_gene_variant	-	-	-	-	-	-	3775	-1	AC008869.1	Clone_based_ensembl_gene		miRNA	YES
rs881041	5:37881991	C	-	--	-	intergenic_variant	-	-	-	-	-	-
rs11956009	5:37879442	A	ENSG00000248587	GDNF antisense RNA 1 (head to head) [Source:HGNC Symbol;Acc:HGNC:43592] ENST00000514532	Transcript	downstream_gene_variant	-	-	-	-	-	-	4548	1	GDNF-AS1	HGNC	HGNC:43592	lincRNA		1
rs11956009	5:37879442	A	ENSG00000248587	GDNF antisense RNA 1 (head to head) [Source:HGNC Symbol;Acc:HGNC:43592] ENST00000503382	Transcript	downstream_gene_variant	-	-	-	-	-	-	4548	1	GDNF-AS1	HGNC	HGNC:43592	lincRNA		1
rs11956009	5:37879442	A	ENSG00000248587	GDNF antisense RNA 1 (head to head) [Source:HGNC Symbol;Acc:HGNC:43592] ENST00000510986	Transcript	downstream_gene_variant	-	-	-	-	-	-	3643	1	GDNF-AS1	HGNC	HGNC:43592	lincRNA	YES	1
rs498692	6:127702553	T	-	--	-	intergenic_variant	-	-	-	-	-	-
rs686730	6:127674264	C	-	--	-	intergenic_variant	-	-	-	-	-	-
rs17056546	6:96298841	A	-	--	-	intergenic_variant	-	-	-	-	-	-
rs6462962	7:40185530	T	ENSG00000175600	succinyl-CoA:glutarate-CoA transferase [Source:HGNC Symbol;Acc:HGNC:16001] ENST00000416370	Transcript	intron_variant	-	-	-	-	-	-		1	SUGCT	HGNC	HGNC:16001	protein_coding		1			Q9Y6U8,Q75MI5	UPI000198CCD6			03:12:00		ENST00000416370.1:c.232-2965C>T
rs6462962	7:40185530	T	ENSG00000175600	succinyl-CoA:glutarate-CoA transferase [Source:HGNC Symbol;Acc:HGNC:16001] ENST00000413931	Transcript	intron_variant	-	-	-	-	-	-		1	SUGCT	HGNC	HGNC:16001	protein_coding		4				UPI000198CCD7			04:06:00		ENST00000413931.3:c.282-2965C>T
rs6462962	7:40185530	T	ENSG00000175600	succinyl-CoA:glutarate-CoA transferase [Source:HGNC Symbol;Acc:HGNC:16001] ENST00000335693	Transcript	intron_variant	-	-	-	-	-	-		1	SUGCT	HGNC	HGNC:16001	protein_coding	YES	1	CCDS55105.1	Q9HAC7	B4DJF0,Q75MS9,Q9Y6U8,Q75MI5	UPI0000551BCD			03:13:00		ENST00000335693.6:c.248-2965C>T
rs6462962	7:40185530	T	ENSG00000175600	succinyl-CoA:glutarate-CoA transferase [Source:HGNC Symbol;Acc:HGNC:16001] ENST00000401647	Transcript	intron_variant	-	-	-	-	-	-		1	SUGCT	HGNC	HGNC:16001	protein_coding		1	CCDS55106.1	Q9HAC7	Q75MS9,Q9Y6U8	UPI00005520A3			03:12:00		ENST00000401647.4:c.248-2965C>T
rs6462962	7:40185530	T	ENSG00000175600	succinyl-CoA:glutarate-CoA transferase [Source:HGNC Symbol;Acc:HGNC:16001] ENST00000444074	Transcript	intron_variant,NMD_transcript_variant	-	-	-	-	-	-		1	SUGCT	HGNC	HGNC:16001	nonsense_mediated_decay		5				UPI000198CCD8			02:04:00		ENST00000444074.2:c.*46-2965C>T
rs773424	7:39981445	G	ENSG00000065883	cyclin-dependent kinase 13 [Source:HGNC Symbol;Acc:HGNC:1733] ENST00000613626	Transcript	intron_variant	-	-	-	-	-	-		1	CDK13	HGNC	HGNC:1733	protein_coding		5			Q9BVE2	UPI0000072495			01:09:00		ENST00000613626.2:c.-631-6154A>G
rs773424	7:39981445	G	ENSG00000065883	cyclin-dependent kinase 13 [Source:HGNC Symbol;Acc:HGNC:1733] ENST00000611390	Transcript	intron_variant	-	-	-	-	-	-		1	CDK13	HGNC	HGNC:1733	protein_coding		5				UPI0004E4CCDC			01:13:00		ENST00000611390.1:c.-631-6154A>G
rs773424	7:39981445	G	ENSG00000065883	cyclin-dependent kinase 13 [Source:HGNC Symbol;Acc:HGNC:1733] ENST00000181839	Transcript	intron_variant	-	-	-	-	-	-		1	CDK13	HGNC	HGNC:1733	protein_coding	YES	1	CCDS5461.1	Q14004	A0A024RA85	UPI000013C5E3			01:13:00		ENST00000181839.6:c.1212-6154A>G
rs773424	7:39981445	G	ENSG00000065883	cyclin-dependent kinase 13 [Source:HGNC Symbol;Acc:HGNC:1733] ENST00000340829	Transcript	intron_variant	-	-	-	-	-	-		1	CDK13	HGNC	HGNC:1733	protein_coding		1	CCDS5462.1	Q14004	A0A024RA66	UPI00001418E1			01:13:00		ENST00000340829.7:c.1212-6154A>G
rs6462963	7:40190747	C	ENSG00000175600	succinyl-CoA:glutarate-CoA transferase [Source:HGNC Symbol;Acc:HGNC:16001] ENST00000401647	Transcript	intron_variant	-	-	-	-	-	-		1	SUGCT	HGNC	HGNC:16001	protein_coding		1	CCDS55106.1	Q9HAC7	Q75MS9,Q9Y6U8	UPI00005520A3			05:12:00		ENST00000401647.4:c.384+1153T>C
rs6462963	7:40190747	C	ENSG00000175600	succinyl-CoA:glutarate-CoA transferase [Source:HGNC Symbol;Acc:HGNC:16001] ENST00000335693	Transcript	intron_variant	-	-	-	-	-	-		1	SUGCT	HGNC	HGNC:16001	protein_coding	YES	1	CCDS55105.1	Q9HAC7	B4DJF0,Q75MS9,Q9Y6U8,Q75MI5	UPI0000551BCD			05:13:00		ENST00000335693.6:c.384+1153T>C
rs6462963	7:40190747	C	ENSG00000175600	succinyl-CoA:glutarate-CoA transferase [Source:HGNC Symbol;Acc:HGNC:16001] ENST00000416370	Transcript	intron_variant	-	-	-	-	-	-		1	SUGCT	HGNC	HGNC:16001	protein_coding		1			Q9Y6U8,Q75MI5	UPI000198CCD6			05:12:00		ENST00000416370.1:c.368+1153T>C
rs6462963	7:40190747	C	ENSG00000175600	succinyl-CoA:glutarate-CoA transferase [Source:HGNC Symbol;Acc:HGNC:16001] ENST00000413931	Transcript	intron_variant	-	-	-	-	-	-		1	SUGCT	HGNC	HGNC:16001	protein_coding		4				UPI000198CCD7			06:06:00		ENST00000413931.3:c.418+1153T>C
rs6462963	7:40190747	C	ENSG00000175600	succinyl-CoA:glutarate-CoA transferase [Source:HGNC Symbol;Acc:HGNC:16001] ENST00000444074	Transcript	intron_variant,NMD_transcript_variant	-	-	-	-	-	-		1	SUGCT	HGNC	HGNC:16001	nonsense_mediated_decay		5				UPI000198CCD8			04:04:00		ENST00000444074.2:c.*182+1153T>C
rs1403381	7:40015185	A	ENSG00000065883	cyclin-dependent kinase 13 [Source:HGNC Symbol;Acc:HGNC:1733] ENST00000611390	Transcript	intron_variant	-	-	-	-	-	-		1	CDK13	HGNC	HGNC:1733	protein_coding		5				UPI0004E4CCDC			05:13:00		ENST00000611390.1:c.511+13154G>A
rs1403381	7:40015185	A	ENSG00000065883	cyclin-dependent kinase 13 [Source:HGNC Symbol;Acc:HGNC:1733] ENST00000613626	Transcript	intron_variant	-	-	-	-	-	-		1	CDK13	HGNC	HGNC:1733	protein_coding		5			Q9BVE2	UPI0000072495			05:09:00		ENST00000613626.2:c.511+13154G>A
rs1403381	7:40015185	A	ENSG00000065883	cyclin-dependent kinase 13 [Source:HGNC Symbol;Acc:HGNC:1733] ENST00000340829	Transcript	intron_variant	-	-	-	-	-	-		1	CDK13	HGNC	HGNC:1733	protein_coding		1	CCDS5462.1	Q14004	A0A024RA66	UPI00001418E1			05:13:00		ENST00000340829.7:c.2353+13154G>A
rs1403381	7:40015185	A	ENSG00000065883	cyclin-dependent kinase 13 [Source:HGNC Symbol;Acc:HGNC:1733] ENST00000181839	Transcript	intron_variant	-	-	-	-	-	-		1	CDK13	HGNC	HGNC:1733	protein_coding	YES	1	CCDS5461.1	Q14004	A0A024RA85	UPI000013C5E3			05:13:00		ENST00000181839.6:c.2353+13154G>A
rs1403381	7:40015185	A	ENSG00000065883	cyclin-dependent kinase 13 [Source:HGNC Symbol;Acc:HGNC:1733] ENST00000484589	Transcript	intron_variant,non_coding_transcript_variant	-	-	-	-	-	-		1	CDK13	HGNC	HGNC:1733	processed_transcript		1							04:08:00		ENST00000484589.1:n.905+13154G>A
rs10951627	7:40225290	G	ENSG00000175600	succinyl-CoA:glutarate-CoA transferase [Source:HGNC Symbol;Acc:HGNC:16001] ENST00000416370	Transcript	intron_variant	-	-	-	-	-	-		1	SUGCT	HGNC	HGNC:16001	protein_coding		1			Q9Y6U8,Q75MI5	UPI000198CCD6			06:12:00		ENST00000416370.1:c.490-12345A>G
rs10951627	7:40225290	G	ENSG00000175600	succinyl-CoA:glutarate-CoA transferase [Source:HGNC Symbol;Acc:HGNC:16001] ENST00000335693	Transcript	intron_variant	-	-	-	-	-	-		1	SUGCT	HGNC	HGNC:16001	protein_coding	YES	1	CCDS55105.1	Q9HAC7	B4DJF0,Q75MS9,Q9Y6U8,Q75MI5	UPI0000551BCD			06:13:00		ENST00000335693.6:c.506-12345A>G
rs10951627	7:40225290	G	ENSG00000175600	succinyl-CoA:glutarate-CoA transferase [Source:HGNC Symbol;Acc:HGNC:16001] ENST00000401647	Transcript	intron_variant	-	-	-	-	-	-		1	SUGCT	HGNC	HGNC:16001	protein_coding		1	CCDS55106.1	Q9HAC7	Q75MS9,Q9Y6U8	UPI00005520A3			06:12:00		ENST00000401647.4:c.506-12345A>G
rs11760739	7:40153936	A	ENSG00000175600	succinyl-CoA:glutarate-CoA transferase [Source:HGNC Symbol;Acc:HGNC:16001] ENST00000444074	Transcript	intron_variant,NMD_transcript_variant	-	-	-	-	-	-		1	SUGCT	HGNC	HGNC:16001	nonsense_mediated_decay		5				UPI000198CCD8			01:04:00		ENST00000444074.2:c.120+18816G>A
rs11760739	7:40153936	A	ENSG00000175600	succinyl-CoA:glutarate-CoA transferase [Source:HGNC Symbol;Acc:HGNC:16001] ENST00000335693	Transcript	intron_variant	-	-	-	-	-	-		1	SUGCT	HGNC	HGNC:16001	protein_coding	YES	1	CCDS55105.1	Q9HAC7	B4DJF0,Q75MS9,Q9Y6U8,Q75MI5	UPI0000551BCD			01:13:00		ENST00000335693.6:c.121+18816G>A
rs11760739	7:40153936	A	ENSG00000248711	THUMP domain containing 3 pseudogene 1 [Source:HGNC Symbol;Acc:HGNC:50793] ENST00000506556	Transcript	non_coding_transcript_exon_variant,non_coding_transcript_variant	1265	-	-	-	-	-		1	THUMPD3P1	HGNC	HGNC:50793	unprocessed_pseudogene	YES							03:03:00			ENST00000506556.1:n.1265G>A
rs11760739	7:40153936	A	ENSG00000175600	succinyl-CoA:glutarate-CoA transferase [Source:HGNC Symbol;Acc:HGNC:16001] ENST00000401647	Transcript	intron_variant	-	-	-	-	-	-		1	SUGCT	HGNC	HGNC:16001	protein_coding		1	CCDS55106.1	Q9HAC7	Q75MS9,Q9Y6U8	UPI00005520A3			01:12:00		ENST00000401647.4:c.121+18816G>A
rs11760739	7:40153936	A	ENSG00000175600	succinyl-CoA:glutarate-CoA transferase [Source:HGNC Symbol;Acc:HGNC:16001] ENST00000413931	Transcript	intron_variant	-	-	-	-	-	-		1	SUGCT	HGNC	HGNC:16001	protein_coding		4				UPI000198CCD7			02:06:00		ENST00000413931.3:c.155+12063G>A
rs11760739	7:40153936	A	ENSG00000175600	succinyl-CoA:glutarate-CoA transferase [Source:HGNC Symbol;Acc:HGNC:16001] ENST00000416370	Transcript	intron_variant	-	-	-	-	-	-		1	SUGCT	HGNC	HGNC:16001	protein_coding		1			Q9Y6U8,Q75MI5	UPI000198CCD6			01:12:00		ENST00000416370.1:c.105+18816G>A
rs3800802	7:40061736	A	ENSG00000065883	cyclin-dependent kinase 13 [Source:HGNC Symbol;Acc:HGNC:1733] ENST00000611390	Transcript	intron_variant	-	-	-	-	-	-		1	CDK13	HGNC	HGNC:1733	protein_coding		5				UPI0004E4CCDC			07:13:00		ENST00000611390.1:c.759-1090G>A
rs3800802	7:40061736	A	ENSG00000065883	cyclin-dependent kinase 13 [Source:HGNC Symbol;Acc:HGNC:1733] ENST00000613626	Transcript	intron_variant	-	-	-	-	-	-		1	CDK13	HGNC	HGNC:1733	protein_coding		5			Q9BVE2	UPI0000072495			07:09:00		ENST00000613626.2:c.759-1090G>A
rs3800802	7:40061736	A	ENSG00000065883	cyclin-dependent kinase 13 [Source:HGNC Symbol;Acc:HGNC:1733] ENST00000340829	Transcript	intron_variant	-	-	-	-	-	-		1	CDK13	HGNC	HGNC:1733	protein_coding		1	CCDS5462.1	Q14004	A0A024RA66	UPI00001418E1			07:13:00		ENST00000340829.7:c.2601-1090G>A
rs3800802	7:40061736	A	ENSG00000065883	cyclin-dependent kinase 13 [Source:HGNC Symbol;Acc:HGNC:1733] ENST00000181839	Transcript	intron_variant	-	-	-	-	-	-		1	CDK13	HGNC	HGNC:1733	protein_coding	YES	1	CCDS5461.1	Q14004	A0A024RA85	UPI000013C5E3			07:13:00		ENST00000181839.6:c.2601-1090G>A
rs3800802	7:40061736	A	ENSG00000065883	cyclin-dependent kinase 13 [Source:HGNC Symbol;Acc:HGNC:1733] ENST00000484589	Transcript	intron_variant,non_coding_transcript_variant	-	-	-	-	-	-		1	CDK13	HGNC	HGNC:1733	processed_transcript		1							06:08:00		ENST00000484589.1:n.1153-1090G>A
rs7801539	7:117866709	T	ENSG00000077063	cortactin binding protein 2 [Source:HGNC Symbol;Acc:HGNC:15679] ENST00000441556	Transcript	intron_variant,NMD_transcript_variant	-	-	-	-	-	-		-1	CTTNBP2	HGNC	HGNC:15679	nonsense_mediated_decay		5			C9J720,F8WB16,C9JFC9,C9JVQ6	UPI0001610D93			01:22:00		ENST00000441556.3:c.82-5393G>A
rs7801539	7:117866709	T	ENSG00000077063	cortactin binding protein 2 [Source:HGNC Symbol;Acc:HGNC:15679] ENST00000454375	Transcript	intron_variant	-	-	-	-	-	-		-1	CTTNBP2	HGNC	HGNC:15679	protein_coding		4			C9J720,C9JVQ6	UPI000155D668			01:03:00		ENST00000454375.3:c.-45-5393G>A
rs7801539	7:117866709	T	ENSG00000077063	cortactin binding protein 2 [Source:HGNC Symbol;Acc:HGNC:15679] ENST00000412853	Transcript	intron_variant	-	-	-	-	-	-		-1	CTTNBP2	HGNC	HGNC:15679	protein_coding		4			C9JVQ6	UPI000155D666			01:02:00		ENST00000412853.1:c.-45-5393G>A
rs7801539	7:117866709	T	ENSG00000077063	cortactin binding protein 2 [Source:HGNC Symbol;Acc:HGNC:15679] ENST00000160373	Transcript	intron_variant	-	-	-	-	-	-		-1	CTTNBP2	HGNC	HGNC:15679	protein_coding	YES	1	CCDS5774.1	Q8WZ74	Q20BG7,C9J720,C9JFC9,Q20BG9,C9JVQ6	UPI000006E94A			01:22:00		ENST00000160373.5:c.82-5393G>A
rs7801539	7:117866709	T	ENSG00000077063	cortactin binding protein 2 [Source:HGNC Symbol;Acc:HGNC:15679] ENST00000434890	Transcript	intron_variant	-	-	-	-	-	-		-1	CTTNBP2	HGNC	HGNC:15679	protein_coding		3			C9J720,C9JFC9,C9JVQ6	UPI000066DA39			01:03:00		ENST00000434890.3:c.-46+4881G>A
rs10956932	8:94935974	G	ENSG00000156170	NADH dehydrogenase (ubiquinone) complex I, assembly factor 6 [Source:HGNC Symbol;Acc:HGNC:28625] ENST00000396113	Transcript	intron_variant	-	-	-	-	-	-		1	NDUFAF6	HGNC	HGNC:28625	protein_coding		5			E5RHX9,E5RGD6,A0A024R9B6,A0A024R9B1,E5RFN5,A0A075B6P0	UPI0000D4E6FA			01:14:00		ENST00000396113.3:c.-935-9509A>G
rs10956932	8:94935974	G	ENSG00000164938	tumor protein p53 inducible nuclear protein 1 [Source:HGNC Symbol;Acc:HGNC:18022] ENST00000342697	Transcript	intron_variant	-	-	-	-	-	-		-1	TP53INP1	HGNC	HGNC:18022	protein_coding	YES	1	CCDS6265.1	Q96A56	A0A024R9C8	UPI00000725F8			03:03:00		ENST00000342697.4:c.473+3886T>C
rs10956932	8:94935974	G	ENSG00000156170	NADH dehydrogenase (ubiquinone) complex I, assembly factor 6 [Source:HGNC Symbol;Acc:HGNC:28625] ENST00000519136	Transcript	intron_variant	-	-	-	-	-	-		1	NDUFAF6	HGNC	HGNC:28625	protein_coding		5			E5RHX9	UPI0001E8F1FE			01:07:00		ENST00000519136.3:c.-440-22021A>G
rs10956932	8:94935974	G	ENSG00000164938	tumor protein p53 inducible nuclear protein 1 [Source:HGNC Symbol;Acc:HGNC:18022] ENST00000448464	Transcript	intron_variant	-	-	-	-	-	-		-1	TP53INP1	HGNC	HGNC:18022	protein_coding		1	CCDS47899.1	Q96A56		UPI000006DB5F			03:04:00		ENST00000448464.4:c.474-3867T>C
rs10956932	8:94935974	G	ENSG00000156170	NADH dehydrogenase (ubiquinone) complex I, assembly factor 6 [Source:HGNC Symbol;Acc:HGNC:28625] ENST00000523378	Transcript	intron_variant	-	-	-	-	-	-		1	NDUFAF6	HGNC	HGNC:28625	protein_coding		3			E5RHX9,E5RGD6,E5RFN5	UPI0001E8F1FB			01:07:00		ENST00000523378.3:c.-387-22021A>G
rs10956928	8:94874323	G	ENSG00000164941	integrator complex subunit 8 [Source:HGNC Symbol;Acc:HGNC:26048] ENST00000517918	Transcript	downstream_gene_variant	-	-	-	-	-	-	2436	1	INTS8	HGNC	HGNC:26048	processed_transcript		5
rs10956928	8:94874323	G	ENSG00000164941	integrator complex subunit 8 [Source:HGNC Symbol;Acc:HGNC:26048] ENST00000524333	Transcript	intron_variant,NMD_transcript_variant	-	-	-	-	-	-		1	INTS8	HGNC	HGNC:26048	nonsense_mediated_decay		2			E5RG48,E5RJL5	UPI0000424B10			21:25:00		ENST00000524333.3:c.*1820-229A>G
rs10956928	8:94874323	G	ENSG00000164941	integrator complex subunit 8 [Source:HGNC Symbol;Acc:HGNC:26048] ENST00000521155	Transcript	intron_variant,non_coding_transcript_variant	-	-	-	-	-	-		1	INTS8	HGNC	HGNC:26048	retained_intron		3							04:05:00		ENST00000521155.3:n.452-229A>G
rs10956928	8:94874323	G	ENSG00000164941	integrator complex subunit 8 [Source:HGNC Symbol;Acc:HGNC:26048] ENST00000520526	Transcript	intron_variant	-	-	-	-	-	-		1	INTS8	HGNC	HGNC:26048	protein_coding		1				UPI0001E8F1E2			18:21:00		ENST00000520526.3:c.2102+846A>G
rs10956928	8:94874323	G	ENSG00000164941	integrator complex subunit 8 [Source:HGNC Symbol;Acc:HGNC:26048] ENST00000523206	Transcript	intron_variant,NMD_transcript_variant	-	-	-	-	-	-		1	INTS8	HGNC	HGNC:26048	nonsense_mediated_decay		1			E5RG48,E5RJL5	UPI0000424B10			23:27:00		ENST00000523206.3:c.*1853-229A>G
rs10956928	8:94874323	G	ENSG00000164941	integrator complex subunit 8 [Source:HGNC Symbol;Acc:HGNC:26048] ENST00000519736	Transcript	intron_variant,non_coding_transcript_variant	-	-	-	-	-	-		1	INTS8	HGNC	HGNC:26048	retained_intron		5							05:05:00		ENST00000519736.3:n.868-229A>G
rs10956928	8:94874323	G	ENSG00000164941	integrator complex subunit 8 [Source:HGNC Symbol;Acc:HGNC:26048] ENST00000523352	Transcript	downstream_gene_variant	-	-	-	-	-	-	571	1	INTS8	HGNC	HGNC:26048	retained_intron		5
rs10956928	8:94874323	G	ENSG00000164941	integrator complex subunit 8 [Source:HGNC Symbol;Acc:HGNC:26048] ENST00000343161	Transcript	intron_variant,NMD_transcript_variant	-	-	-	-	-	-		1	INTS8	HGNC	HGNC:26048	nonsense_mediated_decay		1			J3KNV5,E5RJL5	UPI0000E0B729			1 day, 0:28:00		ENST00000343161.6:c.*535-229A>G
rs10956928	8:94874323	G	ENSG00000164941	integrator complex subunit 8 [Source:HGNC Symbol;Acc:HGNC:26048] ENST00000523731	Transcript	intron_variant	-	-	-	-	-	-		1	INTS8	HGNC	HGNC:26048	protein_coding	YES	1	CCDS34925.1	Q75QN2	B3KRB0,E5RJL5	UPI000023B7D0			22:26:00		ENST00000523731.3:c.2638-229A>G
rs10956928	8:94874323	G	ENSG00000164941	integrator complex subunit 8 [Source:HGNC Symbol;Acc:HGNC:26048] ENST00000523998	Transcript	upstream_gene_variant	-	-	-	-	-	-	1628	1	INTS8	HGNC	HGNC:26048	retained_intron		4
rs4615631	9:4727562	T	ENSG00000147853	adenylate kinase 3 [Source:HGNC Symbol;Acc:HGNC:17376] ENST00000381809	Transcript	intron_variant	-	-	-	-	-	-		-1	AK3	HGNC	HGNC:17376	protein_coding	YES	1	CCDS6455.1	Q9UIJ7		UPI000013DAE5			01:04:00		ENST00000381809.5:c.152-4937G>A
rs4615631	9:4727562	T	ENSG00000147853	adenylate kinase 3 [Source:HGNC Symbol;Acc:HGNC:17376] ENST00000359883	Transcript	intron_variant	-	-	-	-	-	-		-1	AK3	HGNC	HGNC:17376	protein_coding		1	CCDS56561.1	Q9UIJ7		UPI00000723A8			01:04:00		ENST00000359883.4:c.-59-4937G>A
rs4615631	9:4727562	T	ENSG00000147853	adenylate kinase 3 [Source:HGNC Symbol;Acc:HGNC:17376] ENST00000611749	Transcript	intron_variant	-	-	-	-	-	-		-1	AK3	HGNC	HGNC:17376	protein_coding		4	CCDS56561.1	Q9UIJ7		UPI00000723A8			01:04:00		ENST00000611749.2:c.-59-4937G>A
rs4615631	9:4727562	T	ENSG00000147853	adenylate kinase 3 [Source:HGNC Symbol;Acc:HGNC:17376] ENST00000447596	Transcript	intron_variant	-	-	-	-	-	-		-1	AK3	HGNC	HGNC:17376	protein_coding		2	CCDS56562.1	Q9UIJ7		UPI0001AE6DC6			01:03:00		ENST00000447596.4:c.152-8255G>A
rs10974751	9:4726367	G	ENSG00000147853	adenylate kinase 3 [Source:HGNC Symbol;Acc:HGNC:17376] ENST00000447596	Transcript	intron_variant	-	-	-	-	-	-		-1	AK3	HGNC	HGNC:17376	protein_coding		2	CCDS56562.1	Q9UIJ7		UPI0001AE6DC6			01:03:00		ENST00000447596.4:c.152-7060T>C
rs10974751	9:4726367	G	ENSG00000147853	adenylate kinase 3 [Source:HGNC Symbol;Acc:HGNC:17376] ENST00000611749	Transcript	intron_variant	-	-	-	-	-	-		-1	AK3	HGNC	HGNC:17376	protein_coding		4	CCDS56561.1	Q9UIJ7		UPI00000723A8			01:04:00		ENST00000611749.2:c.-59-3742T>C
rs10974751	9:4726367	G	ENSG00000147853	adenylate kinase 3 [Source:HGNC Symbol;Acc:HGNC:17376] ENST00000359883	Transcript	intron_variant	-	-	-	-	-	-		-1	AK3	HGNC	HGNC:17376	protein_coding		1	CCDS56561.1	Q9UIJ7		UPI00000723A8			01:04:00		ENST00000359883.4:c.-59-3742T>C
rs10974751	9:4726367	G	ENSG00000147853	adenylate kinase 3 [Source:HGNC Symbol;Acc:HGNC:17376] ENST00000381809	Transcript	intron_variant	-	-	-	-	-	-		-1	AK3	HGNC	HGNC:17376	protein_coding	YES	1	CCDS6455.1	Q9UIJ7		UPI000013DAE5			01:04:00		ENST00000381809.5:c.152-3742T>C
rs10757601	9:26191014	C	-	--	-	intergenic_variant	-	-	-	-	-	-
rs2039300	9:4725823	T	ENSG00000147853	adenylate kinase 3 [Source:HGNC Symbol;Acc:HGNC:17376] ENST00000611749	Transcript	intron_variant	-	-	-	-	-	-		-1	AK3	HGNC	HGNC:17376	protein_coding		4	CCDS56561.1	Q9UIJ7		UPI00000723A8			01:04:00		ENST00000611749.2:c.-59-3198G>A
rs2039300	9:4725823	T	ENSG00000147853	adenylate kinase 3 [Source:HGNC Symbol;Acc:HGNC:17376] ENST00000447596	Transcript	intron_variant	-	-	-	-	-	-		-1	AK3	HGNC	HGNC:17376	protein_coding		2	CCDS56562.1	Q9UIJ7		UPI0001AE6DC6			01:03:00		ENST00000447596.4:c.152-6516G>A
rs2039300	9:4725823	T	ENSG00000147853	adenylate kinase 3 [Source:HGNC Symbol;Acc:HGNC:17376] ENST00000381809	Transcript	intron_variant	-	-	-	-	-	-		-1	AK3	HGNC	HGNC:17376	protein_coding	YES	1	CCDS6455.1	Q9UIJ7		UPI000013DAE5			01:04:00		ENST00000381809.5:c.152-3198G>A
rs2039300	9:4725823	T	ENSG00000147853	adenylate kinase 3 [Source:HGNC Symbol;Acc:HGNC:17376] ENST00000359883	Transcript	intron_variant	-	-	-	-	-	-		-1	AK3	HGNC	HGNC:17376	protein_coding		1	CCDS56561.1	Q9UIJ7		UPI00000723A8			01:04:00		ENST00000359883.4:c.-59-3198G>A
rs6476904	9:4728159	A	ENSG00000147853	adenylate kinase 3 [Source:HGNC Symbol;Acc:HGNC:17376] ENST00000611749	Transcript	intron_variant	-	-	-	-	-	-		-1	AK3	HGNC	HGNC:17376	protein_coding		4	CCDS56561.1	Q9UIJ7		UPI00000723A8			01:04:00		ENST00000611749.2:c.-59-5534C>T
rs6476904	9:4728159	A	ENSG00000147853	adenylate kinase 3 [Source:HGNC Symbol;Acc:HGNC:17376] ENST00000447596	Transcript	intron_variant	-	-	-	-	-	-		-1	AK3	HGNC	HGNC:17376	protein_coding		2	CCDS56562.1	Q9UIJ7		UPI0001AE6DC6			01:03:00		ENST00000447596.4:c.152-8852C>T
rs6476904	9:4728159	A	ENSG00000147853	adenylate kinase 3 [Source:HGNC Symbol;Acc:HGNC:17376] ENST00000359883	Transcript	intron_variant	-	-	-	-	-	-		-1	AK3	HGNC	HGNC:17376	protein_coding		1	CCDS56561.1	Q9UIJ7		UPI00000723A8			01:04:00		ENST00000359883.4:c.-59-5534C>T
rs6476904	9:4728159	A	ENSG00000147853	adenylate kinase 3 [Source:HGNC Symbol;Acc:HGNC:17376] ENST00000381809	Transcript	intron_variant	-	-	-	-	-	-		-1	AK3	HGNC	HGNC:17376	protein_coding	YES	1	CCDS6455.1	Q9UIJ7		UPI000013DAE5			01:04:00		ENST00000381809.5:c.152-5534C>T
rs4394450	9:4727775	C	ENSG00000147853	adenylate kinase 3 [Source:HGNC Symbol;Acc:HGNC:17376] ENST00000611749	Transcript	intron_variant	-	-	-	-	-	-		-1	AK3	HGNC	HGNC:17376	protein_coding		4	CCDS56561.1	Q9UIJ7		UPI00000723A8			01:04:00		ENST00000611749.2:c.-59-5150A>G
rs4394450	9:4727775	C	ENSG00000147853	adenylate kinase 3 [Source:HGNC Symbol;Acc:HGNC:17376] ENST00000447596	Transcript	intron_variant	-	-	-	-	-	-		-1	AK3	HGNC	HGNC:17376	protein_coding		2	CCDS56562.1	Q9UIJ7		UPI0001AE6DC6			01:03:00		ENST00000447596.4:c.152-8468A>G
rs4394450	9:4727775	C	ENSG00000147853	adenylate kinase 3 [Source:HGNC Symbol;Acc:HGNC:17376] ENST00000359883	Transcript	intron_variant	-	-	-	-	-	-		-1	AK3	HGNC	HGNC:17376	protein_coding		1	CCDS56561.1	Q9UIJ7		UPI00000723A8			01:04:00		ENST00000359883.4:c.-59-5150A>G
rs4394450	9:4727775	C	ENSG00000147853	adenylate kinase 3 [Source:HGNC Symbol;Acc:HGNC:17376] ENST00000381809	Transcript	intron_variant	-	-	-	-	-	-		-1	AK3	HGNC	HGNC:17376	protein_coding	YES	1	CCDS6455.1	Q9UIJ7		UPI000013DAE5			01:04:00		ENST00000381809.5:c.152-5150A>G
rs7033866	9:4726228	C	ENSG00000147853	adenylate kinase 3 [Source:HGNC Symbol;Acc:HGNC:17376] ENST00000447596	Transcript	intron_variant	-	-	-	-	-	-		-1	AK3	HGNC	HGNC:17376	protein_coding		2	CCDS56562.1	Q9UIJ7		UPI0001AE6DC6			01:03:00		ENST00000447596.4:c.152-6921A>G
rs7033866	9:4726228	C	ENSG00000147853	adenylate kinase 3 [Source:HGNC Symbol;Acc:HGNC:17376] ENST00000611749	Transcript	intron_variant	-	-	-	-	-	-		-1	AK3	HGNC	HGNC:17376	protein_coding		4	CCDS56561.1	Q9UIJ7		UPI00000723A8			01:04:00		ENST00000611749.2:c.-59-3603A>G
rs7033866	9:4726228	C	ENSG00000147853	adenylate kinase 3 [Source:HGNC Symbol;Acc:HGNC:17376] ENST00000381809	Transcript	intron_variant	-	-	-	-	-	-		-1	AK3	HGNC	HGNC:17376	protein_coding	YES	1	CCDS6455.1	Q9UIJ7		UPI000013DAE5			01:04:00		ENST00000381809.5:c.152-3603A>G
rs7033866	9:4726228	C	ENSG00000147853	adenylate kinase 3 [Source:HGNC Symbol;Acc:HGNC:17376] ENST00000359883	Transcript	intron_variant	-	-	-	-	-	-		-1	AK3	HGNC	HGNC:17376	protein_coding		1	CCDS56561.1	Q9UIJ7		UPI00000723A8			01:04:00		ENST00000359883.4:c.-59-3603A>G
rs2383614	9:26068263	C	ENSG00000276759	ENST00000612217	Transcript	intron_variant,non_coding_transcript_variant	-	-	-	-	-	-		1	RP11-80I3.1	Clone_based_vega_gene		lincRNA	YES	5							01:06:00		ENST00000612217.2:n.152+1437A>C
rs1332343	9:26061386	T	-	--	-	intergenic_variant	-	-	-	-	-	-
rs1412455	9:26070965	A	ENSG00000276759	ENST00000612217	Transcript	intron_variant,non_coding_transcript_variant	-	-	-	-	-	-		1	RP11-80I3.1	Clone_based_vega_gene		lincRNA	YES	5							01:06:00		ENST00000612217.2:n.152+4139G>A
rs7019491	9:26058262	A	-	--	-	intergenic_variant	-	-	-	-	-	-
rs2567725	9:114159420	C	ENSG00000196739	collagen, type XXVII, alpha 1 [Source:HGNC Symbol;Acc:HGNC:22986] ENST00000356083	Transcript	intron_variant	-	-	-	-	-	-		1	COL27A1	HGNC	HGNC:22986	protein_coding	YES	1	CCDS6802.1	Q8IZC6		UPI0000062271			0.0833333		ENST00000356083.5:c.63-3295T>C
rs4877702	9:82735797	T	-	--	-	intergenic_variant	-	-	-	-	-	-
rs493701	9:82706980	A	ENSG00000275270	ENST00000610951	Transcript	downstream_gene_variant	-	-	-	-	-	-	1136	1	AL133391.1	Clone_based_ensembl_gene		miRNA	YES
rs2808781	9:114157744	C	ENSG00000196739	collagen, type XXVII, alpha 1 [Source:HGNC Symbol;Acc:HGNC:22986] ENST00000356083	Transcript	intron_variant	-	-	-	-	-	-		1	COL27A1	HGNC	HGNC:22986	protein_coding	YES	1	CCDS6802.1	Q8IZC6		UPI0000062271			0.0833333		ENST00000356083.5:c.62+1732T>C
rs629448	9:26273324	T	-	--	-	intergenic_variant	-	-	-	-	-	-
rs534724	9:82728054	C	-	--	-	intergenic_variant	-	-	-	-	-	-
rs11139720	9:82738847	A	-	--	-	intergenic_variant	-	-	-	-	-	-
rs2767770	9:124152028	G	-	--	-	intergenic_variant	-	-	-	-	-	-
rs10735621	9:73213245	A	-	--	-	intergenic_variant	-	-	-	-	-	-
rs1885975	9:7143431	A	ENSG00000107077	lysine (K)-specific demethylase 4C [Source:HGNC Symbol;Acc:HGNC:17071] ENST00000381306	Transcript	intron_variant	-	-	-	-	-	-		1	KDM4C	HGNC	HGNC:17071	protein_coding		1	CCDS55287.1	Q9H3R0		UPI000045890E			19:20:00		ENST00000381306.5:c.2781+15195G>A
rs1885975	9:7143431	A	ENSG00000107077	lysine (K)-specific demethylase 4C [Source:HGNC Symbol;Acc:HGNC:17071] ENST00000420847	Transcript	intron_variant	-	-	-	-	-	-		1	KDM4C	HGNC	HGNC:17071	protein_coding		5				UPI00004A0D53			07:08:00		ENST00000420847.2:c.912+15195G>A
rs1885975	9:7143431	A	ENSG00000107077	lysine (K)-specific demethylase 4C [Source:HGNC Symbol;Acc:HGNC:17071] ENST00000466673	Transcript	intron_variant,non_coding_transcript_variant	-	-	-	-	-	-		1	KDM4C	HGNC	HGNC:17071	processed_transcript		2							01:02:00		ENST00000466673.1:n.330+15195G>A
rs1885975	9:7143431	A	ENSG00000107077	lysine (K)-specific demethylase 4C [Source:HGNC Symbol;Acc:HGNC:17071] ENST00000381309	Transcript	intron_variant	-	-	-	-	-	-		1	KDM4C	HGNC	HGNC:17071	protein_coding	YES	1	CCDS6471.1	Q9H3R0	C9J879	UPI0000367602			19:21:00		ENST00000381309.5:c.2781+15195G>A
rs1885975	9:7143431	A	ENSG00000107077	lysine (K)-specific demethylase 4C [Source:HGNC Symbol;Acc:HGNC:17071] ENST00000490806	Transcript	intron_variant,non_coding_transcript_variant	-	-	-	-	-	-		1	KDM4C	HGNC	HGNC:17071	processed_transcript		3							02:03:00		ENST00000490806.3:n.258+15195G>A
rs1885975	9:7143431	A	ENSG00000107077	lysine (K)-specific demethylase 4C [Source:HGNC Symbol;Acc:HGNC:17071] ENST00000428870	Transcript	intron_variant	-	-	-	-	-	-		1	KDM4C	HGNC	HGNC:17071	protein_coding		2			C9J879	UPI0002065946			12:14:00		ENST00000428870.4:c.1842+15195G>A
rs1434876	9:26155177	C	-	--	-	intergenic_variant	-	-	-	-	-	-
rs4838541	10:49644137	T	ENSG00000070748	choline O-acetyltransferase [Source:HGNC Symbol;Acc:HGNC:1912] ENST00000351556	Transcript	intron_variant	-	-	-	-	-	-		1	CHAT	HGNC	HGNC:1912	protein_coding		5	CCDS7233.1	P28329	Q6LEN6,Q6LEN5	UPI000013D6A3			08:15:00		ENST00000351556.5:c.758-2368C>T
rs4838541	10:49644137	T	ENSG00000070748	choline O-acetyltransferase [Source:HGNC Symbol;Acc:HGNC:1912] ENST00000395559	Transcript	intron_variant	-	-	-	-	-	-		1	CHAT	HGNC	HGNC:1912	protein_coding		5	CCDS7233.1	P28329	Q6LEN6,Q6LEN5	UPI000013D6A3			07:14:00		ENST00000395559.4:c.758-2368C>T
rs4838541	10:49644137	T	ENSG00000070748	choline O-acetyltransferase [Source:HGNC Symbol;Acc:HGNC:1912] ENST00000337653	Transcript	intron_variant	-	-	-	-	-	-		1	CHAT	HGNC	HGNC:1912	protein_coding	YES	1	CCDS7232.1	P28329	Q6LEN6,Q6LEN5,Q6LDF3	UPI000013F1B9			07:14:00		ENST00000337653.4:c.1112-2368C>T
rs4838541	10:49644137	T	ENSG00000070748	choline O-acetyltransferase [Source:HGNC Symbol;Acc:HGNC:1912] ENST00000466590	Transcript	intron_variant,NMD_transcript_variant	-	-	-	-	-	-		1	CHAT	HGNC	HGNC:1912	nonsense_mediated_decay		1			R4GN13,Q6LDF3	UPI0002B831DF			08:15:00		ENST00000466590.4:c.*843-2368C>T
rs4838541	10:49644137	T	ENSG00000070748	choline O-acetyltransferase [Source:HGNC Symbol;Acc:HGNC:1912] ENST00000339797	Transcript	intron_variant	-	-	-	-	-	-		1	CHAT	HGNC	HGNC:1912	protein_coding		1	CCDS7233.1	P28329	Q6LEN6,Q6LEN5	UPI000013D6A3			07:14:00		ENST00000339797.3:c.758-2368C>T
rs4838541	10:49644137	T	ENSG00000070748	choline O-acetyltransferase [Source:HGNC Symbol;Acc:HGNC:1912] ENST00000395562	Transcript	intron_variant	-	-	-	-	-	-		1	CHAT	HGNC	HGNC:1912	protein_coding		1	CCDS44389.1	P28329	Q6LEN6,Q6LEN5	UPI00003666BC			08:15:00		ENST00000395562.2:c.866-2368C>T
rs10857520	10:49633978	T	ENSG00000070748	choline O-acetyltransferase [Source:HGNC Symbol;Acc:HGNC:1912] ENST00000395562	Transcript	intron_variant	-	-	-	-	-	-		1	CHAT	HGNC	HGNC:1912	protein_coding		1	CCDS44389.1	P28329	Q6LEN6,Q6LEN5	UPI00003666BC			08:15:00		ENST00000395562.2:c.865+6193C>T
rs10857520	10:49633978	T	ENSG00000070748	choline O-acetyltransferase [Source:HGNC Symbol;Acc:HGNC:1912] ENST00000339797	Transcript	intron_variant	-	-	-	-	-	-		1	CHAT	HGNC	HGNC:1912	protein_coding		1	CCDS7233.1	P28329	Q6LEN6,Q6LEN5	UPI000013D6A3			07:14:00		ENST00000339797.3:c.757+6193C>T
rs10857520	10:49633978	T	ENSG00000070748	choline O-acetyltransferase [Source:HGNC Symbol;Acc:HGNC:1912] ENST00000395559	Transcript	intron_variant	-	-	-	-	-	-		1	CHAT	HGNC	HGNC:1912	protein_coding		5	CCDS7233.1	P28329	Q6LEN6,Q6LEN5	UPI000013D6A3			07:14:00		ENST00000395559.4:c.757+6193C>T
rs10857520	10:49633978	T	ENSG00000070748	choline O-acetyltransferase [Source:HGNC Symbol;Acc:HGNC:1912] ENST00000466590	Transcript	intron_variant,NMD_transcript_variant	-	-	-	-	-	-		1	CHAT	HGNC	HGNC:1912	nonsense_mediated_decay		1			R4GN13,Q6LDF3	UPI0002B831DF			08:15:00		ENST00000466590.4:c.*842+6193C>T
rs10857520	10:49633978	T	ENSG00000070748	choline O-acetyltransferase [Source:HGNC Symbol;Acc:HGNC:1912] ENST00000337653	Transcript	intron_variant	-	-	-	-	-	-		1	CHAT	HGNC	HGNC:1912	protein_coding	YES	1	CCDS7232.1	P28329	Q6LEN6,Q6LEN5,Q6LDF3	UPI000013F1B9			07:14:00		ENST00000337653.4:c.1111+6193C>T
rs10857520	10:49633978	T	ENSG00000070748	choline O-acetyltransferase [Source:HGNC Symbol;Acc:HGNC:1912] ENST00000351556	Transcript	intron_variant	-	-	-	-	-	-		1	CHAT	HGNC	HGNC:1912	protein_coding		5	CCDS7233.1	P28329	Q6LEN6,Q6LEN5	UPI000013D6A3			08:15:00		ENST00000351556.5:c.757+6193C>T
rs4838620	10:48552782	T	ENSG00000128805	Rho GTPase activating protein 22 [Source:HGNC Symbol;Acc:HGNC:30320] ENST00000435790	Transcript	intron_variant	-	-	-	-	-	-		-1	ARHGAP22	HGNC	HGNC:30320	protein_coding		2	CCDS58081.1	Q7Z5H3		UPI00017A6D3C			03:09:00		ENST00000435790.4:c.340+2681G>A
rs4838620	10:48552782	T	ENSG00000128805	Rho GTPase activating protein 22 [Source:HGNC Symbol;Acc:HGNC:30320] ENST00000493012	Transcript	intron_variant,non_coding_transcript_variant	-	-	-	-	-	-		-1	ARHGAP22	HGNC	HGNC:30320	processed_transcript		3							02:02:00		ENST00000493012.2:n.261+2681G>A
rs4838620	10:48552782	T	ENSG00000128805	Rho GTPase activating protein 22 [Source:HGNC Symbol;Acc:HGNC:30320] ENST00000471013	Transcript	intron_variant,non_coding_transcript_variant	-	-	-	-	-	-		-1	ARHGAP22	HGNC	HGNC:30320	processed_transcript		3							02:04:00		ENST00000471013.3:n.414+2681G>A
rs4838620	10:48552782	T	ENSG00000128805	Rho GTPase activating protein 22 [Source:HGNC Symbol;Acc:HGNC:30320] ENST00000460425	Transcript	intron_variant,NMD_transcript_variant	-	-	-	-	-	-		-1	ARHGAP22	HGNC	HGNC:30320	nonsense_mediated_decay		2			D6RBJ8	UPI000059D145			04:10:00		ENST00000460425.1:c.340+2681G>A
rs4838620	10:48552782	T	ENSG00000128805	Rho GTPase activating protein 22 [Source:HGNC Symbol;Acc:HGNC:30320] ENST00000249601	Transcript	intron_variant	-	-	-	-	-	-		-1	ARHGAP22	HGNC	HGNC:30320	protein_coding		1	CCDS7227.1	Q7Z5H3		UPI00001B2971			03:09:00		ENST00000249601.6:c.322+2681G>A
rs4838620	10:48552782	T	ENSG00000128805	Rho GTPase activating protein 22 [Source:HGNC Symbol;Acc:HGNC:30320] ENST00000374172	Transcript	intron_variant	-	-	-	-	-	-		-1	ARHGAP22	HGNC	HGNC:30320	protein_coding		2			A6NHM7	UPI000059D146			02:08:00		ENST00000374172.3:c.-54+2681G>A
rs4838620	10:48552782	T	ENSG00000128805	Rho GTPase activating protein 22 [Source:HGNC Symbol;Acc:HGNC:30320] ENST00000417912	Transcript	intron_variant	-	-	-	-	-	-		-1	ARHGAP22	HGNC	HGNC:30320	protein_coding	YES	1	CCDS58080.1	Q7Z5H3	A6NHM7	UPI0000E5BE9D			03:09:00		ENST00000417912.4:c.322+2681G>A
rs11598598	10:48566588	T	ENSG00000128805	Rho GTPase activating protein 22 [Source:HGNC Symbol;Acc:HGNC:30320] ENST00000493012	Transcript	intron_variant,non_coding_transcript_variant	-	-	-	-	-	-		-1	ARHGAP22	HGNC	HGNC:30320	processed_transcript		3							01:02:00		ENST00000493012.2:n.174-11038G>A
rs11598598	10:48566588	T	ENSG00000128805	Rho GTPase activating protein 22 [Source:HGNC Symbol;Acc:HGNC:30320] ENST00000435790	Transcript	intron_variant	-	-	-	-	-	-		-1	ARHGAP22	HGNC	HGNC:30320	protein_coding		2	CCDS58081.1	Q7Z5H3		UPI00017A6D3C			02:09:00		ENST00000435790.4:c.253-11038G>A
rs11598598	10:48566588	T	ENSG00000128805	Rho GTPase activating protein 22 [Source:HGNC Symbol;Acc:HGNC:30320] ENST00000417912	Transcript	intron_variant	-	-	-	-	-	-		-1	ARHGAP22	HGNC	HGNC:30320	protein_coding	YES	1	CCDS58080.1	Q7Z5H3	A6NHM7	UPI0000E5BE9D			02:09:00		ENST00000417912.4:c.235-11038G>A
rs11598598	10:48566588	T	ENSG00000128805	Rho GTPase activating protein 22 [Source:HGNC Symbol;Acc:HGNC:30320] ENST00000249601	Transcript	intron_variant	-	-	-	-	-	-		-1	ARHGAP22	HGNC	HGNC:30320	protein_coding		1	CCDS7227.1	Q7Z5H3		UPI00001B2971			02:09:00		ENST00000249601.6:c.235-11038G>A
rs11598598	10:48566588	T	ENSG00000128805	Rho GTPase activating protein 22 [Source:HGNC Symbol;Acc:HGNC:30320] ENST00000471013	Transcript	intron_variant,non_coding_transcript_variant	-	-	-	-	-	-		-1	ARHGAP22	HGNC	HGNC:30320	processed_transcript		3							01:04:00		ENST00000471013.3:n.327-11038G>A
rs11598598	10:48566588	T	ENSG00000128805	Rho GTPase activating protein 22 [Source:HGNC Symbol;Acc:HGNC:30320] ENST00000460425	Transcript	intron_variant,NMD_transcript_variant	-	-	-	-	-	-		-1	ARHGAP22	HGNC	HGNC:30320	nonsense_mediated_decay		2			D6RBJ8	UPI000059D145			03:10:00		ENST00000460425.1:c.253-11038G>A
rs4838419	10:48552824	A	ENSG00000128805	Rho GTPase activating protein 22 [Source:HGNC Symbol;Acc:HGNC:30320] ENST00000493012	Transcript	intron_variant,non_coding_transcript_variant	-	-	-	-	-	-		-1	ARHGAP22	HGNC	HGNC:30320	processed_transcript		3							02:02:00		ENST00000493012.2:n.261+2639C>T
rs4838419	10:48552824	A	ENSG00000128805	Rho GTPase activating protein 22 [Source:HGNC Symbol;Acc:HGNC:30320] ENST00000435790	Transcript	intron_variant	-	-	-	-	-	-		-1	ARHGAP22	HGNC	HGNC:30320	protein_coding		2	CCDS58081.1	Q7Z5H3		UPI00017A6D3C			03:09:00		ENST00000435790.4:c.340+2639C>T
rs4838419	10:48552824	A	ENSG00000128805	Rho GTPase activating protein 22 [Source:HGNC Symbol;Acc:HGNC:30320] ENST00000374172	Transcript	intron_variant	-	-	-	-	-	-		-1	ARHGAP22	HGNC	HGNC:30320	protein_coding		2			A6NHM7	UPI000059D146			02:08:00		ENST00000374172.3:c.-54+2639C>T
rs4838419	10:48552824	A	ENSG00000128805	Rho GTPase activating protein 22 [Source:HGNC Symbol;Acc:HGNC:30320] ENST00000417912	Transcript	intron_variant	-	-	-	-	-	-		-1	ARHGAP22	HGNC	HGNC:30320	protein_coding	YES	1	CCDS58080.1	Q7Z5H3	A6NHM7	UPI0000E5BE9D			03:09:00		ENST00000417912.4:c.322+2639C>T
rs4838419	10:48552824	A	ENSG00000128805	Rho GTPase activating protein 22 [Source:HGNC Symbol;Acc:HGNC:30320] ENST00000471013	Transcript	intron_variant,non_coding_transcript_variant	-	-	-	-	-	-		-1	ARHGAP22	HGNC	HGNC:30320	processed_transcript		3							02:04:00		ENST00000471013.3:n.414+2639C>T
rs4838419	10:48552824	A	ENSG00000128805	Rho GTPase activating protein 22 [Source:HGNC Symbol;Acc:HGNC:30320] ENST00000460425	Transcript	intron_variant,NMD_transcript_variant	-	-	-	-	-	-		-1	ARHGAP22	HGNC	HGNC:30320	nonsense_mediated_decay		2			D6RBJ8	UPI000059D145			04:10:00		ENST00000460425.1:c.340+2639C>T
rs4838419	10:48552824	A	ENSG00000128805	Rho GTPase activating protein 22 [Source:HGNC Symbol;Acc:HGNC:30320] ENST00000249601	Transcript	intron_variant	-	-	-	-	-	-		-1	ARHGAP22	HGNC	HGNC:30320	protein_coding		1	CCDS7227.1	Q7Z5H3		UPI00001B2971			03:09:00		ENST00000249601.6:c.322+2639C>T
rs747532	10:48548317	T	ENSG00000231906	ENST00000412463	Transcript	upstream_gene_variant	-	-	-	-	-	-	1604	-1	RP11-541M12.3	Clone_based_vega_gene		processed_pseudogene	YES
rs747532	10:48548317	T	ENSG00000128805	Rho GTPase activating protein 22 [Source:HGNC Symbol;Acc:HGNC:30320] ENST00000471013	Transcript	intron_variant,non_coding_transcript_variant	-	-	-	-	-	-		-1	ARHGAP22	HGNC	HGNC:30320	processed_transcript		3							02:04:00		ENST00000471013.3:n.414+7146G>A
rs747532	10:48548317	T	ENSG00000128805	Rho GTPase activating protein 22 [Source:HGNC Symbol;Acc:HGNC:30320] ENST00000249601	Transcript	intron_variant	-	-	-	-	-	-		-1	ARHGAP22	HGNC	HGNC:30320	protein_coding		1	CCDS7227.1	Q7Z5H3		UPI00001B2971			03:09:00		ENST00000249601.6:c.322+7146G>A
rs747532	10:48548317	T	ENSG00000128805	Rho GTPase activating protein 22 [Source:HGNC Symbol;Acc:HGNC:30320] ENST00000493012	Transcript	intron_variant,non_coding_transcript_variant	-	-	-	-	-	-		-1	ARHGAP22	HGNC	HGNC:30320	processed_transcript		3							02:02:00		ENST00000493012.2:n.261+7146G>A
rs747532	10:48548317	T	ENSG00000128805	Rho GTPase activating protein 22 [Source:HGNC Symbol;Acc:HGNC:30320] ENST00000435790	Transcript	intron_variant	-	-	-	-	-	-		-1	ARHGAP22	HGNC	HGNC:30320	protein_coding		2	CCDS58081.1	Q7Z5H3		UPI00017A6D3C			03:09:00		ENST00000435790.4:c.340+7146G>A
rs747532	10:48548317	T	ENSG00000128805	Rho GTPase activating protein 22 [Source:HGNC Symbol;Acc:HGNC:30320] ENST00000374172	Transcript	intron_variant	-	-	-	-	-	-		-1	ARHGAP22	HGNC	HGNC:30320	protein_coding		2			A6NHM7	UPI000059D146			02:08:00		ENST00000374172.3:c.-54+7146G>A
rs747532	10:48548317	T	ENSG00000128805	Rho GTPase activating protein 22 [Source:HGNC Symbol;Acc:HGNC:30320] ENST00000417912	Transcript	intron_variant	-	-	-	-	-	-		-1	ARHGAP22	HGNC	HGNC:30320	protein_coding	YES	1	CCDS58080.1	Q7Z5H3	A6NHM7	UPI0000E5BE9D			03:09:00		ENST00000417912.4:c.322+7146G>A
rs747532	10:48548317	T	ENSG00000128805	Rho GTPase activating protein 22 [Source:HGNC Symbol;Acc:HGNC:30320] ENST00000460425	Transcript	intron_variant,NMD_transcript_variant	-	-	-	-	-	-		-1	ARHGAP22	HGNC	HGNC:30320	nonsense_mediated_decay		2			D6RBJ8	UPI000059D145			04:10:00		ENST00000460425.1:c.340+7146G>A
rs1255135	10:128319373	G	ENSG00000234640	ENST00000454492	Transcript	intron_variant,non_coding_transcript_variant	-	-	-	-	-	-		-1	RP11-264E18.1	Clone_based_vega_gene		lincRNA	YES	2							01:01:00		ENST00000454492.1:n.253+589A>C
rs6599638	10:122944633	A	ENSG00000119965	chromosome 10 open reading frame 88 [Source:HGNC Symbol;Acc:HGNC:25822] ENST00000368891	Transcript	intron_variant,non_coding_transcript_variant	-	-	-	-	-	-		-1	C10orf88	HGNC	HGNC:25822	processed_transcript		2							04:05:00		ENST00000368891.7:n.777+4016C>T
rs6599638	10:122944633	A	ENSG00000119965	chromosome 10 open reading frame 88 [Source:HGNC Symbol;Acc:HGNC:25822] ENST00000481909	Transcript	intron_variant	-	-	-	-	-	-		-1	C10orf88	HGNC	HGNC:25822	protein_coding	YES	1	CCDS7632.1	Q9H8K7		UPI000006CF9E			04:05:00		ENST00000481909.1:c.648+4016C>T
rs6599638	10:122944633	A	ENSG00000119965	chromosome 10 open reading frame 88 [Source:HGNC Symbol;Acc:HGNC:25822] ENST00000470158	Transcript	intron_variant,non_coding_transcript_variant	-	-	-	-	-	-		-1	C10orf88	HGNC	HGNC:25822	processed_transcript		3							02:03:00		ENST00000470158.1:n.161+4016C>T
rs10847470	12:127855725	G	-	--	-	intergenic_variant	-	-	-	-	-	-
rs11832878	12:127855395	C	-	--	-	intergenic_variant	-	-	-	-	-	-
rs10773437	12:127854102	G	-	--	-	intergenic_variant	-	-	-	-	-	-
rs10744327	12:127851922	T	-	ENSR00001616138	RegulatoryFeature	regulatory_region_variant	-	-	-	-	-	-						open_chromatin_region
rs10744327	12:127851922	T	-	--	-	intergenic_variant	-	-	-	-	-	-
rs10847471	12:127856088	T	-	--	-	intergenic_variant	-	-	-	-	-	-
rs865689	12:127853611	T	-	--	-	intergenic_variant	-	-	-	-	-	-
rs2414386	15:54847689	T	-	--	-	intergenic_variant	-	-	-	-	-	-
rs11071138	15:54858271	T	-	--	-	intergenic_variant	-	-	-	-	-	-
rs2899565	15:54847224	G	-	--	-	intergenic_variant	-	-	-	-	-	-
rs10518790	15:54850553	C	-	--	-	intergenic_variant	-	-	-	-	-	-
rs2414383	15:54847346	A	-	--	-	intergenic_variant	-	-	-	-	-	-
rs12148824	15:54864960	C	-	--	-	intergenic_variant	-	-	-	-	-	-
rs8036120	15:54848715	C	-	--	-	intergenic_variant	-	-	-	-	-	-
rs12905779	15:54847766	G	-	--	-	intergenic_variant	-	-	-	-	-	-
rs588655	15:33955421	C	ENSG00000169857	apoptosis, caspase activation inhibitor [Source:HGNC Symbol;Acc:HGNC:13509] ENST00000306730	Transcript	intron_variant	-	-	-	-	-	-		-1	AVEN	HGNC	HGNC:13509	protein_coding	YES	1	CCDS10030.1	Q9NQS1		UPI000012666A			02:05:00		ENST00000306730.5:c.445+47611A>G
rs4555139	16:17470092	A	ENSG00000103489	xylosyltransferase I [Source:HGNC Symbol;Acc:HGNC:15516] ENST00000261381	Transcript	intron_variant	-	-	-	-	-	-		-1	XYLT1	HGNC	HGNC:15516	protein_coding	YES	1	CCDS10569.1	Q86Y38		UPI000000DCCE			01:11:00		ENST00000261381.6:c.363+342C>T
rs4555139	16:17470092	A	-	ENSR00001632196	RegulatoryFeature	regulatory_region_variant	-	-	-	-	-	-						promoter
rs227684	17:56715324	G	-	--	-	intergenic_variant	-	-	-	-	-	-
rs227686	17:56714689	A	-	--	-	intergenic_variant	-	-	-	-	-	-
rs227679	17:56716616	G	-	ENSR00001349489	RegulatoryFeature	regulatory_region_variant	-	-	-	-	-	-						enhancer
rs227679	17:56716616	G	-	--	-	intergenic_variant	-	-	-	-	-	-
rs227674	17:56717240	A	-	ENSR00001349489	RegulatoryFeature	regulatory_region_variant	-	-	-	-	-	-						enhancer
rs227674	17:56717240	A	-	--	-	intergenic_variant	-	-	-	-	-	-
rs227671	17:56717551	C	-	ENSR00001349489	RegulatoryFeature	regulatory_region_variant	-	-	-	-	-	-						enhancer
rs227671	17:56717551	C	-	--	-	intergenic_variant	-	-	-	-	-	-
rs227687	17:56714605	G	-	--	-	intergenic_variant	-	-	-	-	-	-
rs227708	17:56708901	T	-	ENSR00001349485	RegulatoryFeature	regulatory_region_variant	-	-	-	-	-	-						promoter_flanking_region
rs227708	17:56708901	T	-	--	-	intergenic_variant	-	-	-	-	-	-
rs227683	17:56715390	T	-	--	-	intergenic_variant	-	-	-	-	-	-
rs227682	17:56715579	A	-	--	-	intergenic_variant	-	-	-	-	-	-
rs227670	17:56717743	A	-	ENSR00001349489	RegulatoryFeature	regulatory_region_variant	-	-	-	-	-	-						enhancer
rs227670	17:56717743	A	-	--	-	intergenic_variant	-	-	-	-	-	-
rs227672	17:56717293	C	-	ENSR00001349489	RegulatoryFeature	regulatory_region_variant	-	-	-	-	-	-						enhancer
rs227672	17:56717293	C	-	--	-	intergenic_variant	-	-	-	-	-	-
rs1574039	18:52727370	G	ENSG00000187323	DCC netrin 1 receptor [Source:HGNC Symbol;Acc:HGNC:2701] ENST00000442544	Transcript	intron_variant	-	-	-	-	-	-		1	DCC	HGNC	HGNC:2701	protein_coding	YES	1	CCDS11952.1	P43146	J3QQJ6	UPI00001AEDC6			01:28:00		ENST00000442544.4:c.92-24684A>G
rs628221	18:44890914	C	ENSG00000152217	SET binding protein 1 [Source:HGNC Symbol;Acc:HGNC:15573] ENST00000282030	Transcript	intron_variant	-	-	-	-	-	-		1	SETBP1	HGNC	HGNC:15573	protein_coding	YES	1	CCDS11923.2	Q9Y6X0	K7ES17	UPI0000201C54			03:05:00		ENST00000282030.5:c.540+21631T>C
rs4940206	18:52683426	A	ENSG00000187323	DCC netrin 1 receptor [Source:HGNC Symbol;Acc:HGNC:2701] ENST00000442544	Transcript	intron_variant	-	-	-	-	-	-		1	DCC	HGNC	HGNC:2701	protein_coding	YES	1	CCDS11952.1	P43146	J3QQJ6	UPI00001AEDC6			01:28:00		ENST00000442544.4:c.92-68628G>A
rs1460200	18:52682592	A	ENSG00000187323	DCC netrin 1 receptor [Source:HGNC Symbol;Acc:HGNC:2701] ENST00000442544	Transcript	intron_variant	-	-	-	-	-	-		1	DCC	HGNC	HGNC:2701	protein_coding	YES	1	CCDS11952.1	P43146	J3QQJ6	UPI00001AEDC6			01:28:00		ENST00000442544.4:c.92-69462G>A
rs1460200	18:52682592	A	-	ENSR00000526084	RegulatoryFeature	regulatory_region_variant	-	-	-	-	-	-						TF_binding_site
rs617459	18:44873082	G	ENSG00000152217	SET binding protein 1 [Source:HGNC Symbol;Acc:HGNC:15573] ENST00000426838	Transcript	intron_variant	-	-	-	-	-	-		1	SETBP1	HGNC	HGNC:15573	protein_coding		1	CCDS45859.1	Q9Y6X0	K7ES17	UPI000021FB5F			03:03:00		ENST00000426838.6:c.541-3483A>G
rs617459	18:44873082	G	ENSG00000152217	SET binding protein 1 [Source:HGNC Symbol;Acc:HGNC:15573] ENST00000282030	Transcript	intron_variant	-	-	-	-	-	-		1	SETBP1	HGNC	HGNC:15573	protein_coding	YES	1	CCDS11923.2	Q9Y6X0	K7ES17	UPI0000201C54			03:05:00		ENST00000282030.5:c.540+3799A>G
rs639964	18:44874723	C	ENSG00000152217	SET binding protein 1 [Source:HGNC Symbol;Acc:HGNC:15573] ENST00000282030	Transcript	intron_variant	-	-	-	-	-	-		1	SETBP1	HGNC	HGNC:15573	protein_coding	YES	1	CCDS11923.2	Q9Y6X0	K7ES17	UPI0000201C54			03:05:00		ENST00000282030.5:c.540+5440T>C
rs639964	18:44874723	C	ENSG00000152217	SET binding protein 1 [Source:HGNC Symbol;Acc:HGNC:15573] ENST00000426838	Transcript	intron_variant	-	-	-	-	-	-		1	SETBP1	HGNC	HGNC:15573	protein_coding		1	CCDS45859.1	Q9Y6X0	K7ES17	UPI000021FB5F			03:03:00		ENST00000426838.6:c.541-1842T>C
rs8092852	18:26540374	C	ENSG00000134504	potassium channel tetramerization domain containing 1 [Source:HGNC Symbol;Acc:HGNC:18249] ENST00000580638	Transcript	intron_variant	-	-	-	-	-	-		-1	KCTD1	HGNC	HGNC:18249	protein_coding		5			J3KSG1	UPI000268B448			01:04:00		ENST00000580638.3:c.-16+9355T>G
rs8092852	18:26540374	C	ENSG00000134504	potassium channel tetramerization domain containing 1 [Source:HGNC Symbol;Acc:HGNC:18249] ENST00000580191	Transcript	intron_variant	-	-	-	-	-	-		-1	KCTD1	HGNC	HGNC:18249	protein_coding		2			J3KSG1,J3QRK1	UPI000268B447			01:04:00		ENST00000580191.3:c.10-39124T>G
rs8092852	18:26540374	C	ENSG00000134504	potassium channel tetramerization domain containing 1 [Source:HGNC Symbol;Acc:HGNC:18249] ENST00000580059	Transcript	intron_variant	-	-	-	-	-	-		-1	KCTD1	HGNC	HGNC:18249	protein_coding		3	CCDS11888.1	Q719H9	J3KSG1,A0A024RC45	UPI00001CDFF1			01:04:00		ENST00000580059.3:c.-16+6354T>G
rs8092852	18:26540374	C	ENSG00000134504	potassium channel tetramerization domain containing 1 [Source:HGNC Symbol;Acc:HGNC:18249] ENST00000578973	Transcript	intron_variant	-	-	-	-	-	-		-1	KCTD1	HGNC	HGNC:18249	protein_coding		3			J3QLL6	UPI000268B449			01:02:00		ENST00000578973.1:c.-16+6354T>G
rs8092852	18:26540374	C	ENSG00000134504	potassium channel tetramerization domain containing 1 [Source:HGNC Symbol;Acc:HGNC:18249] ENST00000417602	Transcript	intron_variant	-	-	-	-	-	-		-1	KCTD1	HGNC	HGNC:18249	protein_coding		5	CCDS11888.1	Q719H9	J3KSG1,A0A024RC45	UPI00001CDFF1			01:04:00		ENST00000417602.3:c.-16+9355T>G
rs8092852	18:26540374	C	ENSG00000134504	potassium channel tetramerization domain containing 1 [Source:HGNC Symbol;Acc:HGNC:18249] ENST00000317932	Transcript	intron_variant	-	-	-	-	-	-		-1	KCTD1	HGNC	HGNC:18249	protein_coding		1	CCDS11888.1	Q719H9	J3KSG1,A0A024RC45	UPI00001CDFF1			01:04:00		ENST00000317932.9:c.-15-39124T>G
rs8092852	18:26540374	C	ENSG00000134504	potassium channel tetramerization domain containing 1 [Source:HGNC Symbol;Acc:HGNC:18249] ENST00000579973	Transcript	intron_variant	-	-	-	-	-	-		-1	KCTD1	HGNC	HGNC:18249	protein_coding		1	CCDS11888.1	Q719H9	J3KSG1,A0A024RC45	UPI00001CDFF1			02:05:00		ENST00000579973.3:c.-15-39124T>G
rs8092852	18:26540374	C	ENSG00000277534	ENST00000620414	Transcript	downstream_gene_variant	-	-	-	-	-	-	2597	-1	RP11-9E17.1	Clone_based_vega_gene		sense_intronic	YES
rs8092852	18:26540374	C	ENSG00000134504	potassium channel tetramerization domain containing 1 [Source:HGNC Symbol;Acc:HGNC:18249] ENST00000408011	Transcript	intron_variant	-	-	-	-	-	-		-1	KCTD1	HGNC	HGNC:18249	protein_coding	YES	1	CCDS11888.1	Q719H9	J3KSG1,A0A024RC45	UPI00001CDFF1			01:04:00		ENST00000408011.5:c.-16+8517T>G
rs8092852	18:26540374	C	-	ENSR00000523738	RegulatoryFeature	regulatory_region_variant	-	-	-	-	-	-						promoter_flanking_region
rs241944	19:37811943	A	ENSG00000189144	zinc finger protein 573 [Source:HGNC Symbol;Acc:HGNC:26420] ENST00000589435	Transcript	intron_variant,non_coding_transcript_variant	-	-	-	-	-	-		-1	ZNF573	HGNC	HGNC:26420	processed_transcript		4							01:03:00		ENST00000589435.1:n.211-1143C>T
rs241944	19:37811943	A	ENSG00000189144	zinc finger protein 573 [Source:HGNC Symbol;Acc:HGNC:26420] ENST00000587684	Transcript	intron_variant,non_coding_transcript_variant	-	-	-	-	-	-		-1	ZNF573	HGNC	HGNC:26420	processed_transcript		4							01:01:00		ENST00000587684.1:n.201+5118C>T
rs241944	19:37811943	A	ENSG00000189144	zinc finger protein 573 [Source:HGNC Symbol;Acc:HGNC:26420] ENST00000588443	Transcript	intron_variant,non_coding_transcript_variant	-	-	-	-	-	-		-1	ZNF573	HGNC	HGNC:26420	processed_transcript		4							01:03:00		ENST00000588443.3:n.233-1143C>T
rs241944	19:37811943	A	ENSG00000189144	zinc finger protein 573 [Source:HGNC Symbol;Acc:HGNC:26420] ENST00000586785	Transcript	intron_variant,non_coding_transcript_variant	-	-	-	-	-	-		-1	ZNF573	HGNC	HGNC:26420	processed_transcript		4							01:03:00		ENST00000586785.3:n.200-1143C>T
rs241944	19:37811943	A	ENSG00000189144	zinc finger protein 573 [Source:HGNC Symbol;Acc:HGNC:26420] ENST00000392138	Transcript	intron_variant	-	-	-	-	-	-		-1	ZNF573	HGNC	HGNC:26420	protein_coding		2		Q86YE8		UPI000059D70B			01:02:00		ENST00000392138.3:c.-100+5118C>T
rs241944	19:37811943	A	ENSG00000189144	zinc finger protein 573 [Source:HGNC Symbol;Acc:HGNC:26420] ENST00000480587	Transcript	intron_variant,non_coding_transcript_variant	-	-	-	-	-	-		-1	ZNF573	HGNC	HGNC:26420	processed_transcript		3							01:03:00		ENST00000480587.4:n.162-1143C>T
rs7253969	19:37886924	C	ENSG00000171804	WD repeat domain 87 [Source:HGNC Symbol;Acc:HGNC:29934] ENST00000620076	Transcript	downstream_gene_variant	-	-	-	-	-	-	3119	-1	WDR87	HGNC	HGNC:29934	protein_coding		5				UPI0004E4C95F
rs7253969	19:37886924	C	ENSG00000171804	WD repeat domain 87 [Source:HGNC Symbol;Acc:HGNC:29934] ENST00000447313	Transcript	synonymous_variant	6908	6747	2249	K	aaA:aaG	-		-1	WDR87	HGNC	HGNC:29934	protein_coding	YES	2	CCDS74356.1		B4DXE9	UPI0003EAEFEF		06:06:00		PROSITE_profiles:PS50313,Superfamily_domains:SSF48371,Superfamily_domains:SSF48726	ENST00000447313.4:c.6747A>G	ENST00000447313.4:c.6747A>G(p.%3D)
rs7253969	19:37886924	C	ENSG00000171804	WD repeat domain 87 [Source:HGNC Symbol;Acc:HGNC:29934] ENST00000303868	Transcript	synonymous_variant	6855	6630	2210	K	aaA:aaG	-		-1	WDR87	HGNC	HGNC:29934	protein_coding		2	CCDS46063.1	Q6ZQQ6	B4DXE9	UPI00043788D5		06:06:00		PROSITE_profiles:PS50313,Superfamily_domains:SSF48371,Superfamily_domains:SSF48726	ENST00000303868.5:c.6630A>G	ENST00000303868.5:c.6630A>G(p.%3D)
rs4802066	19:37618400	G	ENSG00000171817	zinc finger protein 540 [Source:HGNC Symbol;Acc:HGNC:25331] ENST00000316433	Transcript	downstream_gene_variant	-	-	-	-	-	-	4303	1	ZNF540	HGNC	HGNC:25331	protein_coding		1	CCDS12506.1	Q8NDQ6	K7EK80	UPI00000732BB
rs4802066	19:37618400	G	ENSG00000120784	ZFP30 zinc finger protein [Source:HGNC Symbol;Acc:HGNC:29555] ENST00000589018	Transcript	intron_variant	-	-	-	-	-	-		-1	ZFP30	HGNC	HGNC:29555	protein_coding		5			K7EPH5	UPI000048A1C6			04:04:00		ENST00000589018.3:c.233-4535T>C
rs4802066	19:37618400	G	ENSG00000171817	zinc finger protein 540 [Source:HGNC Symbol;Acc:HGNC:25331] ENST00000343599	Transcript	downstream_gene_variant	-	-	-	-	-	-	4305	1	ZNF540	HGNC	HGNC:25331	protein_coding		5	CCDS12506.1	Q8NDQ6	K7EK80	UPI00000732BB
rs4802066	19:37618400	G	ENSG00000171817	zinc finger protein 540 [Source:HGNC Symbol;Acc:HGNC:25331] ENST00000592533	Transcript	downstream_gene_variant	-	-	-	-	-	-	4305	1	ZNF540	HGNC	HGNC:25331	protein_coding	YES	2	CCDS12506.1	Q8NDQ6	K7EK80	UPI00000732BB
rs4802066	19:37618400	G	ENSG00000171817	zinc finger protein 540 [Source:HGNC Symbol;Acc:HGNC:25331] ENST00000589285	Transcript	downstream_gene_variant	-	-	-	-	-	-	4307	1	ZNF540	HGNC	HGNC:25331	retained_intron
rs6508738	19:37608799	G	ENSG00000171817	zinc finger protein 540 [Source:HGNC Symbol;Acc:HGNC:25331] ENST00000592533	Transcript	intron_variant	-	-	-	-	-	-		1	ZNF540	HGNC	HGNC:25331	protein_coding	YES	2	CCDS12506.1	Q8NDQ6	K7EK80	UPI00000732BB			04:04:00		ENST00000592533.3:c.233-2714A>G
rs6508738	19:37608799	G	ENSG00000171817	zinc finger protein 540 [Source:HGNC Symbol;Acc:HGNC:25331] ENST00000586792	Transcript	intron_variant	-	-	-	-	-	-		1	ZNF540	HGNC	HGNC:25331	protein_coding		3			K7ER55	UPI0000EE6BC3			02:02:00		ENST00000586792.3:c.10-2714A>G
rs6508738	19:37608799	G	ENSG00000171817	zinc finger protein 540 [Source:HGNC Symbol;Acc:HGNC:25331] ENST00000590588	Transcript	intron_variant	-	-	-	-	-	-		1	ZNF540	HGNC	HGNC:25331	protein_coding		3			K7EQ46	UPI0002840C52			04:04:00		ENST00000590588.3:c.236-2714A>G
rs6508738	19:37608799	G	ENSG00000171817	zinc finger protein 540 [Source:HGNC Symbol;Acc:HGNC:25331] ENST00000589285	Transcript	upstream_gene_variant	-	-	-	-	-	-	2189	1	ZNF540	HGNC	HGNC:25331	retained_intron
rs6508738	19:37608799	G	ENSG00000171817	zinc finger protein 540 [Source:HGNC Symbol;Acc:HGNC:25331] ENST00000589117	Transcript	intron_variant	-	-	-	-	-	-		1	ZNF540	HGNC	HGNC:25331	protein_coding		1	CCDS54258.1	Q8NDQ6		UPI000013E921			03:03:00		ENST00000589117.3:c.137-2714A>G
rs6508738	19:37608799	G	ENSG00000171817	zinc finger protein 540 [Source:HGNC Symbol;Acc:HGNC:25331] ENST00000343599	Transcript	intron_variant	-	-	-	-	-	-		1	ZNF540	HGNC	HGNC:25331	protein_coding		5	CCDS12506.1	Q8NDQ6	K7EK80	UPI00000732BB			04:04:00		ENST00000343599.5:c.233-2714A>G
rs6508738	19:37608799	G	ENSG00000120784	ZFP30 zinc finger protein [Source:HGNC Symbol;Acc:HGNC:29555] ENST00000589018	Transcript	downstream_gene_variant	-	-	-	-	-	-	4950	-1	ZFP30	HGNC	HGNC:29555	protein_coding		5			K7EPH5	UPI000048A1C6
rs6508738	19:37608799	G	ENSG00000171817	zinc finger protein 540 [Source:HGNC Symbol;Acc:HGNC:25331] ENST00000316433	Transcript	intron_variant	-	-	-	-	-	-		1	ZNF540	HGNC	HGNC:25331	protein_coding		1	CCDS12506.1	Q8NDQ6	K7EK80	UPI00000732BB			04:04:00		ENST00000316433.6:c.233-2714A>G
rs6508738	19:37608799	G	ENSG00000171817	zinc finger protein 540 [Source:HGNC Symbol;Acc:HGNC:25331] ENST00000589857	Transcript	intron_variant,non_coding_transcript_variant	-	-	-	-	-	-		1	ZNF540	HGNC	HGNC:25331	processed_transcript		4							03:03:00		ENST00000589857.1:n.398-2714A>G
rs6508738	19:37608799	G	ENSG00000171817	zinc finger protein 540 [Source:HGNC Symbol;Acc:HGNC:25331] ENST00000586134	Transcript	intron_variant	-	-	-	-	-	-		1	ZNF540	HGNC	HGNC:25331	protein_coding		5			K7EK80	UPI0002840C53			05:05:00		ENST00000586134.3:c.233-2714A>G
rs4803228	19:37552358	T	ENSG00000267470	ZNF571 antisense RNA 1 [Source:HGNC Symbol;Acc:HGNC:44324] ENST00000585578	Transcript	intron_variant,non_coding_transcript_variant	-	-	-	-	-	-		1	ZNF571-AS1	HGNC	HGNC:44324	antisense	YES	1							01:04:00		ENST00000585578.3:n.209+3203G>T
rs4803228	19:37552358	T	ENSG00000267470	ZNF571 antisense RNA 1 [Source:HGNC Symbol;Acc:HGNC:44324] ENST00000592575	Transcript	downstream_gene_variant	-	-	-	-	-	-	2744	1	ZNF571-AS1	HGNC	HGNC:44324	antisense		4
rs4803228	19:37552358	T	ENSG00000267470	ZNF571 antisense RNA 1 [Source:HGNC Symbol;Acc:HGNC:44324] ENST00000588382	Transcript	intron_variant,non_coding_transcript_variant	-	-	-	-	-	-		1	ZNF571-AS1	HGNC	HGNC:44324	antisense		4							01:01:00		ENST00000588382.1:n.61+693G>T
rs4803228	19:37552358	T	ENSG00000188227	zinc finger protein 793 [Source:HGNC Symbol;Acc:HGNC:33115] ENST00000586187	Transcript	downstream_gene_variant	-	-	-	-	-	-	3596	1	ZNF793	HGNC	HGNC:33115	nonsense_mediated_decay		5				UPI0002840C51
rs4803228	19:37552358	T	ENSG00000267470	ZNF571 antisense RNA 1 [Source:HGNC Symbol;Acc:HGNC:44324] ENST00000586139	Transcript	intron_variant,non_coding_transcript_variant	-	-	-	-	-	-		1	ZNF571-AS1	HGNC	HGNC:44324	antisense		1							02:05:00		ENST00000586139.3:n.335+1367G>T
rs4803228	19:37552358	T	ENSG00000171817	zinc finger protein 540 [Source:HGNC Symbol;Acc:HGNC:25331] ENST00000592533	Transcript	intron_variant	-	-	-	-	-	-		1	ZNF540	HGNC	HGNC:25331	protein_coding	YES	2	CCDS12506.1	Q8NDQ6	K7EK80	UPI00000732BB			01:04:00		ENST00000592533.3:c.-73+693G>T
rs4803228	19:37552358	T	ENSG00000180458	ENST00000316807	Transcript	upstream_gene_variant	-	-	-	-	-	-	3187	-1	CTD-3064H18.4	Clone_based_vega_gene		antisense	YES	1
rs4803228	19:37552358	T	ENSG00000267470	ZNF571 antisense RNA 1 [Source:HGNC Symbol;Acc:HGNC:44324] ENST00000589750	Transcript	intron_variant,non_coding_transcript_variant	-	-	-	-	-	-		1	ZNF571-AS1	HGNC	HGNC:44324	antisense		3							01:02:00		ENST00000589750.3:n.289+693G>T
rs4803228	19:37552358	T	ENSG00000267470	ZNF571 antisense RNA 1 [Source:HGNC Symbol;Acc:HGNC:44324] ENST00000586013	Transcript	intron_variant,non_coding_transcript_variant	-	-	-	-	-	-		1	ZNF571-AS1	HGNC	HGNC:44324	antisense		1							01:02:00		ENST00000586013.3:n.294+693G>T
rs4803228	19:37552358	T	ENSG00000267470	ZNF571 antisense RNA 1 [Source:HGNC Symbol;Acc:HGNC:44324] ENST00000590838	Transcript	intron_variant,non_coding_transcript_variant	-	-	-	-	-	-		1	ZNF571-AS1	HGNC	HGNC:44324	antisense		1							01:03:00		ENST00000590838.3:n.295+693G>T
rs4803228	19:37552358	T	ENSG00000267470	ZNF571 antisense RNA 1 [Source:HGNC Symbol;Acc:HGNC:44324] ENST00000591430	Transcript	intron_variant,non_coding_transcript_variant	-	-	-	-	-	-		1	ZNF571-AS1	HGNC	HGNC:44324	antisense		3							01:02:00		ENST00000591430.3:n.242+3203G>T
rs4803228	19:37552358	T	ENSG00000267470	ZNF571 antisense RNA 1 [Source:HGNC Symbol;Acc:HGNC:44324] ENST00000587121	Transcript	intron_variant,non_coding_transcript_variant	-	-	-	-	-	-		1	ZNF571-AS1	HGNC	HGNC:44324	antisense		3							01:05:00		ENST00000587121.1:n.254+693G>T
rs4803228	19:37552358	T	ENSG00000267470	ZNF571 antisense RNA 1 [Source:HGNC Symbol;Acc:HGNC:44324] ENST00000592392	Transcript	intron_variant,non_coding_transcript_variant	-	-	-	-	-	-		1	ZNF571-AS1	HGNC	HGNC:44324	antisense		3							01:03:00		ENST00000592392.3:n.181+3203G>T
rs4803228	19:37552358	T	ENSG00000180479	zinc finger protein 571 [Source:HGNC Symbol;Acc:HGNC:25000] ENST00000590751	Transcript	downstream_gene_variant	-	-	-	-	-	-	2424	-1	ZNF571	HGNC	HGNC:25000	protein_coding		2			K7ERB9	UPI00001A81EC
rs4803228	19:37552358	T	ENSG00000267470	ZNF571 antisense RNA 1 [Source:HGNC Symbol;Acc:HGNC:44324] ENST00000589802	Transcript	intron_variant,non_coding_transcript_variant	-	-	-	-	-	-		1	ZNF571-AS1	HGNC	HGNC:44324	antisense		3							01:02:00		ENST00000589802.3:n.189+3203G>T
rs11672077	19:37677070	T	ENSG00000196381	zinc finger protein 781 [Source:HGNC Symbol;Acc:HGNC:26745] ENST00000585624	Transcript	downstream_gene_variant	-	-	-	-	-	-	1553	-1	ZNF781	HGNC	HGNC:26745	processed_transcript		3
rs11672077	19:37677070	T	ENSG00000196381	zinc finger protein 781 [Source:HGNC Symbol;Acc:HGNC:26745] ENST00000358582	Transcript	intron_variant	-	-	-	-	-	-		-1	ZNF781	HGNC	HGNC:26745	protein_coding	YES	1	CCDS12507.1	Q8N8C0	A0A024R0G3	UPI0000351D6C			03:03:00		ENST00000358582.6:c.-408-6514G>A
rs11672077	19:37677070	T	ENSG00000120784	ZFP30 zinc finger protein [Source:HGNC Symbol;Acc:HGNC:29555] ENST00000589676	Transcript	intron_variant,non_coding_transcript_variant	-	-	-	-	-	-		-1	ZFP30	HGNC	HGNC:29555	processed_transcript		3							03:05:00		ENST00000589676.3:n.282+9381G>A
rs11672077	19:37677070	T	ENSG00000196381	zinc finger protein 781 [Source:HGNC Symbol;Acc:HGNC:26745] ENST00000590008	Transcript	intron_variant	-	-	-	-	-	-		-1	ZNF781	HGNC	HGNC:26745	protein_coding		2	CCDS12507.1	Q8N8C0	A0A024R0G3	UPI0000351D6C			03:04:00		ENST00000590008.3:c.-534-676G>A
rs11672077	19:37677070	T	ENSG00000196381	zinc finger protein 781 [Source:HGNC Symbol;Acc:HGNC:26745] ENST00000593040	Transcript	intron_variant,non_coding_transcript_variant	-	-	-	-	-	-		-1	ZNF781	HGNC	HGNC:26745	processed_transcript		3							03:03:00		ENST00000593040.3:n.335-6224G>A
rs11672077	19:37677070	T	ENSG00000120784	ZFP30 zinc finger protein [Source:HGNC Symbol;Acc:HGNC:29555] ENST00000587199	Transcript	intron_variant	-	-	-	-	-	-		-1	ZFP30	HGNC	HGNC:29555	protein_coding		4				UPI000011E96E			02:04:00		ENST00000587199.3:c.-264+14451G>A
rs11672077	19:37677070	T	ENSG00000120784	ZFP30 zinc finger protein [Source:HGNC Symbol;Acc:HGNC:29555] ENST00000586732	Transcript	intron_variant,non_coding_transcript_variant	-	-	-	-	-	-		-1	ZFP30	HGNC	HGNC:29555	processed_transcript		3							02:04:00		ENST00000586732.1:n.211-10808G>A
rs7254828	19:37756356	C	ENSG00000189144	zinc finger protein 573 [Source:HGNC Symbol;Acc:HGNC:26420] ENST00000586155	Transcript	intron_variant,NMD_transcript_variant	-	-	-	-	-	-		-1	ZNF573	HGNC	HGNC:26420	nonsense_mediated_decay		2			K7EL03	UPI000163882F			05:05:00		ENST00000586155.3:c.*171+13649A>G
rs7254828	19:37756356	C	ENSG00000189144	zinc finger protein 573 [Source:HGNC Symbol;Acc:HGNC:26420] ENST00000339503	Transcript	intron_variant	-	-	-	-	-	-		-1	ZNF573	HGNC	HGNC:26420	protein_coding		5	CCDS12508.1	Q86YE8		UPI0000202220			01:01:00		ENST00000339503.5:c.121+2120A>G
rs7254828	19:37756356	C	ENSG00000189144	zinc finger protein 573 [Source:HGNC Symbol;Acc:HGNC:26420] ENST00000590414	Transcript	intron_variant	-	-	-	-	-	-		-1	ZNF573	HGNC	HGNC:26420	protein_coding		1	CCDS59381.1	Q86YE8		UPI000059D70C			03:03:00		ENST00000590414.4:c.295+13649A>G
rs7254828	19:37756356	C	ENSG00000189144	zinc finger protein 573 [Source:HGNC Symbol;Acc:HGNC:26420] ENST00000585724	Transcript	intron_variant	-	-	-	-	-	-		-1	ZNF573	HGNC	HGNC:26420	protein_coding		5			K7EM47	UPI0002840C8D			03:03:00		ENST00000585724.3:c.*27+13649A>G
rs7254828	19:37756356	C	ENSG00000189144	zinc finger protein 573 [Source:HGNC Symbol;Acc:HGNC:26420] ENST00000591516	Transcript	intron_variant,NMD_transcript_variant	-	-	-	-	-	-		-1	ZNF573	HGNC	HGNC:26420	nonsense_mediated_decay		5			K7EM14	UPI0002840C8F			05:06:00		ENST00000591516.4:c.*56-1095A>G
rs7254828	19:37756356	C	ENSG00000189144	zinc finger protein 573 [Source:HGNC Symbol;Acc:HGNC:26420] ENST00000589632	Transcript	intron_variant,NMD_transcript_variant	-	-	-	-	-	-		-1	ZNF573	HGNC	HGNC:26420	nonsense_mediated_decay		1			K7EQQ2,K7ERS7	UPI0002840C8C			07:07:00		ENST00000589632.3:c.*176+2120A>G
rs7254828	19:37756356	C	ENSG00000189144	zinc finger protein 573 [Source:HGNC Symbol;Acc:HGNC:26420] ENST00000392138	Transcript	intron_variant	-	-	-	-	-	-		-1	ZNF573	HGNC	HGNC:26420	protein_coding		2		Q86YE8		UPI000059D70B			02:02:00		ENST00000392138.3:c.34+15208A>G
rs7254828	19:37756356	C	ENSG00000189144	zinc finger protein 573 [Source:HGNC Symbol;Acc:HGNC:26420] ENST00000489148	Transcript	intron_variant,NMD_transcript_variant	-	-	-	-	-	-		-1	ZNF573	HGNC	HGNC:26420	nonsense_mediated_decay		5			K7EL03	UPI000163882F			04:05:00		ENST00000489148.3:c.*171+13649A>G
rs7254828	19:37756356	C	ENSG00000189144	zinc finger protein 573 [Source:HGNC Symbol;Acc:HGNC:26420] ENST00000536220	Transcript	intron_variant	-	-	-	-	-	-		-1	ZNF573	HGNC	HGNC:26420	protein_coding	YES	3	CCDS59381.1	Q86YE8		UPI000059D70C			04:04:00		ENST00000536220.3:c.295+13649A>G
rs7254828	19:37756356	C	ENSG00000189144	zinc finger protein 573 [Source:HGNC Symbol;Acc:HGNC:26420] ENST00000378445	Transcript	intron_variant	-	-	-	-	-	-		-1	ZNF573	HGNC	HGNC:26420	protein_coding		3			Q6PIT4	UPI0002840C8E			04:04:00		ENST00000378445.6:c.289+13649A>G
rs7254828	19:37756356	C	ENSG00000189144	zinc finger protein 573 [Source:HGNC Symbol;Acc:HGNC:26420] ENST00000357309	Transcript	intron_variant	-	-	-	-	-	-		-1	ZNF573	HGNC	HGNC:26420	protein_coding		5	CCDS54260.1	Q86YE8		UPI0000F534BA			03:03:00		ENST00000357309.5:c.31+13649A>G
rs1643470	19:37966183	G	ENSG00000268051	ENST00000601752	Transcript	downstream_gene_variant	-	-	-	-	-	-	1393	1	CTC-244M17.1	Clone_based_vega_gene		sense_intronic	YES	5
rs1643470	19:37966183	G	ENSG00000105738	signal-induced proliferation-associated 1 like 3 [Source:HGNC Symbol;Acc:HGNC:23801] ENST00000222345	Transcript	intron_variant	-	-	-	-	-	-		1	SIPA1L3	HGNC	HGNC:23801	protein_coding	YES	1	CCDS33007.1	O60292	Q8IUV1	UPI00001D8160			01:21:00		ENST00000222345.8:c.-379+58825A>G
rs1643470	19:37966183	G	ENSG00000105738	signal-induced proliferation-associated 1 like 3 [Source:HGNC Symbol;Acc:HGNC:23801] ENST00000476317	Transcript	intron_variant,non_coding_transcript_variant	-	-	-	-	-	-		1	SIPA1L3	HGNC	HGNC:23801	processed_transcript		3							01:02:00		ENST00000476317.2:n.347+33491A>G
rs1643470	19:37966183	G	-	ENSR00001419031	RegulatoryFeature	regulatory_region_variant	-	-	-	-	-	-						promoter_flanking_region
rs833915	19:37983420	A	ENSG00000105738	signal-induced proliferation-associated 1 like 3 [Source:HGNC Symbol;Acc:HGNC:23801] ENST00000476317	Transcript	intron_variant,non_coding_transcript_variant	-	-	-	-	-	-		1	SIPA1L3	HGNC	HGNC:23801	processed_transcript		3							01:02:00		ENST00000476317.2:n.348-45669G>A
rs833915	19:37983420	A	ENSG00000105738	signal-induced proliferation-associated 1 like 3 [Source:HGNC Symbol;Acc:HGNC:23801] ENST00000222345	Transcript	intron_variant	-	-	-	-	-	-		1	SIPA1L3	HGNC	HGNC:23801	protein_coding	YES	1	CCDS33007.1	O60292	Q8IUV1	UPI00001D8160			01:21:00		ENST00000222345.8:c.-378-45669G>A
rs833915	19:37983420	A	-	ENSR00000641570	RegulatoryFeature	regulatory_region_variant	-	-	-	-	-	-						promoter_flanking_region
rs1038084	19:37539780	C	ENSG00000188227	zinc finger protein 793 [Source:HGNC Symbol;Acc:HGNC:33115] ENST00000589319	Transcript	intron_variant	-	-	-	-	-	-		1	ZNF793	HGNC	HGNC:33115	protein_coding		5			K7ERJ7,K7EN11	UPI000047E3ED			07:07:00		ENST00000589319.3:c.410-2428A>C
rs1038084	19:37539780	C	ENSG00000188227	zinc finger protein 793 [Source:HGNC Symbol;Acc:HGNC:33115] ENST00000542455	Transcript	3_prime_UTR_variant	3588	-	-	-	-	-		1	ZNF793	HGNC	HGNC:33115	protein_coding		5				UPI0004E4CB82		05:05:00			ENST00000542455.2:c.*1921A>C
rs1038084	19:37539780	C	ENSG00000188227	zinc finger protein 793 [Source:HGNC Symbol;Acc:HGNC:33115] ENST00000445217	Transcript	3_prime_UTR_variant	3157	-	-	-	-	-		1	ZNF793	HGNC	HGNC:33115	protein_coding	YES	5	CCDS46062.1	Q6ZN11	K7ERJ7	UPI0001536771		04:04:00			ENST00000445217.3:c.*1901A>C
rs1038084	19:37539780	C	ENSG00000188227	zinc finger protein 793 [Source:HGNC Symbol;Acc:HGNC:33115] ENST00000588578	Transcript	3_prime_UTR_variant	4040	-	-	-	-	-		1	ZNF793	HGNC	HGNC:33115	protein_coding		1			K7EQP3,K7ERJ7	UPI0000D47D18		08:08:00			ENST00000588578.3:c.*3272A>C
rs1038084	19:37539780	C	ENSG00000188227	zinc finger protein 793 [Source:HGNC Symbol;Acc:HGNC:33115] ENST00000586187	Transcript	intron_variant,NMD_transcript_variant	-	-	-	-	-	-		1	ZNF793	HGNC	HGNC:33115	nonsense_mediated_decay		5				UPI0002840C51			01:03:00		ENST00000586187.2:c.97-6304A>C
rs1038084	19:37539780	C	ENSG00000188227	zinc finger protein 793 [Source:HGNC Symbol;Acc:HGNC:33115] ENST00000587143	Transcript	downstream_gene_variant	-	-	-	-	-	-	1869	1	ZNF793	HGNC	HGNC:33115	protein_coding		4	CCDS46062.1	Q6ZN11	K7ERJ7	UPI0001536771
rs1038084	19:37539780	C	ENSG00000188227	zinc finger protein 793 [Source:HGNC Symbol;Acc:HGNC:33115] ENST00000587986	Transcript	downstream_gene_variant	-	-	-	-	-	-	3250	1	ZNF793	HGNC	HGNC:33115	protein_coding		1			K7EMU0,K7ERJ7	UPI0001892B2C
rs927154	20:9066168	C	ENSG00000101333	phospholipase C, beta 4 [Source:HGNC Symbol;Acc:HGNC:9059] ENST00000407043	Transcript	upstream_gene_variant	-	-	-	-	-	-	2595	1	PLCB4	HGNC	HGNC:9059	protein_coding		2			B1AJW2,B1AJW3,B1AJW4,B1AJW1	UPI00004B2BD5
rs927154	20:9066168	C	ENSG00000101333	phospholipase C, beta 4 [Source:HGNC Symbol;Acc:HGNC:9059] ENST00000441846	Transcript	upstream_gene_variant	-	-	-	-	-	-	2639	1	PLCB4	HGNC	HGNC:9059	protein_coding		2			B1AJW2,B1AJW3,B1AJW1	UPI00004B2BD4
rs927154	20:9066168	C	ENSG00000101333	phospholipase C, beta 4 [Source:HGNC Symbol;Acc:HGNC:9059] ENST00000378473	Transcript	upstream_gene_variant	-	-	-	-	-	-	2886	1	PLCB4	HGNC	HGNC:9059	protein_coding		1	CCDS54447.1	Q15147	B1AJW2,B1AJW3,B1AJW4,B1AJW1	UPI00002069E6
rs927154	20:9066168	C	ENSG00000101333	phospholipase C, beta 4 [Source:HGNC Symbol;Acc:HGNC:9059] ENST00000437503	Transcript	upstream_gene_variant	-	-	-	-	-	-	2933	1	PLCB4	HGNC	HGNC:9059	protein_coding		4			B1AJW2,B1AJW1	UPI00004B2BD3
rs927154	20:9066168	C	ENSG00000252819	ENST00000517010	Transcript	downstream_gene_variant	-	-	-	-	-	-	666	-1	AL121898.1	Clone_based_ensembl_gene		miRNA	YES
rs2242752	21:35610454	C	ENSG00000159216	runt-related transcription factor 1 [Source:HGNC Symbol;Acc:HGNC:10471] ENST00000475045	Transcript	intron_variant	-	-	-	-	-	-		-1	RUNX1	HGNC	HGNC:10471	protein_coding		5			X5CC30,V9GYT5	UPI0003B92906			07:12:00		ENST00000475045.4:c.-531-29525A>G
rs2242753	21:35613820	C	ENSG00000159216	runt-related transcription factor 1 [Source:HGNC Symbol;Acc:HGNC:10471] ENST00000475045	Transcript	intron_variant	-	-	-	-	-	-		-1	RUNX1	HGNC	HGNC:10471	protein_coding		5			X5CC30,V9GYT5	UPI0003B92906			07:12:00		ENST00000475045.4:c.-531-32891A>G
rs2242753	21:35613820	C	-	ENSR00001566591	RegulatoryFeature	regulatory_region_variant	-	-	-	-	-	-						promoter_flanking_region
rs928287	21:35547587	G	ENSG00000159216	runt-related transcription factor 1 [Source:HGNC Symbol;Acc:HGNC:10471] ENST00000467692	Transcript	intron_variant,non_coding_transcript_variant	-	-	-	-	-	-		-1	RUNX1	HGNC	HGNC:10471	processed_transcript		2							01:02:00		ENST00000467692.3:n.101+33073T>C
rs928287	21:35547587	G	ENSG00000159216	runt-related transcription factor 1 [Source:HGNC Symbol;Acc:HGNC:10471] ENST00000475045	Transcript	intron_variant	-	-	-	-	-	-		-1	RUNX1	HGNC	HGNC:10471	protein_coding		5			X5CC30,V9GYT5	UPI0003B92906			08:12:00		ENST00000475045.4:c.-262+33073T>C
rs764508	21:35563598	C	ENSG00000159216	runt-related transcription factor 1 [Source:HGNC Symbol;Acc:HGNC:10471] ENST00000475045	Transcript	intron_variant	-	-	-	-	-	-		-1	RUNX1	HGNC	HGNC:10471	protein_coding		5			X5CC30,V9GYT5	UPI0003B92906			08:12:00		ENST00000475045.4:c.-262+17062A>G
rs764508	21:35563598	C	ENSG00000159216	runt-related transcription factor 1 [Source:HGNC Symbol;Acc:HGNC:10471] ENST00000467692	Transcript	intron_variant,non_coding_transcript_variant	-	-	-	-	-	-		-1	RUNX1	HGNC	HGNC:10471	processed_transcript		2							01:02:00		ENST00000467692.3:n.101+17062A>G
rs764508	21:35563598	C	-	ENSR00001566582	RegulatoryFeature	regulatory_region_variant	-	-	-	-	-	-						promoter_flanking_region
rs2205031	21:35555495	C	ENSG00000159216	runt-related transcription factor 1 [Source:HGNC Symbol;Acc:HGNC:10471] ENST00000475045	Transcript	intron_variant	-	-	-	-	-	-		-1	RUNX1	HGNC	HGNC:10471	protein_coding		5			X5CC30,V9GYT5	UPI0003B92906			08:12:00		ENST00000475045.4:c.-262+25165A>G
rs2205031	21:35555495	C	ENSG00000159216	runt-related transcription factor 1 [Source:HGNC Symbol;Acc:HGNC:10471] ENST00000467692	Transcript	intron_variant,non_coding_transcript_variant	-	-	-	-	-	-		-1	RUNX1	HGNC	HGNC:10471	processed_transcript		2							01:02:00		ENST00000467692.3:n.101+25165A>G
rs2242926	21:35580589	A	ENSG00000159216	runt-related transcription factor 1 [Source:HGNC Symbol;Acc:HGNC:10471] ENST00000475045	Transcript	intron_variant	-	-	-	-	-	-		-1	RUNX1	HGNC	HGNC:10471	protein_coding		5			X5CC30,V9GYT5	UPI0003B92906			08:12:00		ENST00000475045.4:c.-262+71G>T
rs2242926	21:35580589	A	ENSG00000159216	runt-related transcription factor 1 [Source:HGNC Symbol;Acc:HGNC:10471] ENST00000467692	Transcript	intron_variant,non_coding_transcript_variant	-	-	-	-	-	-		-1	RUNX1	HGNC	HGNC:10471	processed_transcript		2							01:02:00		ENST00000467692.3:n.101+71G>T
rs2242926	21:35580589	A	-	ENSR00001566586	RegulatoryFeature	regulatory_region_variant	-	-	-	-	-	-						promoter_flanking_region
rs2205030	21:35555527	G	ENSG00000159216	runt-related transcription factor 1 [Source:HGNC Symbol;Acc:HGNC:10471] ENST00000467692	Transcript	intron_variant,non_coding_transcript_variant	-	-	-	-	-	-		-1	RUNX1	HGNC	HGNC:10471	processed_transcript		2							01:02:00		ENST00000467692.3:n.101+25133A>C
rs2205030	21:35555527	G	ENSG00000159216	runt-related transcription factor 1 [Source:HGNC Symbol;Acc:HGNC:10471] ENST00000475045	Transcript	intron_variant	-	-	-	-	-	-		-1	RUNX1	HGNC	HGNC:10471	protein_coding		5			X5CC30,V9GYT5	UPI0003B92906			08:12:00		ENST00000475045.4:c.-262+25133A>C
rs498692	CHR_HSCHR6_1_CTG8:127702553	T	-	--	-	intergenic_variant	-	-	-	-	-	-
rs686730	CHR_HSCHR6_1_CTG8:127674264	T	-	--	-	intergenic_variant	-	-	-	-	-	-
rs7883680	X:38205954	G	ENSG00000101955	sushi-repeat containing protein, X-linked [Source:HGNC Symbol;Acc:HGNC:11309] ENST00000544439	Transcript	intron_variant	-	-	-	-	-	-		-1	SRPX	HGNC	HGNC:11309	protein_coding		2	CCDS55400.1	P78539		UPI0000D69BA0			01:08:00		ENST00000544439.3:c.97+14742T>C
rs7883680	X:38205954	G	ENSG00000101955	sushi-repeat containing protein, X-linked [Source:HGNC Symbol;Acc:HGNC:11309] ENST00000538295	Transcript	intron_variant	-	-	-	-	-	-		-1	SRPX	HGNC	HGNC:11309	protein_coding		2	CCDS55402.1	P78539		UPI0001C0B384			01:08:00		ENST00000538295.3:c.97+14742T>C
rs7883680	X:38205954	G	ENSG00000101955	sushi-repeat containing protein, X-linked [Source:HGNC Symbol;Acc:HGNC:11309] ENST00000378533	Transcript	intron_variant	-	-	-	-	-	-		-1	SRPX	HGNC	HGNC:11309	protein_coding	YES	1	CCDS14245.1	P78539		UPI0000135F5C			01:09:00		ENST00000378533.3:c.97+14742T>C
rs7883680	X:38205954	G	ENSG00000101955	sushi-repeat containing protein, X-linked [Source:HGNC Symbol;Acc:HGNC:11309] ENST00000432886	Transcript	intron_variant	-	-	-	-	-	-		-1	SRPX	HGNC	HGNC:11309	protein_coding		2	CCDS55401.1	P78539		UPI00017A7722			01:08:00		ENST00000432886.4:c.97+14742T>C
rs7883680	X:38205954	G	ENSG00000250349	Uncharacterized protein {ECO:0000313|Ensembl:ENSP00000417050}; cDNA FLJ59144, highly similar to Tetraspanin-7 {ECO:0000313|EMBL:BAG64683.1} [Source:UniProtKB:TrEMBL;Acc:B4E171] ENST00000465127	Transcript	intron_variant	-	-	-	-	-	-		1	TM4SF2	Uniprot_gn		protein_coding	YES	5			Q7Z2J5,Q7Z2I5,Q7Z2D9,Q7Z2E9,B4E171	UPI00017A8803			03:08:00		ENST00000465127.1:c.172-460167A>G
rs7883680	X:38205954	G	-	ENSR00001489342	RegulatoryFeature	regulatory_region_variant	-	-	-	-	-	-						promoter_flanking_region
rs5918492	X:38182758	A	ENSG00000101955	sushi-repeat containing protein, X-linked [Source:HGNC Symbol;Acc:HGNC:11309] ENST00000544439	Transcript	intron_variant	-	-	-	-	-	-		-1	SRPX	HGNC	HGNC:11309	protein_coding		2	CCDS55400.1	P78539		UPI0000D69BA0			01:08:00		ENST00000544439.3:c.98-8407C>T
rs5918492	X:38182758	A	ENSG00000101955	sushi-repeat containing protein, X-linked [Source:HGNC Symbol;Acc:HGNC:11309] ENST00000378533	Transcript	intron_variant	-	-	-	-	-	-		-1	SRPX	HGNC	HGNC:11309	protein_coding	YES	1	CCDS14245.1	P78539		UPI0000135F5C			01:09:00		ENST00000378533.3:c.98-4414C>T
rs5918492	X:38182758	A	ENSG00000101955	sushi-repeat containing protein, X-linked [Source:HGNC Symbol;Acc:HGNC:11309] ENST00000432886	Transcript	intron_variant	-	-	-	-	-	-		-1	SRPX	HGNC	HGNC:11309	protein_coding		2	CCDS55401.1	P78539		UPI00017A7722			01:08:00		ENST00000432886.4:c.98-4414C>T
rs5918492	X:38182758	A	ENSG00000250349	Uncharacterized protein {ECO:0000313|Ensembl:ENSP00000417050}; cDNA FLJ59144, highly similar to Tetraspanin-7 {ECO:0000313|EMBL:BAG64683.1} [Source:UniProtKB:TrEMBL;Acc:B4E171] ENST00000465127	Transcript	intron_variant	-	-	-	-	-	-		1	TM4SF2	Uniprot_gn		protein_coding	YES	5			Q7Z2J5,Q7Z2I5,Q7Z2D9,Q7Z2E9,B4E171	UPI00017A8803			03:08:00		ENST00000465127.1:c.172-483363G>A
rs5918492	X:38182758	A	ENSG00000101955	sushi-repeat containing protein, X-linked [Source:HGNC Symbol;Acc:HGNC:11309] ENST00000538295	Transcript	intron_variant	-	-	-	-	-	-		-1	SRPX	HGNC	HGNC:11309	protein_coding		2	CCDS55402.1	P78539		UPI0001C0B384			01:08:00		ENST00000538295.3:c.98-4414C>T
rs5918494	X:38193992	C	ENSG00000101955	sushi-repeat containing protein, X-linked [Source:HGNC Symbol;Acc:HGNC:11309] ENST00000544439	Transcript	intron_variant	-	-	-	-	-	-		-1	SRPX	HGNC	HGNC:11309	protein_coding		2	CCDS55400.1	P78539		UPI0000D69BA0			01:08:00		ENST00000544439.3:c.98-19641T>G
rs5918494	X:38193992	C	ENSG00000101955	sushi-repeat containing protein, X-linked [Source:HGNC Symbol;Acc:HGNC:11309] ENST00000538295	Transcript	intron_variant	-	-	-	-	-	-		-1	SRPX	HGNC	HGNC:11309	protein_coding		2	CCDS55402.1	P78539		UPI0001C0B384			01:08:00		ENST00000538295.3:c.98-15648T>G
rs5918494	X:38193992	C	ENSG00000101955	sushi-repeat containing protein, X-linked [Source:HGNC Symbol;Acc:HGNC:11309] ENST00000432886	Transcript	intron_variant	-	-	-	-	-	-		-1	SRPX	HGNC	HGNC:11309	protein_coding		2	CCDS55401.1	P78539		UPI00017A7722			01:08:00		ENST00000432886.4:c.98-15648T>G
rs5918494	X:38193992	C	ENSG00000250349	Uncharacterized protein {ECO:0000313|Ensembl:ENSP00000417050}; cDNA FLJ59144, highly similar to Tetraspanin-7 {ECO:0000313|EMBL:BAG64683.1} [Source:UniProtKB:TrEMBL;Acc:B4E171] ENST00000465127	Transcript	intron_variant	-	-	-	-	-	-		1	TM4SF2	Uniprot_gn		protein_coding	YES	5			Q7Z2J5,Q7Z2I5,Q7Z2D9,Q7Z2E9,B4E171	UPI00017A8803			03:08:00		ENST00000465127.1:c.172-472129A>C
rs5918494	X:38193992	C	ENSG00000101955	sushi-repeat containing protein, X-linked [Source:HGNC Symbol;Acc:HGNC:11309] ENST00000378533	Transcript	intron_variant	-	-	-	-	-	-		-1	SRPX	HGNC	HGNC:11309	protein_coding	YES	1	CCDS14245.1	P78539		UPI0000135F5C			01:09:00		ENST00000378533.3:c.98-15648T>G
rs4827337	X:38202403	T	ENSG00000101955	sushi-repeat containing protein, X-linked [Source:HGNC Symbol;Acc:HGNC:11309] ENST00000538295	Transcript	intron_variant	-	-	-	-	-	-		-1	SRPX	HGNC	HGNC:11309	protein_coding		2	CCDS55402.1	P78539		UPI0001C0B384			01:08:00		ENST00000538295.3:c.97+18293G>A
rs4827337	X:38202403	T	ENSG00000101955	sushi-repeat containing protein, X-linked [Source:HGNC Symbol;Acc:HGNC:11309] ENST00000432886	Transcript	intron_variant	-	-	-	-	-	-		-1	SRPX	HGNC	HGNC:11309	protein_coding		2	CCDS55401.1	P78539		UPI00017A7722			01:08:00		ENST00000432886.4:c.97+18293G>A
rs4827337	X:38202403	T	ENSG00000250349	Uncharacterized protein {ECO:0000313|Ensembl:ENSP00000417050}; cDNA FLJ59144, highly similar to Tetraspanin-7 {ECO:0000313|EMBL:BAG64683.1} [Source:UniProtKB:TrEMBL;Acc:B4E171] ENST00000465127	Transcript	intron_variant	-	-	-	-	-	-		1	TM4SF2	Uniprot_gn		protein_coding	YES	5			Q7Z2J5,Q7Z2I5,Q7Z2D9,Q7Z2E9,B4E171	UPI00017A8803			03:08:00		ENST00000465127.1:c.172-463718C>T
rs4827337	X:38202403	T	ENSG00000101955	sushi-repeat containing protein, X-linked [Source:HGNC Symbol;Acc:HGNC:11309] ENST00000378533	Transcript	intron_variant	-	-	-	-	-	-		-1	SRPX	HGNC	HGNC:11309	protein_coding	YES	1	CCDS14245.1	P78539		UPI0000135F5C			01:09:00		ENST00000378533.3:c.97+18293G>A
rs4827337	X:38202403	T	ENSG00000101955	sushi-repeat containing protein, X-linked [Source:HGNC Symbol;Acc:HGNC:11309] ENST00000544439	Transcript	intron_variant	-	-	-	-	-	-		-1	SRPX	HGNC	HGNC:11309	protein_coding		2	CCDS55400.1	P78539		UPI0000D69BA0			01:08:00		ENST00000544439.3:c.97+18293G>A
rs1885445	X:38195658	T	ENSG00000101955	sushi-repeat containing protein, X-linked [Source:HGNC Symbol;Acc:HGNC:11309] ENST00000378533	Transcript	intron_variant	-	-	-	-	-	-		-1	SRPX	HGNC	HGNC:11309	protein_coding	YES	1	CCDS14245.1	P78539		UPI0000135F5C			01:09:00		ENST00000378533.3:c.98-17314G>A
rs1885445	X:38195658	T	ENSG00000101955	sushi-repeat containing protein, X-linked [Source:HGNC Symbol;Acc:HGNC:11309] ENST00000432886	Transcript	intron_variant	-	-	-	-	-	-		-1	SRPX	HGNC	HGNC:11309	protein_coding		2	CCDS55401.1	P78539		UPI00017A7722			01:08:00		ENST00000432886.4:c.98-17314G>A
rs1885445	X:38195658	T	ENSG00000250349	Uncharacterized protein {ECO:0000313|Ensembl:ENSP00000417050}; cDNA FLJ59144, highly similar to Tetraspanin-7 {ECO:0000313|EMBL:BAG64683.1} [Source:UniProtKB:TrEMBL;Acc:B4E171] ENST00000465127	Transcript	intron_variant	-	-	-	-	-	-		1	TM4SF2	Uniprot_gn		protein_coding	YES	5			Q7Z2J5,Q7Z2I5,Q7Z2D9,Q7Z2E9,B4E171	UPI00017A8803			03:08:00		ENST00000465127.1:c.172-470463C>T
rs1885445	X:38195658	T	ENSG00000101955	sushi-repeat containing protein, X-linked [Source:HGNC Symbol;Acc:HGNC:11309] ENST00000538295	Transcript	intron_variant	-	-	-	-	-	-		-1	SRPX	HGNC	HGNC:11309	protein_coding		2	CCDS55402.1	P78539		UPI0001C0B384			01:08:00		ENST00000538295.3:c.98-17314G>A
rs1885445	X:38195658	T	ENSG00000101955	sushi-repeat containing protein, X-linked [Source:HGNC Symbol;Acc:HGNC:11309] ENST00000544439	Transcript	intron_variant	-	-	-	-	-	-		-1	SRPX	HGNC	HGNC:11309	protein_coding		2	CCDS55400.1	P78539		UPI0000D69BA0			01:08:00		ENST00000544439.3:c.98-21307G>A
)rs2026445	1:75557099	G	ENSG00000137968	solute carrier family 44, member 5 [Source:HGNC Symbol;Acc:HGNC:28524] ENST00000370855	Transcript	intron_variant	-	-	-	-	-	-		-1	SLC44A5	HGNC	HGNC:28524	protein_coding	YES	1	CCDS667.1		B7Z473	UPI000013E195			01:23:00		ENST00000370855.5:c.-69-15583A>C
rs2026445	1:75557099	G	ENSG00000137968	solute carrier family 44, member 5 [Source:HGNC Symbol;Acc:HGNC:28524] ENST00000370859	Transcript	intron_variant	-	-	-	-	-	-		-1	SLC44A5	HGNC	HGNC:28524	protein_coding		2	CCDS44164.1	Q8NCS7		UPI000004F062			01:23:00		ENST00000370859.5:c.-69-15583A>C
rs2026445	1:75557099	G	ENSG00000137968	solute carrier family 44, member 5 [Source:HGNC Symbol;Acc:HGNC:28524] ENST00000469525	Transcript	intron_variant,non_coding_transcript_variant	-	-	-	-	-	-		-1	SLC44A5	HGNC	HGNC:28524	processed_transcript		5							01:09:00		ENST00000469525.1:n.58-15583A>C
rs12139331	1:75558536	T	ENSG00000137968	solute carrier family 44, member 5 [Source:HGNC Symbol;Acc:HGNC:28524] ENST00000469525	Transcript	intron_variant,non_coding_transcript_variant	-	-	-	-	-	-		-1	SLC44A5	HGNC	HGNC:28524	processed_transcript		5							01:09:00		ENST00000469525.1:n.58-17020G>A
rs12139331	1:75558536	T	ENSG00000137968	solute carrier family 44, member 5 [Source:HGNC Symbol;Acc:HGNC:28524] ENST00000370859	Transcript	intron_variant	-	-	-	-	-	-		-1	SLC44A5	HGNC	HGNC:28524	protein_coding		2	CCDS44164.1	Q8NCS7		UPI000004F062			01:23:00		ENST00000370859.5:c.-69-17020G>A
rs12139331	1:75558536	T	ENSG00000137968	solute carrier family 44, member 5 [Source:HGNC Symbol;Acc:HGNC:28524] ENST00000370855	Transcript	intron_variant	-	-	-	-	-	-		-1	SLC44A5	HGNC	HGNC:28524	protein_coding	YES	1	CCDS667.1		B7Z473	UPI000013E195			01:23:00		ENST00000370855.5:c.-69-17020G>A
rs6670304	1:75557665	T	ENSG00000137968	solute carrier family 44, member 5 [Source:HGNC Symbol;Acc:HGNC:28524] ENST00000370855	Transcript	intron_variant	-	-	-	-	-	-		-1	SLC44A5	HGNC	HGNC:28524	protein_coding	YES	1	CCDS667.1		B7Z473	UPI000013E195			01:23:00		ENST00000370855.5:c.-69-16149G>A
rs6670304	1:75557665	T	ENSG00000137968	solute carrier family 44, member 5 [Source:HGNC Symbol;Acc:HGNC:28524] ENST00000370859	Transcript	intron_variant	-	-	-	-	-	-		-1	SLC44A5	HGNC	HGNC:28524	protein_coding		2	CCDS44164.1	Q8NCS7		UPI000004F062			01:23:00		ENST00000370859.5:c.-69-16149G>A
rs6670304	1:75557665	T	ENSG00000137968	solute carrier family 44, member 5 [Source:HGNC Symbol;Acc:HGNC:28524] ENST00000469525	Transcript	intron_variant,non_coding_transcript_variant	-	-	-	-	-	-		-1	SLC44A5	HGNC	HGNC:28524	processed_transcript		5							01:09:00		ENST00000469525.1:n.58-16149G>A
rs6676591	1:75512325	G	ENSG00000137968	solute carrier family 44, member 5 [Source:HGNC Symbol;Acc:HGNC:28524] ENST00000370855	Transcript	intron_variant	-	-	-	-	-	-		-1	SLC44A5	HGNC	HGNC:28524	protein_coding	YES	1	CCDS667.1		B7Z473	UPI000013E195			02:23:00		ENST00000370855.5:c.13+29110T>C
rs6676591	1:75512325	G	ENSG00000137968	solute carrier family 44, member 5 [Source:HGNC Symbol;Acc:HGNC:28524] ENST00000370859	Transcript	intron_variant	-	-	-	-	-	-		-1	SLC44A5	HGNC	HGNC:28524	protein_coding		2	CCDS44164.1	Q8NCS7		UPI000004F062			02:23:00		ENST00000370859.5:c.13+29110T>C
rs6676591	1:75512325	G	ENSG00000137968	solute carrier family 44, member 5 [Source:HGNC Symbol;Acc:HGNC:28524] ENST00000469525	Transcript	intron_variant,non_coding_transcript_variant	-	-	-	-	-	-		-1	SLC44A5	HGNC	HGNC:28524	processed_transcript		5							02:09:00		ENST00000469525.1:n.139+29110T>C
rs1739902	1:75521785	C	ENSG00000137968	solute carrier family 44, member 5 [Source:HGNC Symbol;Acc:HGNC:28524] ENST00000370859	Transcript	intron_variant	-	-	-	-	-	-		-1	SLC44A5	HGNC	HGNC:28524	protein_coding		2	CCDS44164.1	Q8NCS7		UPI000004F062			02:23:00		ENST00000370859.5:c.13+19650A>G
rs1739902	1:75521785	C	ENSG00000224493	ENST00000440382	Transcript	non_coding_transcript_exon_variant,non_coding_transcript_variant	224	-	-	-	-	-		1	RP11-87O11.1	Clone_based_vega_gene		processed_pseudogene	YES							01:01:00			ENST00000440382.1:n.224T>C
rs1739902	1:75521785	C	ENSG00000137968	solute carrier family 44, member 5 [Source:HGNC Symbol;Acc:HGNC:28524] ENST00000469525	Transcript	intron_variant,non_coding_transcript_variant	-	-	-	-	-	-		-1	SLC44A5	HGNC	HGNC:28524	processed_transcript		5							02:09:00		ENST00000469525.1:n.139+19650A>G
rs1739902	1:75521785	C	ENSG00000137968	solute carrier family 44, member 5 [Source:HGNC Symbol;Acc:HGNC:28524] ENST00000370855	Transcript	intron_variant	-	-	-	-	-	-		-1	SLC44A5	HGNC	HGNC:28524	protein_coding	YES	1	CCDS667.1		B7Z473	UPI000013E195			02:23:00		ENST00000370855.5:c.13+19650A>G
rs1739902	1:75521785	C	-	ENSR00000283378	RegulatoryFeature	regulatory_region_variant	-	-	-	-	-	-						enhancer
rs920813	1:75514235	C	ENSG00000137968	solute carrier family 44, member 5 [Source:HGNC Symbol;Acc:HGNC:28524] ENST00000370859	Transcript	intron_variant	-	-	-	-	-	-		-1	SLC44A5	HGNC	HGNC:28524	protein_coding		2	CCDS44164.1	Q8NCS7		UPI000004F062			02:23:00		ENST00000370859.5:c.13+27200A>G
rs920813	1:75514235	C	ENSG00000137968	solute carrier family 44, member 5 [Source:HGNC Symbol;Acc:HGNC:28524] ENST00000469525	Transcript	intron_variant,non_coding_transcript_variant	-	-	-	-	-	-		-1	SLC44A5	HGNC	HGNC:28524	processed_transcript		5							02:09:00		ENST00000469525.1:n.139+27200A>G
rs920813	1:75514235	C	ENSG00000137968	solute carrier family 44, member 5 [Source:HGNC Symbol;Acc:HGNC:28524] ENST00000370855	Transcript	intron_variant	-	-	-	-	-	-		-1	SLC44A5	HGNC	HGNC:28524	protein_coding	YES	1	CCDS667.1		B7Z473	UPI000013E195			02:23:00		ENST00000370855.5:c.13+27200A>G
rs2224101	1:75578507	T	ENSG00000137968	solute carrier family 44, member 5 [Source:HGNC Symbol;Acc:HGNC:28524] ENST00000370855	Transcript	intron_variant	-	-	-	-	-	-		-1	SLC44A5	HGNC	HGNC:28524	protein_coding	YES	1	CCDS667.1		B7Z473	UPI000013E195			01:23:00		ENST00000370855.5:c.-70+32533G>A
rs2224101	1:75578507	T	ENSG00000213579	ENST00000413677	Transcript	upstream_gene_variant	-	-	-	-	-	-	3592	1	RP4-595K12.1	Clone_based_vega_gene		processed_pseudogene	YES
rs2224101	1:75578507	T	ENSG00000137968	solute carrier family 44, member 5 [Source:HGNC Symbol;Acc:HGNC:28524] ENST00000469525	Transcript	intron_variant,non_coding_transcript_variant	-	-	-	-	-	-		-1	SLC44A5	HGNC	HGNC:28524	processed_transcript		5							01:09:00		ENST00000469525.1:n.57+32533G>A
rs2224101	1:75578507	T	ENSG00000137968	solute carrier family 44, member 5 [Source:HGNC Symbol;Acc:HGNC:28524] ENST00000370859	Transcript	intron_variant	-	-	-	-	-	-		-1	SLC44A5	HGNC	HGNC:28524	protein_coding		2	CCDS44164.1	Q8NCS7		UPI000004F062			01:23:00		ENST00000370859.5:c.-70+32533G>A
rs11739971	5:39159732	A	ENSG00000082074	FYN binding protein [Source:HGNC Symbol;Acc:HGNC:4036] ENST00000505428	Transcript	intron_variant	-	-	-	-	-	-		-1	FYB	HGNC	HGNC:4036	protein_coding	YES	1	CCDS54848.1	O15117	D6RC38,D6RER7,D6RAE8,D6RFJ5	UPI000020C9D6			02:18:00		ENST00000505428.3:c.1136-6128G>T
rs11739971	5:39159732	A	ENSG00000082074	FYN binding protein [Source:HGNC Symbol;Acc:HGNC:4036] ENST00000515010	Transcript	intron_variant	-	-	-	-	-	-		-1	FYB	HGNC	HGNC:4036	protein_coding		1	CCDS47200.1	O15117	D6RC38,D6RER7,D6RAE8,D6RFJ5	UPI000020C9D5			01:16:00		ENST00000515010.3:c.1136-6128G>T
rs11739971	5:39159732	A	ENSG00000082074	FYN binding protein [Source:HGNC Symbol;Acc:HGNC:4036] ENST00000512982	Transcript	intron_variant	-	-	-	-	-	-		-1	FYB	HGNC	HGNC:4036	protein_coding		2	CCDS54848.1	O15117	D6RC38,D6RER7,D6RAE8,D6RFJ5	UPI000020C9D6			02:18:00		ENST00000512982.1:c.1136-6128G>T
rs11739971	5:39159732	A	ENSG00000082074	FYN binding protein [Source:HGNC Symbol;Acc:HGNC:4036] ENST00000351578	Transcript	intron_variant	-	-	-	-	-	-		-1	FYB	HGNC	HGNC:4036	protein_coding		1	CCDS47200.1	O15117	D6RC38,D6RER7,D6RAE8,D6RFJ5	UPI000020C9D5			02:17:00		ENST00000351578.8:c.1136-6128G>T
rs10478421	5:119407799	T	-	--	-	intergenic_variant	-	-	-	-	-	-
rs7710762	5:39159360	A	ENSG00000082074	FYN binding protein [Source:HGNC Symbol;Acc:HGNC:4036] ENST00000515010	Transcript	intron_variant	-	-	-	-	-	-		-1	FYB	HGNC	HGNC:4036	protein_coding		1	CCDS47200.1	O15117	D6RC38,D6RER7,D6RAE8,D6RFJ5	UPI000020C9D5			01:16:00		ENST00000515010.3:c.1136-5756C>T
rs7710762	5:39159360	A	ENSG00000082074	FYN binding protein [Source:HGNC Symbol;Acc:HGNC:4036] ENST00000505428	Transcript	intron_variant	-	-	-	-	-	-		-1	FYB	HGNC	HGNC:4036	protein_coding	YES	1	CCDS54848.1	O15117	D6RC38,D6RER7,D6RAE8,D6RFJ5	UPI000020C9D6			02:18:00		ENST00000505428.3:c.1136-5756C>T
rs7710762	5:39159360	A	ENSG00000082074	FYN binding protein [Source:HGNC Symbol;Acc:HGNC:4036] ENST00000512982	Transcript	intron_variant	-	-	-	-	-	-		-1	FYB	HGNC	HGNC:4036	protein_coding		2	CCDS54848.1	O15117	D6RC38,D6RER7,D6RAE8,D6RFJ5	UPI000020C9D6			02:18:00		ENST00000512982.1:c.1136-5756C>T
rs7710762	5:39159360	A	ENSG00000082074	FYN binding protein [Source:HGNC Symbol;Acc:HGNC:4036] ENST00000351578	Transcript	intron_variant	-	-	-	-	-	-		-1	FYB	HGNC	HGNC:4036	protein_coding		1	CCDS47200.1	O15117	D6RC38,D6RER7,D6RAE8,D6RFJ5	UPI000020C9D5			02:17:00		ENST00000351578.8:c.1136-5756C>T
rs379707	5:39119621	A	ENSG00000082074	FYN binding protein [Source:HGNC Symbol;Acc:HGNC:4036] ENST00000351578	Transcript	missense_variant	2205	2014	672	V:F	Gtt:Ttt	-		-1	FYB	HGNC	HGNC:4036	protein_coding		1	CCDS47200.1	O15117	D6RC38,D6RER7,D6RAE8,D6RFJ5	UPI000020C9D5	tolerated(0.94)	14:18:00		Coiled-coils_(Ncoils):ncoils	ENST00000351578.8:c.2014G>T	ENSP00000316460.7:p.Val672Phe
rs379707	5:39119621	A	ENSG00000082074	FYN binding protein [Source:HGNC Symbol;Acc:HGNC:4036] ENST00000512982	Transcript	missense_variant	2268	2152	718	V:F	Gtt:Ttt	-		-1	FYB	HGNC	HGNC:4036	protein_coding		2	CCDS54848.1	O15117	D6RC38,D6RER7,D6RAE8,D6RFJ5	UPI000020C9D6	tolerated(0.83)	15:19:00		Coiled-coils_(Ncoils):ncoils	ENST00000512982.1:c.2152G>T	ENSP00000425845.1:p.Val718Phe
rs379707	5:39119621	A	ENSG00000082074	FYN binding protein [Source:HGNC Symbol;Acc:HGNC:4036] ENST00000515010	Transcript	missense_variant	2081	2014	672	V:F	Gtt:Ttt	-		-1	FYB	HGNC	HGNC:4036	protein_coding		1	CCDS47200.1	O15117	D6RC38,D6RER7,D6RAE8,D6RFJ5	UPI000020C9D5	tolerated(0.94)	13:17:00		Coiled-coils_(Ncoils):ncoils	ENST00000515010.3:c.2014G>T	ENSP00000426346.1:p.Val672Phe
rs379707	5:39119621	A	ENSG00000082074	FYN binding protein [Source:HGNC Symbol;Acc:HGNC:4036] ENST00000505428	Transcript	missense_variant	2310	2152	718	V:F	Gtt:Ttt	-		-1	FYB	HGNC	HGNC:4036	protein_coding	YES	1	CCDS54848.1	O15117	D6RC38,D6RER7,D6RAE8,D6RFJ5	UPI000020C9D6	tolerated(0.83)	15:19:00		Coiled-coils_(Ncoils):ncoils	ENST00000505428.3:c.2152G>T	ENSP00000427114.1:p.Val718Phe
rs379707	5:39119621	A	-	ENSR00001278637	RegulatoryFeature	regulatory_region_variant	-	-	-	-	-	-						enhancer
rs2289545	5:39187419	T	ENSG00000082074	FYN binding protein [Source:HGNC Symbol;Acc:HGNC:4036] ENST00000515010	Transcript	intron_variant	-	-	-	-	-	-		-1	FYB	HGNC	HGNC:4036	protein_coding		1	CCDS47200.1	O15117	D6RC38,D6RER7,D6RAE8,D6RFJ5	UPI000020C9D5			01:16:00		ENST00000515010.3:c.1135+14407G>A
rs2289545	5:39187419	T	ENSG00000082074	FYN binding protein [Source:HGNC Symbol;Acc:HGNC:4036] ENST00000505428	Transcript	intron_variant	-	-	-	-	-	-		-1	FYB	HGNC	HGNC:4036	protein_coding	YES	1	CCDS54848.1	O15117	D6RC38,D6RER7,D6RAE8,D6RFJ5	UPI000020C9D6			02:18:00		ENST00000505428.3:c.1135+14407G>A
rs2289545	5:39187419	T	ENSG00000082074	FYN binding protein [Source:HGNC Symbol;Acc:HGNC:4036] ENST00000351578	Transcript	intron_variant	-	-	-	-	-	-		-1	FYB	HGNC	HGNC:4036	protein_coding		1	CCDS47200.1	O15117	D6RC38,D6RER7,D6RAE8,D6RFJ5	UPI000020C9D5			02:17:00		ENST00000351578.8:c.1135+14407G>A
rs2289545	5:39187419	T	ENSG00000082074	FYN binding protein [Source:HGNC Symbol;Acc:HGNC:4036] ENST00000512982	Transcript	intron_variant	-	-	-	-	-	-		-1	FYB	HGNC	HGNC:4036	protein_coding		2	CCDS54848.1	O15117	D6RC38,D6RER7,D6RAE8,D6RFJ5	UPI000020C9D6			02:18:00		ENST00000512982.1:c.1135+14407G>A
rs4264965	5:39156070	T	ENSG00000082074	FYN binding protein [Source:HGNC Symbol;Acc:HGNC:4036] ENST00000512982	Transcript	intron_variant	-	-	-	-	-	-		-1	FYB	HGNC	HGNC:4036	protein_coding		2	CCDS54848.1	O15117	D6RC38,D6RER7,D6RAE8,D6RFJ5	UPI000020C9D6			02:18:00		ENST00000512982.1:c.1136-2466G>A
rs4264965	5:39156070	T	ENSG00000082074	FYN binding protein [Source:HGNC Symbol;Acc:HGNC:4036] ENST00000351578	Transcript	intron_variant	-	-	-	-	-	-		-1	FYB	HGNC	HGNC:4036	protein_coding		1	CCDS47200.1	O15117	D6RC38,D6RER7,D6RAE8,D6RFJ5	UPI000020C9D5			02:17:00		ENST00000351578.8:c.1136-2466G>A
rs4264965	5:39156070	T	ENSG00000082074	FYN binding protein [Source:HGNC Symbol;Acc:HGNC:4036] ENST00000505428	Transcript	intron_variant	-	-	-	-	-	-		-1	FYB	HGNC	HGNC:4036	protein_coding	YES	1	CCDS54848.1	O15117	D6RC38,D6RER7,D6RAE8,D6RFJ5	UPI000020C9D6			02:18:00		ENST00000505428.3:c.1136-2466G>A
rs4264965	5:39156070	T	ENSG00000082074	FYN binding protein [Source:HGNC Symbol;Acc:HGNC:4036] ENST00000515010	Transcript	intron_variant	-	-	-	-	-	-		-1	FYB	HGNC	HGNC:4036	protein_coding		1	CCDS47200.1	O15117	D6RC38,D6RER7,D6RAE8,D6RFJ5	UPI000020C9D5			01:16:00		ENST00000515010.3:c.1136-2466G>A
rs66782	5:39191192	T	ENSG00000082074	FYN binding protein [Source:HGNC Symbol;Acc:HGNC:4036] ENST00000351578	Transcript	intron_variant	-	-	-	-	-	-		-1	FYB	HGNC	HGNC:4036	protein_coding		1	CCDS47200.1	O15117	D6RC38,D6RER7,D6RAE8,D6RFJ5	UPI000020C9D5			02:17:00		ENST00000351578.8:c.1135+10634G>A
rs66782	5:39191192	T	ENSG00000082074	FYN binding protein [Source:HGNC Symbol;Acc:HGNC:4036] ENST00000512982	Transcript	intron_variant	-	-	-	-	-	-		-1	FYB	HGNC	HGNC:4036	protein_coding		2	CCDS54848.1	O15117	D6RC38,D6RER7,D6RAE8,D6RFJ5	UPI000020C9D6			02:18:00		ENST00000512982.1:c.1135+10634G>A
rs66782	5:39191192	T	ENSG00000082074	FYN binding protein [Source:HGNC Symbol;Acc:HGNC:4036] ENST00000515010	Transcript	intron_variant	-	-	-	-	-	-		-1	FYB	HGNC	HGNC:4036	protein_coding		1	CCDS47200.1	O15117	D6RC38,D6RER7,D6RAE8,D6RFJ5	UPI000020C9D5			01:16:00		ENST00000515010.3:c.1135+10634G>A
rs66782	5:39191192	T	ENSG00000082074	FYN binding protein [Source:HGNC Symbol;Acc:HGNC:4036] ENST00000505428	Transcript	intron_variant	-	-	-	-	-	-		-1	FYB	HGNC	HGNC:4036	protein_coding	YES	1	CCDS54848.1	O15117	D6RC38,D6RER7,D6RAE8,D6RFJ5	UPI000020C9D6			02:18:00		ENST00000505428.3:c.1135+10634G>A
rs66782	5:39191192	T	-	ENSR00001278657	RegulatoryFeature	regulatory_region_variant	-	-	-	-	-	-						enhancer
rs834251	5:39185511	T	ENSG00000082074	FYN binding protein [Source:HGNC Symbol;Acc:HGNC:4036] ENST00000351578	Transcript	intron_variant	-	-	-	-	-	-		-1	FYB	HGNC	HGNC:4036	protein_coding		1	CCDS47200.1	O15117	D6RC38,D6RER7,D6RAE8,D6RFJ5	UPI000020C9D5			02:17:00		ENST00000351578.8:c.1135+16315G>A
rs834251	5:39185511	T	ENSG00000082074	FYN binding protein [Source:HGNC Symbol;Acc:HGNC:4036] ENST00000512982	Transcript	intron_variant	-	-	-	-	-	-		-1	FYB	HGNC	HGNC:4036	protein_coding		2	CCDS54848.1	O15117	D6RC38,D6RER7,D6RAE8,D6RFJ5	UPI000020C9D6			02:18:00		ENST00000512982.1:c.1135+16315G>A
rs834251	5:39185511	T	ENSG00000082074	FYN binding protein [Source:HGNC Symbol;Acc:HGNC:4036] ENST00000515010	Transcript	intron_variant	-	-	-	-	-	-		-1	FYB	HGNC	HGNC:4036	protein_coding		1	CCDS47200.1	O15117	D6RC38,D6RER7,D6RAE8,D6RFJ5	UPI000020C9D5			01:16:00		ENST00000515010.3:c.1135+16315G>A
rs834251	5:39185511	T	ENSG00000082074	FYN binding protein [Source:HGNC Symbol;Acc:HGNC:4036] ENST00000505428	Transcript	intron_variant	-	-	-	-	-	-		-1	FYB	HGNC	HGNC:4036	protein_coding	YES	1	CCDS54848.1	O15117	D6RC38,D6RER7,D6RAE8,D6RFJ5	UPI000020C9D6			02:18:00		ENST00000505428.3:c.1135+16315G>A
rs17463814	5:39122881	A	ENSG00000082074	FYN binding protein [Source:HGNC Symbol;Acc:HGNC:4036] ENST00000505428	Transcript	intron_variant	-	-	-	-	-	-		-1	FYB	HGNC	HGNC:4036	protein_coding	YES	1	CCDS54848.1	O15117	D6RC38,D6RER7,D6RAE8,D6RFJ5	UPI000020C9D6			13:18:00		ENST00000505428.3:c.2072-479C>T
rs17463814	5:39122881	A	ENSG00000082074	FYN binding protein [Source:HGNC Symbol;Acc:HGNC:4036] ENST00000515010	Transcript	intron_variant	-	-	-	-	-	-		-1	FYB	HGNC	HGNC:4036	protein_coding		1	CCDS47200.1	O15117	D6RC38,D6RER7,D6RAE8,D6RFJ5	UPI000020C9D5			11:16:00		ENST00000515010.3:c.1934-479C>T
rs17463814	5:39122881	A	ENSG00000082074	FYN binding protein [Source:HGNC Symbol;Acc:HGNC:4036] ENST00000512982	Transcript	intron_variant	-	-	-	-	-	-		-1	FYB	HGNC	HGNC:4036	protein_coding		2	CCDS54848.1	O15117	D6RC38,D6RER7,D6RAE8,D6RFJ5	UPI000020C9D6			13:18:00		ENST00000512982.1:c.2072-479C>T
rs17463814	5:39122881	A	ENSG00000082074	FYN binding protein [Source:HGNC Symbol;Acc:HGNC:4036] ENST00000351578	Transcript	intron_variant	-	-	-	-	-	-		-1	FYB	HGNC	HGNC:4036	protein_coding		1	CCDS47200.1	O15117	D6RC38,D6RER7,D6RAE8,D6RFJ5	UPI000020C9D5			12:17:00		ENST00000351578.8:c.1934-479C>T
rs1047322	5:119399412	G	ENSG00000145779	tumor necrosis factor, alpha-induced protein 8 [Source:HGNC Symbol;Acc:HGNC:17260] ENST00000503646	Transcript	downstream_gene_variant	-	-	-	-	-	-	4814	1	TNFAIP8	HGNC	HGNC:17260	protein_coding		2	CCDS47258.1	O95379	E5RIJ3	UPI000006EB3E
rs1047322	5:119399412	G	ENSG00000145779	tumor necrosis factor, alpha-induced protein 8 [Source:HGNC Symbol;Acc:HGNC:17260] ENST00000504771	Transcript	3_prime_UTR_variant	8405	-	-	-	-	-		1	TNFAIP8	HGNC	HGNC:17260	protein_coding		1	CCDS47258.1	O95379	E5RIJ3	UPI000006EB3E		02:02:00			ENST00000504771.2:c.*6031A>G
rs1047322	5:119399412	G	ENSG00000145779	tumor necrosis factor, alpha-induced protein 8 [Source:HGNC Symbol;Acc:HGNC:17260] ENST00000415806	Transcript	downstream_gene_variant	-	-	-	-	-	-	4813	1	TNFAIP8	HGNC	HGNC:17260	protein_coding		1			J3KQT8	UPI0001D3B610
rs1047322	5:119399412	G	-	ENSR00001413125	RegulatoryFeature	regulatory_region_variant	-	-	-	-	-	-						promoter_flanking_region
rs924623	5:119379580	T	ENSG00000145779	tumor necrosis factor, alpha-induced protein 8 [Source:HGNC Symbol;Acc:HGNC:17260] ENST00000415806	Transcript	intron_variant	-	-	-	-	-	-		1	TNFAIP8	HGNC	HGNC:17260	protein_coding		1			J3KQT8	UPI0001D3B610			01:02:00		ENST00000415806.2:c.32-11785G>T
rs924623	5:119379580	T	ENSG00000145779	tumor necrosis factor, alpha-induced protein 8 [Source:HGNC Symbol;Acc:HGNC:17260] ENST00000513374	Transcript	intron_variant	-	-	-	-	-	-		1	TNFAIP8	HGNC	HGNC:17260	protein_coding	YES	2	CCDS68933.1	O95379	E5RIJ3	UPI0000413E77			01:01:00		ENST00000513374.1:c.68-13236G>T
rs924623	5:119379580	T	ENSG00000145779	tumor necrosis factor, alpha-induced protein 8 [Source:HGNC Symbol;Acc:HGNC:17260] ENST00000504771	Transcript	intron_variant	-	-	-	-	-	-		1	TNFAIP8	HGNC	HGNC:17260	protein_coding		1	CCDS47258.1	O95379	E5RIJ3	UPI000006EB3E			01:01:00		ENST00000504771.2:c.32-13236G>T
rs924623	5:119379580	T	ENSG00000145779	tumor necrosis factor, alpha-induced protein 8 [Source:HGNC Symbol;Acc:HGNC:17260] ENST00000504642	Transcript	intron_variant	-	-	-	-	-	-		1	TNFAIP8	HGNC	HGNC:17260	protein_coding		3			D6RCM8,E5RIJ3	UPI0000423134			01:01:00		ENST00000504642.1:c.38-13236G>T
rs924623	5:119379580	T	ENSG00000145779	tumor necrosis factor, alpha-induced protein 8 [Source:HGNC Symbol;Acc:HGNC:17260] ENST00000503646	Transcript	intron_variant	-	-	-	-	-	-		1	TNFAIP8	HGNC	HGNC:17260	protein_coding		2	CCDS47258.1	O95379	E5RIJ3	UPI000006EB3E			02:02:00		ENST00000503646.1:c.32-13236G>T
rs924623	5:119379580	T	ENSG00000145779	tumor necrosis factor, alpha-induced protein 8 [Source:HGNC Symbol;Acc:HGNC:17260] ENST00000274456	Transcript	intron_variant	-	-	-	-	-	-		1	TNFAIP8	HGNC	HGNC:17260	protein_coding		1	CCDS47257.1	O95379	E5RIJ3	UPI0000072C56			01:01:00		ENST00000274456.6:c.2-13236G>T
rs924623	5:119379580	T	ENSG00000145779	tumor necrosis factor, alpha-induced protein 8 [Source:HGNC Symbol;Acc:HGNC:17260] ENST00000388882	Transcript	intron_variant	-	-	-	-	-	-		1	TNFAIP8	HGNC	HGNC:17260	protein_coding		4			E5RIJ3	UPI0001E8F1B0			02:02:00		ENST00000388882.5:c.-65-13236G>T
rs1848554	5:119389627	C	ENSG00000145779	tumor necrosis factor, alpha-induced protein 8 [Source:HGNC Symbol;Acc:HGNC:17260] ENST00000504642	Transcript	intron_variant	-	-	-	-	-	-		1	TNFAIP8	HGNC	HGNC:17260	protein_coding		3			D6RCM8,E5RIJ3	UPI0000423134			01:01:00		ENST00000504642.1:c.38-3189T>C
rs1848554	5:119389627	C	ENSG00000145779	tumor necrosis factor, alpha-induced protein 8 [Source:HGNC Symbol;Acc:HGNC:17260] ENST00000503646	Transcript	intron_variant	-	-	-	-	-	-		1	TNFAIP8	HGNC	HGNC:17260	protein_coding		2	CCDS47258.1	O95379	E5RIJ3	UPI000006EB3E			02:02:00		ENST00000503646.1:c.32-3189T>C
rs1848554	5:119389627	C	ENSG00000145779	tumor necrosis factor, alpha-induced protein 8 [Source:HGNC Symbol;Acc:HGNC:17260] ENST00000388882	Transcript	intron_variant	-	-	-	-	-	-		1	TNFAIP8	HGNC	HGNC:17260	protein_coding		4			E5RIJ3	UPI0001E8F1B0			02:02:00		ENST00000388882.5:c.-65-3189T>C
rs1848554	5:119389627	C	ENSG00000145779	tumor necrosis factor, alpha-induced protein 8 [Source:HGNC Symbol;Acc:HGNC:17260] ENST00000274456	Transcript	intron_variant	-	-	-	-	-	-		1	TNFAIP8	HGNC	HGNC:17260	protein_coding		1	CCDS47257.1	O95379	E5RIJ3	UPI0000072C56			01:01:00		ENST00000274456.6:c.2-3189T>C
rs1848554	5:119389627	C	ENSG00000145779	tumor necrosis factor, alpha-induced protein 8 [Source:HGNC Symbol;Acc:HGNC:17260] ENST00000504771	Transcript	intron_variant	-	-	-	-	-	-		1	TNFAIP8	HGNC	HGNC:17260	protein_coding		1	CCDS47258.1	O95379	E5RIJ3	UPI000006EB3E			01:01:00		ENST00000504771.2:c.32-3189T>C
rs1848554	5:119389627	C	ENSG00000145779	tumor necrosis factor, alpha-induced protein 8 [Source:HGNC Symbol;Acc:HGNC:17260] ENST00000513374	Transcript	intron_variant	-	-	-	-	-	-		1	TNFAIP8	HGNC	HGNC:17260	protein_coding	YES	2	CCDS68933.1	O95379	E5RIJ3	UPI0000413E77			01:01:00		ENST00000513374.1:c.68-3189T>C
rs1848554	5:119389627	C	ENSG00000145779	tumor necrosis factor, alpha-induced protein 8 [Source:HGNC Symbol;Acc:HGNC:17260] ENST00000415806	Transcript	intron_variant	-	-	-	-	-	-		1	TNFAIP8	HGNC	HGNC:17260	protein_coding		1			J3KQT8	UPI0001D3B610			01:02:00		ENST00000415806.2:c.32-1738T>C
rs1848554	5:119389627	C	-	ENSR00001413122	RegulatoryFeature	regulatory_region_variant	-	-	-	-	-	-						promoter_flanking_region
rs10478422	5:119411746	C	-	ENSR00001413127	RegulatoryFeature	regulatory_region_variant	-	-	-	-	-	-						promoter_flanking_region
rs10478422	5:119411746	C	-	--	-	intergenic_variant	-	-	-	-	-	-
rs11956872	5:39172029	A	ENSG00000082074	FYN binding protein [Source:HGNC Symbol;Acc:HGNC:4036] ENST00000512982	Transcript	intron_variant	-	-	-	-	-	-		-1	FYB	HGNC	HGNC:4036	protein_coding		2	CCDS54848.1	O15117	D6RC38,D6RER7,D6RAE8,D6RFJ5	UPI000020C9D6			02:18:00		ENST00000512982.1:c.1136-18425C>T
rs11956872	5:39172029	A	ENSG00000082074	FYN binding protein [Source:HGNC Symbol;Acc:HGNC:4036] ENST00000351578	Transcript	intron_variant	-	-	-	-	-	-		-1	FYB	HGNC	HGNC:4036	protein_coding		1	CCDS47200.1	O15117	D6RC38,D6RER7,D6RAE8,D6RFJ5	UPI000020C9D5			02:17:00		ENST00000351578.8:c.1136-18425C>T
rs11956872	5:39172029	A	ENSG00000251215	golgin A5 pseudogene 1 [Source:HGNC Symbol;Acc:HGNC:43925] ENST00000507317	Transcript	upstream_gene_variant	-	-	-	-	-	-	1694	-1	GOLGA5P1	HGNC	HGNC:43925	processed_pseudogene	YES
rs11956872	5:39172029	A	ENSG00000082074	FYN binding protein [Source:HGNC Symbol;Acc:HGNC:4036] ENST00000505428	Transcript	intron_variant	-	-	-	-	-	-		-1	FYB	HGNC	HGNC:4036	protein_coding	YES	1	CCDS54848.1	O15117	D6RC38,D6RER7,D6RAE8,D6RFJ5	UPI000020C9D6			02:18:00		ENST00000505428.3:c.1136-18425C>T
rs11956872	5:39172029	A	ENSG00000082074	FYN binding protein [Source:HGNC Symbol;Acc:HGNC:4036] ENST00000515010	Transcript	intron_variant	-	-	-	-	-	-		-1	FYB	HGNC	HGNC:4036	protein_coding		1	CCDS47200.1	O15117	D6RC38,D6RER7,D6RAE8,D6RFJ5	UPI000020C9D5			01:16:00		ENST00000515010.3:c.1136-18425C>T
rs257969	5:119501963	C	ENSG00000133835	hydroxysteroid (17-beta) dehydrogenase 4 [Source:HGNC Symbol;Acc:HGNC:5213] ENST00000256216	Transcript	intron_variant	-	-	-	-	-	-		1	HSD17B4	HGNC	HGNC:5213	protein_coding		1	CCDS4126.1	P51659	E7ET17,Q9UBA4	UPI0000000C4F			13:23:00		ENST00000256216.8:c.1210-78T>C
rs257969	5:119501963	C	ENSG00000133835	hydroxysteroid (17-beta) dehydrogenase 4 [Source:HGNC Symbol;Acc:HGNC:5213] ENST00000515320	Transcript	intron_variant	-	-	-	-	-	-		1	HSD17B4	HGNC	HGNC:5213	protein_coding		2	CCDS56378.1	P51659	E7ET17,Q9UBA4	UPI0001D3B611			12:22:00		ENST00000515320.3:c.1156-78T>C
rs257969	5:119501963	C	ENSG00000133835	hydroxysteroid (17-beta) dehydrogenase 4 [Source:HGNC Symbol;Acc:HGNC:5213] ENST00000513628	Transcript	intron_variant	-	-	-	-	-	-		1	HSD17B4	HGNC	HGNC:5213	protein_coding		2			E7ET17,Q9UBA4	UPI0001D3B613			08:18:00		ENST00000513628.3:c.799-78T>C
rs257969	5:119501963	C	ENSG00000133835	hydroxysteroid (17-beta) dehydrogenase 4 [Source:HGNC Symbol;Acc:HGNC:5213] ENST00000518349	Transcript	intron_variant,non_coding_transcript_variant	-	-	-	-	-	-		1	HSD17B4	HGNC	HGNC:5213	processed_transcript		5							02:07:00		ENST00000518349.3:n.344-78T>C
rs257969	5:119501963	C	ENSG00000133835	hydroxysteroid (17-beta) dehydrogenase 4 [Source:HGNC Symbol;Acc:HGNC:5213] ENST00000414835	Transcript	intron_variant	-	-	-	-	-	-		1	HSD17B4	HGNC	HGNC:5213	protein_coding		2			G5E9S2,Q9UBA4	UPI0000EE52B7			13:23:00		ENST00000414835.4:c.790-78T>C
rs257969	5:119501963	C	ENSG00000133835	hydroxysteroid (17-beta) dehydrogenase 4 [Source:HGNC Symbol;Acc:HGNC:5213] ENST00000510025	Transcript	intron_variant	-	-	-	-	-	-		1	HSD17B4	HGNC	HGNC:5213	protein_coding		2			E7ET17,E7EWE5,Q9UBA4	UPI0001D3B612			14:24:00		ENST00000510025.3:c.1138-78T>C
rs257969	5:119501963	C	ENSG00000133835	hydroxysteroid (17-beta) dehydrogenase 4 [Source:HGNC Symbol;Acc:HGNC:5213] ENST00000520244	Transcript	upstream_gene_variant	-	-	-	-	-	-	86	1	HSD17B4	HGNC	HGNC:5213	processed_transcript		3
rs257969	5:119501963	C	ENSG00000133835	hydroxysteroid (17-beta) dehydrogenase 4 [Source:HGNC Symbol;Acc:HGNC:5213] ENST00000515235	Transcript	intron_variant,non_coding_transcript_variant	-	-	-	-	-	-		1	HSD17B4	HGNC	HGNC:5213	retained_intron		2							12:24:00		ENST00000515235.4:n.2963-78T>C
rs257969	5:119501963	C	ENSG00000133835	hydroxysteroid (17-beta) dehydrogenase 4 [Source:HGNC Symbol;Acc:HGNC:5213] ENST00000442060	Transcript	intron_variant,NMD_transcript_variant	-	-	-	-	-	-		1	HSD17B4	HGNC	HGNC:5213	nonsense_mediated_decay		5			E7ER27,Q9UBA4	UPI000204A7CD			13:24:00		ENST00000442060.5:c.1210-78T>C
rs257969	5:119501963	C	ENSG00000133835	hydroxysteroid (17-beta) dehydrogenase 4 [Source:HGNC Symbol;Acc:HGNC:5213] ENST00000504811	Transcript	intron_variant	-	-	-	-	-	-		1	HSD17B4	HGNC	HGNC:5213	protein_coding	YES	2	CCDS56379.1	P51659	E7ET17,E7EWE5,Q9UBA4	UPI0001AE7403			14:24:00		ENST00000504811.3:c.1285-78T>C
rs257969	5:119501963	C	ENSG00000133835	hydroxysteroid (17-beta) dehydrogenase 4 [Source:HGNC Symbol;Acc:HGNC:5213] ENST00000509514	Transcript	intron_variant	-	-	-	-	-	-		1	HSD17B4	HGNC	HGNC:5213	protein_coding		1			E7EPL9,Q9UBA4	UPI0001D3B614			09:19:00		ENST00000509514.3:c.424-78T>C
rs257969	5:119501963	C	ENSG00000133835	hydroxysteroid (17-beta) dehydrogenase 4 [Source:HGNC Symbol;Acc:HGNC:5213] ENST00000520216	Transcript	intron_variant,non_coding_transcript_variant	-	-	-	-	-	-		1	HSD17B4	HGNC	HGNC:5213	processed_transcript		3							03:03:00		ENST00000520216.3:n.471-78T>C
rs257969	5:119501963	C	ENSG00000133835	hydroxysteroid (17-beta) dehydrogenase 4 [Source:HGNC Symbol;Acc:HGNC:5213] ENST00000512029	Transcript	downstream_gene_variant	-	-	-	-	-	-	2325	1	HSD17B4	HGNC	HGNC:5213	retained_intron		2
rs179194	5:119606059	G	ENSG00000133835	hydroxysteroid (17-beta) dehydrogenase 4 [Source:HGNC Symbol;Acc:HGNC:5213] ENST00000515235	Transcript	intron_variant,non_coding_transcript_variant	-	-	-	-	-	-		1	HSD17B4	HGNC	HGNC:5213	retained_intron		2							22:24:00		ENST00000515235.4:n.3875-19905A>G
rs3797372	5:119534757	A	ENSG00000133835	hydroxysteroid (17-beta) dehydrogenase 4 [Source:HGNC Symbol;Acc:HGNC:5213] ENST00000522415	Transcript	intron_variant,non_coding_transcript_variant	-	-	-	-	-	-		1	HSD17B4	HGNC	HGNC:5213	processed_transcript		5							07:08:00		ENST00000522415.3:n.661-1666G>A
rs3797372	5:119534757	A	ENSG00000133835	hydroxysteroid (17-beta) dehydrogenase 4 [Source:HGNC Symbol;Acc:HGNC:5213] ENST00000503310	Transcript	upstream_gene_variant	-	-	-	-	-	-	1013	1	HSD17B4	HGNC	HGNC:5213	retained_intron		2
rs3797372	5:119534757	A	ENSG00000133835	hydroxysteroid (17-beta) dehydrogenase 4 [Source:HGNC Symbol;Acc:HGNC:5213] ENST00000504811	Transcript	intron_variant	-	-	-	-	-	-		1	HSD17B4	HGNC	HGNC:5213	protein_coding	YES	2	CCDS56379.1	P51659	E7ET17,E7EWE5,Q9UBA4	UPI0001AE7403			23:24:00		ENST00000504811.3:c.2069-1666G>A
rs3797372	5:119534757	A	ENSG00000133835	hydroxysteroid (17-beta) dehydrogenase 4 [Source:HGNC Symbol;Acc:HGNC:5213] ENST00000509514	Transcript	intron_variant	-	-	-	-	-	-		1	HSD17B4	HGNC	HGNC:5213	protein_coding		1			E7EPL9,Q9UBA4	UPI0001D3B614			18:19:00		ENST00000509514.3:c.1208-1666G>A
rs3797372	5:119534757	A	ENSG00000133835	hydroxysteroid (17-beta) dehydrogenase 4 [Source:HGNC Symbol;Acc:HGNC:5213] ENST00000442060	Transcript	intron_variant,NMD_transcript_variant	-	-	-	-	-	-		1	HSD17B4	HGNC	HGNC:5213	nonsense_mediated_decay		5			E7ER27,Q9UBA4	UPI000204A7CD			23:24:00		ENST00000442060.5:c.*549-1666G>A
rs3797372	5:119534757	A	ENSG00000133835	hydroxysteroid (17-beta) dehydrogenase 4 [Source:HGNC Symbol;Acc:HGNC:5213] ENST00000510025	Transcript	intron_variant	-	-	-	-	-	-		1	HSD17B4	HGNC	HGNC:5213	protein_coding		2			E7ET17,E7EWE5,Q9UBA4	UPI0001D3B612			23:24:00		ENST00000510025.3:c.1922-1666G>A
rs3797372	5:119534757	A	ENSG00000133835	hydroxysteroid (17-beta) dehydrogenase 4 [Source:HGNC Symbol;Acc:HGNC:5213] ENST00000515235	Transcript	intron_variant,non_coding_transcript_variant	-	-	-	-	-	-		1	HSD17B4	HGNC	HGNC:5213	retained_intron		2							21:24:00		ENST00000515235.4:n.3747-1666G>A
rs3797372	5:119534757	A	ENSG00000133835	hydroxysteroid (17-beta) dehydrogenase 4 [Source:HGNC Symbol;Acc:HGNC:5213] ENST00000414835	Transcript	intron_variant	-	-	-	-	-	-		1	HSD17B4	HGNC	HGNC:5213	protein_coding		2			G5E9S2,Q9UBA4	UPI0000EE52B7			22:23:00		ENST00000414835.4:c.1574-1666G>A
rs3797372	5:119534757	A	ENSG00000133835	hydroxysteroid (17-beta) dehydrogenase 4 [Source:HGNC Symbol;Acc:HGNC:5213] ENST00000509606	Transcript	intron_variant,non_coding_transcript_variant	-	-	-	-	-	-		1	HSD17B4	HGNC	HGNC:5213	retained_intron		2							03:04:00		ENST00000509606.1:n.289-1666G>A
rs3797372	5:119534757	A	ENSG00000133835	hydroxysteroid (17-beta) dehydrogenase 4 [Source:HGNC Symbol;Acc:HGNC:5213] ENST00000513628	Transcript	intron_variant	-	-	-	-	-	-		1	HSD17B4	HGNC	HGNC:5213	protein_coding		2			E7ET17,Q9UBA4	UPI0001D3B613			17:18:00		ENST00000513628.3:c.1583-1666G>A
rs3797372	5:119534757	A	ENSG00000133835	hydroxysteroid (17-beta) dehydrogenase 4 [Source:HGNC Symbol;Acc:HGNC:5213] ENST00000509951	Transcript	intron_variant,non_coding_transcript_variant	-	-	-	-	-	-		1	HSD17B4	HGNC	HGNC:5213	processed_transcript		5							04:04:00		ENST00000509951.3:n.309+4777G>A
rs3797372	5:119534757	A	ENSG00000133835	hydroxysteroid (17-beta) dehydrogenase 4 [Source:HGNC Symbol;Acc:HGNC:5213] ENST00000515320	Transcript	intron_variant	-	-	-	-	-	-		1	HSD17B4	HGNC	HGNC:5213	protein_coding		2	CCDS56378.1	P51659	E7ET17,Q9UBA4	UPI0001D3B611			21:22:00		ENST00000515320.3:c.1940-1666G>A
rs3797372	5:119534757	A	ENSG00000133835	hydroxysteroid (17-beta) dehydrogenase 4 [Source:HGNC Symbol;Acc:HGNC:5213] ENST00000507353	Transcript	downstream_gene_variant	-	-	-	-	-	-	4657	1	HSD17B4	HGNC	HGNC:5213	retained_intron		3
rs3797372	5:119534757	A	ENSG00000133835	hydroxysteroid (17-beta) dehydrogenase 4 [Source:HGNC Symbol;Acc:HGNC:5213] ENST00000256216	Transcript	intron_variant	-	-	-	-	-	-		1	HSD17B4	HGNC	HGNC:5213	protein_coding		1	CCDS4126.1	P51659	E7ET17,Q9UBA4	UPI0000000C4F			22:23:00		ENST00000256216.8:c.1994-1666G>A
rs40150	5:119586868	C	ENSG00000133835	hydroxysteroid (17-beta) dehydrogenase 4 [Source:HGNC Symbol;Acc:HGNC:5213] ENST00000515235	Transcript	intron_variant,non_coding_transcript_variant	-	-	-	-	-	-		1	HSD17B4	HGNC	HGNC:5213	retained_intron		2							22:24:00		ENST00000515235.4:n.3875-39096T>C
rs1428432	5:119596217	T	ENSG00000133835	hydroxysteroid (17-beta) dehydrogenase 4 [Source:HGNC Symbol;Acc:HGNC:5213] ENST00000515235	Transcript	intron_variant,non_coding_transcript_variant	-	-	-	-	-	-		1	HSD17B4	HGNC	HGNC:5213	retained_intron		2							22:24:00		ENST00000515235.4:n.3875-29747C>T
rs2048741	9:117874984	A	ENSG00000231901	ENST00000449730	Transcript	non_coding_transcript_exon_variant,non_coding_transcript_variant	127	-	-	-	-	-		-1	RP11-281A20.1	Clone_based_vega_gene		lincRNA	YES	3						02:04:00			ENST00000449730.1:n.127C>T
rs12555480	9:117862349	T	ENSG00000228512	ENST00000421509	Transcript	intron_variant,non_coding_transcript_variant	-	-	-	-	-	-		1	RP11-281A20.2	Clone_based_vega_gene		lincRNA	YES	3							02:02:00		ENST00000421509.2:n.213-5414C>T
rs12555480	9:117862349	T	ENSG00000231901	ENST00000449730	Transcript	intron_variant,non_coding_transcript_variant	-	-	-	-	-	-		-1	RP11-281A20.1	Clone_based_vega_gene		lincRNA	YES	3							03:03:00		ENST00000449730.1:n.336+7695G>A
rs10983825	9:117871157	A	ENSG00000231901	ENST00000449730	Transcript	intron_variant,non_coding_transcript_variant	-	-	-	-	-	-		-1	RP11-281A20.1	Clone_based_vega_gene		lincRNA	YES	3							02:03:00		ENST00000449730.1:n.153-930C>T
rs10983825	9:117871157	A	ENSG00000228512	ENST00000421509	Transcript	downstream_gene_variant	-	-	-	-	-	-	3086	1	RP11-281A20.2	Clone_based_vega_gene		lincRNA	YES	3
rs2296943	9:117869776	G	ENSG00000231901	ENST00000449730	Transcript	intron_variant,non_coding_transcript_variant	-	-	-	-	-	-		-1	RP11-281A20.1	Clone_based_vega_gene		lincRNA	YES	3							03:03:00		ENST00000449730.1:n.336+268T>C
rs2296943	9:117869776	G	ENSG00000228512	ENST00000421509	Transcript	downstream_gene_variant	-	-	-	-	-	-	1705	1	RP11-281A20.2	Clone_based_vega_gene		lincRNA	YES	3
rs474398	13:63153155	T	-	--	-	intergenic_variant	-	-	-	-	-	-
rs573354	13:63221863	T	ENSG00000227564	long intergenic non-protein coding RNA 376 [Source:HGNC Symbol;Acc:HGNC:42701] ENST00000439454	Transcript	intron_variant,non_coding_transcript_variant	-	-	-	-	-	-		-1	LINC00376	HGNC	HGNC:42701	lincRNA	YES	5							05:06:00		ENST00000439454.2:n.423+5116G>A
rs975423	13:62985342	C	-	--	-	intergenic_variant	-	-	-	-	-	-
rs1847520	13:63140716	G	-	--	-	intergenic_variant	-	-	-	-	-	-
rs2669318	13:62981481	A	-	--	-	intergenic_variant	-	-	-	-	-	-
rs9564010	13:63211624	C	ENSG00000227564	long intergenic non-protein coding RNA 376 [Source:HGNC Symbol;Acc:HGNC:42701] ENST00000439454	Transcript	intron_variant,non_coding_transcript_variant	-	-	-	-	-	-		-1	LINC00376	HGNC	HGNC:42701	lincRNA	YES	5							05:06:00		ENST00000439454.2:n.423+15355A>G
rs9564009	13:63187833	C	ENSG00000227564	long intergenic non-protein coding RNA 376 [Source:HGNC Symbol;Acc:HGNC:42701] ENST00000439454	Transcript	intron_variant,non_coding_transcript_variant	-	-	-	-	-	-		-1	LINC00376	HGNC	HGNC:42701	lincRNA	YES	5							06:06:00		ENST00000439454.2:n.466-4505A>G
rs3095593	13:63121818	C	-	--	-	intergenic_variant	-	-	-	-	-	-
rs981340	X:141642887	A	ENSG00000277215	SPANXA2 overlapping transcript 1 [Source:HGNC Symbol;Acc:HGNC:31683] ENST00000622372	Transcript	intron_variant,non_coding_transcript_variant	-	-	-	-	-	-		1	SPANXA2-OT1	HGNC	HGNC:31683	lincRNA	YES	2							03:03:00		ENST00000622372.1:n.558-5912G>A
rs981340	X:141642887	A	ENSG00000198021	sperm protein associated with the nucleus, X-linked, family member A1 [Source:HGNC Symbol;Acc:HGNC:11218] ENST00000615379	Transcript	intron_variant	-	-	-	-	-	-		-1	SPANXA1	HGNC	HGNC:11218	protein_coding		1		Q9NS26		UPI000006EC6D			01:01:00		ENST00000615379.1:c.72+55447C>T
rs981340	X:141642887	A	-	ENSR00000482613	RegulatoryFeature	regulatory_region_variant	-	-	-	-	-	-						TF_binding_site
rs7886163	X:141646995	A	ENSG00000198021	sperm protein associated with the nucleus, X-linked, family member A1 [Source:HGNC Symbol;Acc:HGNC:11218] ENST00000615379	Transcript	intron_variant	-	-	-	-	-	-		-1	SPANXA1	HGNC	HGNC:11218	protein_coding		1		Q9NS26		UPI000006EC6D			01:01:00		ENST00000615379.1:c.72+51339C>T
rs7886163	X:141646995	A	ENSG00000277215	SPANXA2 overlapping transcript 1 [Source:HGNC Symbol;Acc:HGNC:31683] ENST00000622372	Transcript	intron_variant,non_coding_transcript_variant	-	-	-	-	-	-		1	SPANXA2-OT1	HGNC	HGNC:31683	lincRNA	YES	2							03:03:00		ENST00000622372.1:n.558-1804G>A
rs6528892	X:141655766	C	ENSG00000198021	sperm protein associated with the nucleus, X-linked, family member A1 [Source:HGNC Symbol;Acc:HGNC:11218] ENST00000615379	Transcript	intron_variant	-	-	-	-	-	-		-1	SPANXA1	HGNC	HGNC:11218	protein_coding		1		Q9NS26		UPI000006EC6D			01:01:00		ENST00000615379.1:c.72+42568A>G
rs5954362	X:141585301	C	ENSG00000277215	SPANXA2 overlapping transcript 1 [Source:HGNC Symbol;Acc:HGNC:31683] ENST00000622372	Transcript	intron_variant,non_coding_transcript_variant	-	-	-	-	-	-		1	SPANXA2-OT1	HGNC	HGNC:31683	lincRNA	YES	2							03:03:00		ENST00000622372.1:n.558-63498G>C
rs5954362	X:141585301	C	ENSG00000198021	sperm protein associated with the nucleus, X-linked, family member A1 [Source:HGNC Symbol;Acc:HGNC:11218] ENST00000370519	Transcript	upstream_gene_variant	-	-	-	-	-	-	290	-1	SPANXA1	HGNC	HGNC:11218	protein_coding	YES	1	CCDS14674.1	Q9NS26		UPI000006EC6D
rs5954362	X:141585301	C	ENSG00000198021	sperm protein associated with the nucleus, X-linked, family member A1 [Source:HGNC Symbol;Acc:HGNC:11218] ENST00000615379	Transcript	intron_variant	-	-	-	-	-	-		-1	SPANXA1	HGNC	HGNC:11218	protein_coding		1		Q9NS26		UPI000006EC6D			01:01:00		ENST00000615379.1:c.73-1342C>G
rs5954362	X:141585301	C	ENSG00000203926	SPANX family, member A2 [Source:HGNC Symbol;Acc:HGNC:14328] ENST00000370518	Transcript	upstream_gene_variant	-	-	-	-	-	-	4134	1	SPANXA2	HGNC	HGNC:14328	protein_coding	YES	1	CCDS44007.1	Q9NS26		UPI000006EC6D
)rs1028327	6:119210163	T	ENSG00000111885	mannosidase, alpha, class 1A, member 1 [Source:HGNC Symbol;Acc:HGNC:6821] ENST00000368468	Transcript	intron_variant	-	-	-	-	-	-		-1	MAN1A1	HGNC	HGNC:6821	protein_coding	YES	2	CCDS5122.1	P33908		UPI000013D632			06:12:00		ENST00000368468.3:c.993-5281G>A
rs1028327	6:119210163	T	-	ENSR00001225638	RegulatoryFeature	regulatory_region_variant	-	-	-	-	-	-						enhancer
rs2153824	6:119475735	C	-	--	-	intergenic_variant	-	-	-	-	-	-
rs7754482	6:119332021	A	ENSG00000111885	mannosidase, alpha, class 1A, member 1 [Source:HGNC Symbol;Acc:HGNC:6821] ENST00000368468	Transcript	intron_variant	-	-	-	-	-	-		-1	MAN1A1	HGNC	HGNC:6821	protein_coding	YES	2	CCDS5122.1	P33908		UPI000013D632			02:12:00		ENST00000368468.3:c.603+16442C>T
rs7754482	6:119332021	A	ENSG00000200732	RNA, U6 small nuclear 194, pseudogene [Source:HGNC Symbol;Acc:HGNC:47157] ENST00000363862	Transcript	downstream_gene_variant	-	-	-	-	-	-	4636	1	RNU6-194P	HGNC	HGNC:47157	snRNA	YES
rs7753492	6:119243878	G	ENSG00000111885	mannosidase, alpha, class 1A, member 1 [Source:HGNC Symbol;Acc:HGNC:6821] ENST00000368468	Transcript	intron_variant	-	-	-	-	-	-		-1	MAN1A1	HGNC	HGNC:6821	protein_coding	YES	2	CCDS5122.1	P33908		UPI000013D632			06:12:00		ENST00000368468.3:c.992+4382T>C
rs7760582	6:119296192	A	ENSG00000111885	mannosidase, alpha, class 1A, member 1 [Source:HGNC Symbol;Acc:HGNC:6821] ENST00000368468	Transcript	intron_variant	-	-	-	-	-	-		-1	MAN1A1	HGNC	HGNC:6821	protein_coding	YES	2	CCDS5122.1	P33908		UPI000013D632			04:12:00		ENST00000368468.3:c.817-5429C>T
rs7760582	6:119296192	A	-	ENSR00001499250	RegulatoryFeature	regulatory_region_variant	-	-	-	-	-	-						enhancer
rs7740993	6:119253836	T	ENSG00000111885	mannosidase, alpha, class 1A, member 1 [Source:HGNC Symbol;Acc:HGNC:6821] ENST00000368468	Transcript	intron_variant	-	-	-	-	-	-		-1	MAN1A1	HGNC	HGNC:6821	protein_coding	YES	2	CCDS5122.1	P33908		UPI000013D632			05:12:00		ENST00000368468.3:c.898-5482C>A
rs1884180	6:119303727	A	ENSG00000111885	mannosidase, alpha, class 1A, member 1 [Source:HGNC Symbol;Acc:HGNC:6821] ENST00000368468	Transcript	intron_variant	-	-	-	-	-	-		-1	MAN1A1	HGNC	HGNC:6821	protein_coding	YES	2	CCDS5122.1	P33908		UPI000013D632			03:12:00		ENST00000368468.3:c.701-1624C>T
rs1884180	6:119303727	A	-	ENSR00001225654	RegulatoryFeature	regulatory_region_variant	-	-	-	-	-	-						TF_binding_site
rs10485005	6:119477487	C	-	--	-	intergenic_variant	-	-	-	-	-	-
rs9320690	6:119449741	A	-	--	-	intergenic_variant	-	-	-	-	-	-
rs12210871	6:48996428	A	-	--	-	intergenic_variant	-	-	-	-	-	-
rs12206241	6:48909338	C	-	--	-	intergenic_variant	-	-	-	-	-	-
rs12204534	6:48952739	T	ENSG00000271162	ENST00000604551	Transcript	non_coding_transcript_exon_variant,non_coding_transcript_variant	43	-	-	-	-	-		-1	RP1-57E3.1	Clone_based_vega_gene		processed_pseudogene	YES							01:01:00			ENST00000604551.1:n.43G>A
rs10484428	6:48903365	C	-	--	-	intergenic_variant	-	-	-	-	-	-
rs12206784	6:48913429	T	-	--	-	intergenic_variant	-	-	-	-	-	-
rs2496369	6:49156247	T	-	--	-	intergenic_variant	-	-	-	-	-	-
rs12194696	6:49039026	C	-	--	-	intergenic_variant	-	-	-	-	-	-
rs2496367	6:49134550	A	-	--	-	intergenic_variant	-	-	-	-	-	-
rs10948475	6:49022667	C	-	--	-	intergenic_variant	-	-	-	-	-	-
rs2516122	6:49168212	T	-	--	-	intergenic_variant	-	-	-	-	-	-
rs2032553	6:49165157	C	-	--	-	intergenic_variant	-	-	-	-	-	-
rs2715368	18:66081653	G	-	--	-	intergenic_variant	-	-	-	-	-	-
rs2715281	18:66083189	G	-	--	-	intergenic_variant	-	-	-	-	-	-
rs1014683	18:66089253	G	-	--	-	intergenic_variant	-	-	-	-	-	-
rs7236437	18:66183853	G	-	--	-	intergenic_variant	-	-	-	-	-	-
rs902585	18:66176606	G	-	--	-	intergenic_variant	-	-	-	-	-	-
rs2715308	18:66041954	A	-	--	-	intergenic_variant	-	-	-	-	-	-
rs2715327	18:66012972	C	-	--	-	intergenic_variant	-	-	-	-	-	-
rs2706586	18:66022703	T	-	--	-	intergenic_variant	-	-	-	-	-	-
rs717832	18:66245461	T	-	--	-	intergenic_variant	-	-	-	-	-	-
rs1532176	18:66222595	G	-	--	-	intergenic_variant	-	-	-	-	-	-
rs8108434	19:37920450	T	ENSG00000105738	ENST00000222345	Transcript	intron_variant	-	-	-	-	-	-		1	SIPA1L3	HGNC	HGNC:23801	protein_coding	YES	1	CCDS33007.1	O60292	Q8IUV1	UPI00001D8160			01:21:00		ENST00000222345.8:c.-379+13092G>T
rs6508736	19:37570855	G	ENSG00000267470	ENST00000587121	Transcript	intron_variant,non_coding_transcript_variant	-	-	-	-	-	-		1	ZNF571-AS1	HGNC	HGNC:44324	antisense		3							04:05:00		ENST00000587121.1:n.505+859A>G
rs6508736	19:37570855	G	ENSG00000180479	ENST00000451802	Transcript	intron_variant	-	-	-	-	-	-		-1	ZNF571	HGNC	HGNC:25000	protein_coding		1	CCDS12505.1	Q7Z3V5	A0A024R0L0	UPI000020220A			03:03:00		ENST00000451802.4:c.137-4564T>C
rs6508736	19:37570855	G	ENSG00000267470	ENST00000591177	Transcript	intron_variant,non_coding_transcript_variant	-	-	-	-	-	-		1	ZNF571-AS1	HGNC	HGNC:44324	antisense		3							01:01:00		ENST00000591177.1:n.55+859A>G
rs6508736	19:37570855	G	ENSG00000267470	ENST00000586013	Transcript	intron_variant,non_coding_transcript_variant	-	-	-	-	-	-		1	ZNF571-AS1	HGNC	HGNC:44324	antisense		1							02:02:00		ENST00000586013.3:n.441+859A>G
rs6508736	19:37570855	G	ENSG00000267470	ENST00000586139	Transcript	intron_variant,non_coding_transcript_variant	-	-	-	-	-	-		1	ZNF571-AS1	HGNC	HGNC:44324	antisense		1							05:05:00		ENST00000586139.3:n.674+859A>G
rs6508736	19:37570855	G	ENSG00000180479	ENST00000328550	Transcript	intron_variant	-	-	-	-	-	-		-1	ZNF571	HGNC	HGNC:25000	protein_coding	YES	1	CCDS12505.1	Q7Z3V5	A0A024R0L0	UPI000020220A			03:04:00		ENST00000328550.4:c.137-4564T>C
rs6508736	19:37570855	G	ENSG00000267470	ENST00000585578	Transcript	intron_variant,non_coding_transcript_variant	-	-	-	-	-	-		1	ZNF571-AS1	HGNC	HGNC:44324	antisense	YES	1							03:04:00		ENST00000585578.3:n.415+859A>G
rs6508736	19:37570855	G	ENSG00000267470	ENST00000592392	Transcript	intron_variant,non_coding_transcript_variant	-	-	-	-	-	-		1	ZNF571-AS1	HGNC	HGNC:44324	antisense		3							03:03:00		ENST00000592392.3:n.387+859A>G
rs6508736	19:37570855	G	ENSG00000267470	ENST00000591430	Transcript	intron_variant,non_coding_transcript_variant	-	-	-	-	-	-		1	ZNF571-AS1	HGNC	HGNC:44324	antisense		3							02:02:00		ENST00000591430.3:n.301+4766A>G
rs6508736	19:37570855	G	ENSG00000180479	ENST00000590390	Transcript	intron_variant	-	-	-	-	-	-		-1	ZNF571	HGNC	HGNC:25000	protein_coding		2			K7ELU5	UPI0002840C82			01:01:00		ENST00000590390.1:c.146-4564T>C
rs6508736	19:37570855	G	ENSG00000180479	ENST00000593133	Transcript	intron_variant	-	-	-	-	-	-		-1	ZNF571	HGNC	HGNC:25000	protein_coding		1	CCDS12505.1	Q7Z3V5	A0A024R0L0	UPI000020220A			03:03:00		ENST00000593133.3:c.137-4564T>C
rs6508736	19:37570855	G	ENSG00000267470	ENST00000589802	Transcript	intron_variant,non_coding_transcript_variant	-	-	-	-	-	-		1	ZNF571-AS1	HGNC	HGNC:44324	antisense		3							02:02:00		ENST00000589802.3:n.336+859A>G
rs6508736	19:37570855	G	ENSG00000180479	ENST00000590751	Transcript	intron_variant	-	-	-	-	-	-		-1	ZNF571	HGNC	HGNC:25000	protein_coding		2			K7ERB9	UPI00001A81EC			04:04:00		ENST00000590751.3:c.136+13116T>C
rs6508736	19:37570855	G	ENSG00000267470	ENST00000589750	Transcript	intron_variant,non_coding_transcript_variant	-	-	-	-	-	-		1	ZNF571-AS1	HGNC	HGNC:44324	antisense		3							02:02:00		ENST00000589750.3:n.436+859A>G
rs6508736	19:37570855	G	ENSG00000267470	ENST00000590838	Transcript	intron_variant,non_coding_transcript_variant	-	-	-	-	-	-		1	ZNF571-AS1	HGNC	HGNC:44324	antisense		1							03:03:00		ENST00000590838.3:n.501+859A>G
rs6508736	19:37570855	G	ENSG00000180479	ENST00000358744	Transcript	intron_variant	-	-	-	-	-	-		-1	ZNF571	HGNC	HGNC:25000	protein_coding		2	CCDS12505.1	Q7Z3V5	A0A024R0L0	UPI000020220A			04:04:00		ENST00000358744.3:c.137-4564T>C
rs6508736	19:37570855	G	ENSG00000171817	ENST00000592533	Transcript	intron_variant	-	-	-	-	-	-		1	ZNF540	HGNC	HGNC:25331	protein_coding	YES	2	CCDS12506.1	Q8NDQ6	K7EK80	UPI00000732BB			01:04:00		ENST00000592533.3:c.-73+19190A>G
rs10420891	19:37829899	G	ENSG00000267640	ENST00000587248	Transcript	downstream_gene_variant	-	-	-	-	-	-	3688	1	CTD-2554C21.2	Clone_based_vega_gene		lincRNA		4
rs10420891	19:37829899	G	ENSG00000267640	ENST00000590433	Transcript	downstream_gene_variant	-	-	-	-	-	-	3261	1	CTD-2554C21.2	Clone_based_vega_gene		lincRNA	YES	1
rs10420891	19:37829899	G	ENSG00000229481	ENST00000443870	Transcript	non_coding_transcript_exon_variant,non_coding_transcript_variant	349	-	-	-	-	-		1	CTD-2554C21.3	Clone_based_vega_gene		lincRNA	YES							01:01:00			ENST00000443870.2:n.349A>G
rs10420891	19:37829899	G	ENSG00000225868	ENST00000433142	Transcript	downstream_gene_variant	-	-	-	-	-	-	3469	-1	AC016582.2	Clone_based_vega_gene		lincRNA		3
rs10420891	19:37829899	G	ENSG00000225868	ENST00000592640	Transcript	intron_variant,non_coding_transcript_variant	-	-	-	-	-	-		-1	AC016582.2	Clone_based_vega_gene		lincRNA	YES	1							04:05:00		ENST00000592640.3:n.448+3448T>C
rs10420891	19:37829899	G	ENSG00000225868	ENST00000587395	Transcript	downstream_gene_variant	-	-	-	-	-	-	3564	-1	AC016582.2	Clone_based_vega_gene		lincRNA		4
rs10420891	19:37829899	G	ENSG00000267640	ENST00000586819	Transcript	downstream_gene_variant	-	-	-	-	-	-	3324	1	CTD-2554C21.2	Clone_based_vega_gene		lincRNA		4
rs10420891	19:37829899	G	ENSG00000267640	ENST00000592103	Transcript	downstream_gene_variant	-	-	-	-	-	-	3491	1	CTD-2554C21.2	Clone_based_vega_gene		lincRNA		4
rs353407	19:37954304	C	ENSG00000105738	ENST00000476317	Transcript	intron_variant,non_coding_transcript_variant	-	-	-	-	-	-		1	SIPA1L3	HGNC	HGNC:23801	processed_transcript		3							01:02:00		ENST00000476317.2:n.347+21612T>C
rs353407	19:37954304	C	ENSG00000105738	ENST00000222345	Transcript	intron_variant	-	-	-	-	-	-		1	SIPA1L3	HGNC	HGNC:23801	protein_coding	YES	1	CCDS33007.1	O60292	Q8IUV1	UPI00001D8160			01:21:00		ENST00000222345.8:c.-379+46946T>C
rs353407	19:37954304	C	-	ENSR00000346168	RegulatoryFeature	regulatory_region_variant	-	-	-	-	-	-						promoter_flanking_region
rs4803524	19:37828564	C	ENSG00000225868	ENST00000587395	Transcript	downstream_gene_variant	-	-	-	-	-	-	4899	-1	AC016582.2	Clone_based_vega_gene		lincRNA		4
rs4803524	19:37828564	C	ENSG00000267640	ENST00000586819	Transcript	downstream_gene_variant	-	-	-	-	-	-	1989	1	CTD-2554C21.2	Clone_based_vega_gene		lincRNA		4
rs4803524	19:37828564	C	ENSG00000267640	ENST00000592103	Transcript	downstream_gene_variant	-	-	-	-	-	-	2156	1	CTD-2554C21.2	Clone_based_vega_gene		lincRNA		4
rs4803524	19:37828564	C	ENSG00000225868	ENST00000592640	Transcript	intron_variant,non_coding_transcript_variant	-	-	-	-	-	-		-1	AC016582.2	Clone_based_vega_gene		lincRNA	YES	1							04:05:00		ENST00000592640.3:n.449-3224T>G
rs4803524	19:37828564	C	ENSG00000229481	ENST00000443870	Transcript	upstream_gene_variant	-	-	-	-	-	-	987	1	CTD-2554C21.3	Clone_based_vega_gene		lincRNA	YES
rs4803524	19:37828564	C	ENSG00000225868	ENST00000433142	Transcript	downstream_gene_variant	-	-	-	-	-	-	4804	-1	AC016582.2	Clone_based_vega_gene		lincRNA		3
rs4803524	19:37828564	C	ENSG00000267640	ENST00000587248	Transcript	downstream_gene_variant	-	-	-	-	-	-	2353	1	CTD-2554C21.2	Clone_based_vega_gene		lincRNA		4
rs4803524	19:37828564	C	ENSG00000267640	ENST00000590433	Transcript	downstream_gene_variant	-	-	-	-	-	-	1926	1	CTD-2554C21.2	Clone_based_vega_gene		lincRNA	YES	1
rs1643461	19:37977701	A	ENSG00000105738	ENST00000222345	Transcript	intron_variant	-	-	-	-	-	-		1	SIPA1L3	HGNC	HGNC:23801	protein_coding	YES	1	CCDS33007.1	O60292	Q8IUV1	UPI00001D8160			01:21:00		ENST00000222345.8:c.-378-51388G>A
rs1643461	19:37977701	A	ENSG00000105738	ENST00000476317	Transcript	intron_variant,non_coding_transcript_variant	-	-	-	-	-	-		1	SIPA1L3	HGNC	HGNC:23801	processed_transcript		3							01:02:00		ENST00000476317.2:n.347+45009G>A
rs1643461	19:37977701	A	-	ENSR00000641570	RegulatoryFeature	regulatory_region_variant	-	-	-	-	-	-						promoter_flanking_region
rs705494	19:37935396	A	ENSG00000105738	ENST00000476317	Transcript	intron_variant,non_coding_transcript_variant	-	-	-	-	-	-		1	SIPA1L3	HGNC	HGNC:23801	processed_transcript		3							01:02:00		ENST00000476317.2:n.347+2704G>A
rs705494	19:37935396	A	ENSG00000105738	ENST00000222345	Transcript	intron_variant	-	-	-	-	-	-		1	SIPA1L3	HGNC	HGNC:23801	protein_coding	YES	1	CCDS33007.1	O60292	Q8IUV1	UPI00001D8160			01:21:00		ENST00000222345.8:c.-379+28038G>A
rs958305	19:37698539	C	ENSG00000198182	ENST00000590670	Transcript	downstream_gene_variant	-	-	-	-	-	-	981	-1	ZNF607	HGNC	HGNC:28192	protein_coding		4			K7EN48	UPI0002840C89
rs958305	19:37698539	C	ENSG00000267552	ENST00000585547	Transcript	intron_variant,NMD_transcript_variant	-	-	-	-	-	-		-1	CTD-2528L19.4	Clone_based_vega_gene		nonsense_mediated_decay		4			K7ELZ2,K7EIZ5	UPI0002840C86			03:04:00		ENST00000585547.3:c.148+1246A>G
rs958305	19:37698539	C	ENSG00000198182	ENST00000355202	Transcript	missense_variant	2188	1592	531	K:R	aAa:aGa	-		-1	ZNF607	HGNC	HGNC:28192	protein_coding	YES	2	CCDS33006.1	Q96SK3	Q59G67,K7EN48	UPI000040BC07	tolerated(0.05)	05:05:00		PROSITE_profiles:PS50157,Superfamily_domains:SSF57667	ENST00000355202.6:c.1592A>G	ENSP00000347338.2:p.Lys531Arg
rs958305	19:37698539	C	ENSG00000267552	ENST00000591114	Transcript	intron_variant,NMD_transcript_variant	-	-	-	-	-	-		-1	CTD-2528L19.4	Clone_based_vega_gene		nonsense_mediated_decay		2			K7ELZ2	UPI0002840C87			02:03:00		ENST00000591114.1:c.73+1246A>G
rs958305	19:37698539	C	ENSG00000198182	ENST00000395835	Transcript	missense_variant	1837	1589	530	K:R	aAa:aGa	-		-1	ZNF607	HGNC	HGNC:28192	protein_coding		2	CCDS54259.1	Q96SK3	Q59G67,K7EN48	UPI000041EE77	tolerated(0.05)	05:05:00		PROSITE_profiles:PS50157,Superfamily_domains:SSF57667	ENST00000395835.5:c.1589A>G	ENSP00000438015.1:p.Lys530Arg
rs958305	19:37698539	C	ENSG00000267319	ENST00000589357	Transcript	upstream_gene_variant	-	-	-	-	-	-	4975	-1	CTD-2528L19.3	Clone_based_vega_gene		processed_pseudogene	YES
rs958305	19:37698539	C	ENSG00000267552	ENST00000586606	Transcript	intron_variant,NMD_transcript_variant	-	-	-	-	-	-		-1	CTD-2528L19.4	Clone_based_vega_gene		nonsense_mediated_decay	YES	3			K7ELZ2,K7EQM0,K7EIZ5	UPI0002840C85			05:06:00		ENST00000586606.4:c.346+1246A>G
rs958305	19:37698539	C	ENSG00000198182	ENST00000586559	Transcript	downstream_gene_variant	-	-	-	-	-	-	786	-1	ZNF607	HGNC	HGNC:28192	nonsense_mediated_decay		3			K7ELX6	UPI0002840C88
rs958305	19:37698539	C	ENSG00000198182	ENST00000591664	Transcript	downstream_gene_variant	-	-	-	-	-	-	1281	-1	ZNF607	HGNC	HGNC:28192	protein_coding		5			K7ESQ1	UPI0002840C8A
rs958305	19:37698539	C	-	ENSR00001419018	RegulatoryFeature	regulatory_region_variant	-	-	-	-	-	-						open_chromatin_region
rs2291002	19:37543024	A	ENSG00000188227	ENST00000589319	Transcript	3_prime_UTR_variant	1641	-	-	-	-	-		1	ZNF793	HGNC	HGNC:33115	protein_coding		5			K7ERJ7,K7EN11	UPI000047E3ED		08:08:00			ENST00000589319.3:c.*809G>A
rs2291002	19:37543024	A	ENSG00000188227	ENST00000542455	Transcript	downstream_gene_variant	-	-	-	-	-	-	2759	1	ZNF793	HGNC	HGNC:33115	protein_coding		5				UPI0004E4CB82
rs2291002	19:37543024	A	ENSG00000188227	ENST00000445217	Transcript	3_prime_UTR_variant	6401	-	-	-	-	-		1	ZNF793	HGNC	HGNC:33115	protein_coding	YES	5	CCDS46062.1	Q6ZN11	K7ERJ7	UPI0001536771		04:04:00			ENST00000445217.3:c.*5145G>A
rs2291002	19:37543024	A	ENSG00000188227	ENST00000588578	Transcript	downstream_gene_variant	-	-	-	-	-	-	2735	1	ZNF793	HGNC	HGNC:33115	protein_coding		1			K7EQP3,K7ERJ7	UPI0000D47D18
rs2291002	19:37543024	A	ENSG00000180458	ENST00000316807	Transcript	downstream_gene_variant	-	-	-	-	-	-	2446	-1	CTD-3064H18.4	Clone_based_vega_gene		antisense	YES	1
rs2291002	19:37543024	A	ENSG00000188227	ENST00000586187	Transcript	intron_variant,NMD_transcript_variant	-	-	-	-	-	-		1	ZNF793	HGNC	HGNC:33115	nonsense_mediated_decay		5				UPI0002840C51			01:03:00		ENST00000586187.2:c.97-3060G>A
rs1725477	19:37973772	T	ENSG00000105738	ENST00000476317	Transcript	intron_variant,non_coding_transcript_variant	-	-	-	-	-	-		1	SIPA1L3	HGNC	HGNC:23801	processed_transcript		3							01:02:00		ENST00000476317.2:n.347+41080G>T
rs1725477	19:37973772	T	ENSG00000105738	ENST00000222345	Transcript	intron_variant	-	-	-	-	-	-		1	SIPA1L3	HGNC	HGNC:23801	protein_coding	YES	1	CCDS33007.1	O60292	Q8IUV1	UPI00001D8160			01:21:00		ENST00000222345.8:c.-378-55317G>T
rs8109038	19:37524807	A	ENSG00000188227	ENST00000586138	Transcript	intron_variant	-	-	-	-	-	-		1	ZNF793	HGNC	HGNC:33115	protein_coding		3			K7ERJ7	UPI0002840C4F			04:05:00		ENST00000586138.3:c.15+1353G>A
rs8109038	19:37524807	A	ENSG00000188227	ENST00000587143	Transcript	intron_variant	-	-	-	-	-	-		1	ZNF793	HGNC	HGNC:33115	protein_coding		4	CCDS46062.1	Q6ZN11	K7ERJ7	UPI0001536771			03:05:00		ENST00000587143.3:c.15+1353G>A
rs8109038	19:37524807	A	ENSG00000188227	ENST00000587986	Transcript	intron_variant	-	-	-	-	-	-		1	ZNF793	HGNC	HGNC:33115	protein_coding		1			K7EMU0,K7ERJ7	UPI0001892B2C			05:06:00		ENST00000587986.3:c.15+1353G>A
rs8109038	19:37524807	A	ENSG00000188227	ENST00000542455	Transcript	intron_variant	-	-	-	-	-	-		1	ZNF793	HGNC	HGNC:33115	protein_coding		5				UPI0004E4CB82			01:04:00		ENST00000542455.2:c.-700+1353G>A
rs8109038	19:37524807	A	ENSG00000188227	ENST00000589319	Transcript	intron_variant	-	-	-	-	-	-		1	ZNF793	HGNC	HGNC:33115	protein_coding		5			K7ERJ7,K7EN11	UPI000047E3ED			04:07:00		ENST00000589319.3:c.15+1353G>A
rs8109038	19:37524807	A	ENSG00000188227	ENST00000445217	Transcript	intron_variant	-	-	-	-	-	-		1	ZNF793	HGNC	HGNC:33115	protein_coding	YES	5	CCDS46062.1	Q6ZN11	K7ERJ7	UPI0001536771			01:03:00		ENST00000445217.3:c.15+1353G>A
rs8109038	19:37524807	A	ENSG00000188227	ENST00000588578	Transcript	intron_variant	-	-	-	-	-	-		1	ZNF793	HGNC	HGNC:33115	protein_coding		1			K7EQP3,K7ERJ7	UPI0000D47D18			05:07:00		ENST00000588578.3:c.15+1353G>A
rs3745765	19:37363333	T	ENSG00000181666	ENST00000392153	Transcript	missense_variant	1654	1481	494	S:I	aGc:aTc	-		1	HKR1	HGNC	HGNC:4928	protein_coding		1		P10072	Q7Z6E1,K7ES64,K7EL22,K7EJS1,F5H6A5,K7EM51	UPI00001C2027	tolerated(1)	05:05:00		Pfam_domain:PF00096,PROSITE_profiles:PS50157,SMART_domains:SM00355,Superfamily_domains:SSF57667	ENST00000392153.5:c.1481G>T	ENSP00000375994.3:p.Ser494Ile
rs3745765	19:37363333	T	ENSG00000181666	ENST00000541583	Transcript	missense_variant	1644	1355	452	S:I	aGc:aTc	-		1	HKR1	HGNC	HGNC:4928	protein_coding		1			Q7Z6E1,K7ES64,K7EL22,K7EJS1,F5H6A5,K7EM51	UPI00001A9CA2	tolerated(1)	04:04:00		Pfam_domain:PF00096,PROSITE_profiles:PS50157,SMART_domains:SM00355,Superfamily_domains:SSF57667	ENST00000541583.4:c.1355G>T	ENSP00000438261.1:p.Ser452Ile
rs3745765	19:37363333	T	ENSG00000181666	ENST00000591471	Transcript	missense_variant	2360	719	240	S:I	aGc:aTc	-		1	HKR1	HGNC	HGNC:4928	protein_coding		2			F5H6A5	UPI00001609B5	tolerated(1)	09:09:00		Pfam_domain:PF00096,PROSITE_profiles:PS50157,SMART_domains:SM00355,Superfamily_domains:SSF57667	ENST00000591471.3:c.719G>T	ENSP00000466467.1:p.Ser240Ile
rs3745765	19:37363333	T	ENSG00000181666	ENST00000592168	Transcript	downstream_gene_variant	-	-	-	-	-	-	1159	1	HKR1	HGNC	HGNC:4928	protein_coding		4			K7ES64,K7EJS1,K7EQG8	UPI0002840C2F
rs3745765	19:37363333	T	ENSG00000181666	ENST00000591391	Transcript	downstream_gene_variant	-	-	-	-	-	-	1060	1	HKR1	HGNC	HGNC:4928	protein_coding		4			K7ES64,K7EJS1,K7ERA5	UPI0002840C30
rs3745765	19:37363333	T	ENSG00000181666	ENST00000590570	Transcript	downstream_gene_variant	-	-	-	-	-	-	1037	1	HKR1	HGNC	HGNC:4928	retained_intron		4
rs3745765	19:37363333	T	ENSG00000181666	ENST00000544914	Transcript	missense_variant	1741	719	240	S:I	aGc:aTc	-		1	HKR1	HGNC	HGNC:4928	protein_coding		2			F5H6A5	UPI00001609B5	tolerated(1)	06:06:00		Pfam_domain:PF00096,PROSITE_profiles:PS50157,Superfamily_domains:SSF57667,SMART_domains:SM00355	ENST00000544914.3:c.719G>T	ENSP00000437774.1:p.Ser240Ile
rs3745765	19:37363333	T	ENSG00000181666	ENST00000589392	Transcript	missense_variant	1621	1484	495	S:I	aGc:aTc	-		1	HKR1	HGNC	HGNC:4928	protein_coding		2			K7ES64,K7EJS1,F5H6A5,K7EPW3	UPI000153D703	tolerated(1)	05:05:00		Pfam_domain:PF00096,PROSITE_profiles:PS50157,SMART_domains:SM00355,Superfamily_domains:SSF57667	ENST00000589392.3:c.1484G>T	ENSP00000467562.1:p.Ser495Ile
rs3745765	19:37363333	T	ENSG00000181666	ENST00000592768	Transcript	downstream_gene_variant	-	-	-	-	-	-	1034	1	HKR1	HGNC	HGNC:4928	protein_coding		3			K7ES64,K7EL22,K7EJS1,K7EM51	UPI0002840C2C
rs3745765	19:37363333	T	ENSG00000181666	ENST00000591417	Transcript	downstream_gene_variant	-	-	-	-	-	-	1187	1	HKR1	HGNC	HGNC:4928	protein_coding		4			K7EL36,K7ES64,K7EJS1	UPI0002840C2D
rs3745765	19:37363333	T	ENSG00000181666	ENST00000586897	Transcript	downstream_gene_variant	-	-	-	-	-	-	1059	1	HKR1	HGNC	HGNC:4928	protein_coding		4			K7EL05,K7ES64,K7EJS1	UPI0002840C43
rs3745765	19:37363333	T	ENSG00000181666	ENST00000324411	Transcript	missense_variant	1807	1538	513	S:I	aGc:aTc	-		1	HKR1	HGNC	HGNC:4928	protein_coding	YES	1	CCDS12502.1	P10072	Q7Z6E1,K7ES64,K7EL22,K7EJS1,F5H6A5,K7EM51	UPI00001AE470	tolerated(1)	06:06:00		Pfam_domain:PF00096,PROSITE_profiles:PS50157,SMART_domains:SM00355,Superfamily_domains:SSF57667	ENST00000324411.6:c.1538G>T	ENSP00000315505.3:p.Ser513Ile
rs3745765	19:37363333	T	ENSG00000181666	ENST00000591134	Transcript	intron_variant	-	-	-	-	-	-		1	HKR1	HGNC	HGNC:4928	protein_coding		2			K7ENA5,K7ES64,K7EJS1	UPI0002840C42			03:03:00		ENST00000591134.3:c.131-5846G>T
rs3745765	19:37363333	T	ENSG00000181666	ENST00000591259	Transcript	downstream_gene_variant	-	-	-	-	-	-	3557	1	HKR1	HGNC	HGNC:4928	protein_coding		1			K7ES64,K7EJS1,K7EME6	UPI0000D4930E
rs3745765	19:37363333	T	ENSG00000181666	ENST00000588820	Transcript	non_coding_transcript_exon_variant,non_coding_transcript_variant	1366	-	-	-	-	-		1	HKR1	HGNC	HGNC:4928	retained_intron								01:01:00			ENST00000588820.1:n.1366G>T
rs3745765	19:37363333	T	ENSG00000181666	ENST00000585623	Transcript	downstream_gene_variant	-	-	-	-	-	-	1124	1	HKR1	HGNC	HGNC:4928	protein_coding		4			K7ES64,K7EJS1,K7EM51	UPI0002840C2E
rs7253114	19:37497823	A	ENSG00000266916	ENST00000585397	Transcript	intron_variant,non_coding_transcript_variant	-	-	-	-	-	-		-1	ZNF793-AS1	HGNC	HGNC:51303	antisense		3							02:02:00		ENST00000585397.1:n.219-231C>T
rs7253114	19:37497823	A	ENSG00000266916	ENST00000585890	Transcript	intron_variant,non_coding_transcript_variant	-	-	-	-	-	-		-1	ZNF793-AS1	HGNC	HGNC:51303	antisense		2							01:01:00		ENST00000585890.1:n.152+201C>T
rs7253114	19:37497823	A	ENSG00000266916	ENST00000588845	Transcript	intron_variant,non_coding_transcript_variant	-	-	-	-	-	-		-1	ZNF793-AS1	HGNC	HGNC:51303	antisense		3							02:02:00		ENST00000588845.2:n.112-231C>T
rs7253114	19:37497823	A	ENSG00000266916	ENST00000589025	Transcript	intron_variant,non_coding_transcript_variant	-	-	-	-	-	-		-1	ZNF793-AS1	HGNC	HGNC:51303	antisense		2							02:02:00		ENST00000589025.3:n.325-231C>T
rs1382357	19:37486707	A	ENSG00000171827	ENST00000588644	Transcript	downstream_gene_variant	-	-	-	-	-	-	1349	1	ZNF570	HGNC	HGNC:26416	nonsense_mediated_decay		2			K7ENX9	UPI0002840C4C
rs1382357	19:37486707	A	ENSG00000171827	ENST00000586475	Transcript	downstream_gene_variant	-	-	-	-	-	-	1387	1	ZNF570	HGNC	HGNC:26416	protein_coding	YES	1	CCDS74355.1		K7EP64,K7EP39,K7EMF5,K7ENX9	UPI0001891E4E
rs1382357	19:37486707	A	ENSG00000171827	ENST00000330173	Transcript	3_prime_UTR_variant	3614	-	-	-	-	-		1	ZNF570	HGNC	HGNC:26416	protein_coding		1	CCDS12504.1	Q96NI8	K7EP64,K7EMF5,K7ENX9	UPI000006DC96		05:05:00			ENST00000330173.3:c.*1474G>A
rs1382357	19:37486707	A	ENSG00000171827	ENST00000590664	Transcript	downstream_gene_variant	-	-	-	-	-	-	2747	1	ZNF570	HGNC	HGNC:26416	nonsense_mediated_decay		4			K7EMF5,K7ENX9	UPI0002840C4D
rs1382357	19:37486707	A	ENSG00000171827	ENST00000589725	Transcript	downstream_gene_variant	-	-	-	-	-	-	2640	1	ZNF570	HGNC	HGNC:26416	protein_coding		3			K7EP64,K7EMF5,K7ENX9	UPI0002840C4E
rs7246657	19:37256206	C	ENSG00000226686	ENST00000592100	Transcript	intron_variant,non_coding_transcript_variant	-	-	-	-	-	-		1	LINC01535	HGNC	HGNC:51282	lincRNA		3							01:02:00		ENST00000592100.1:n.84+224T>C
rs7246657	19:37256206	C	ENSG00000226686	ENST00000591116	Transcript	intron_variant,non_coding_transcript_variant	-	-	-	-	-	-		1	LINC01535	HGNC	HGNC:51282	lincRNA		3							02:05:00		ENST00000591116.3:n.345+224T>C
rs7246657	19:37256206	C	ENSG00000226686	ENST00000587477	Transcript	upstream_gene_variant	-	-	-	-	-	-	193	1	LINC01535	HGNC	HGNC:51282	lincRNA		2
rs7246657	19:37256206	C	ENSG00000226686	ENST00000592712	Transcript	intron_variant,non_coding_transcript_variant	-	-	-	-	-	-		1	LINC01535	HGNC	HGNC:51282	lincRNA	YES	1							02:07:00		ENST00000592712.3:n.342-193T>C
rs7246657	19:37256206	C	ENSG00000226686	ENST00000588904	Transcript	intron_variant,non_coding_transcript_variant	-	-	-	-	-	-		1	LINC01535	HGNC	HGNC:51282	lincRNA		3							01:01:00		ENST00000588904.1:n.67+224T>C
rs7246657	19:37256206	C	ENSG00000226686	ENST00000438770	Transcript	intron_variant,non_coding_transcript_variant	-	-	-	-	-	-		1	LINC01535	HGNC	HGNC:51282	lincRNA		4							02:03:00		ENST00000438770.4:n.355+224T>C
rs4452075	19:37388687	G	ENSG00000189164	ENST00000588911	Transcript	downstream_gene_variant	-	-	-	-	-	-	69	1	ZNF527	HGNC	HGNC:29385	protein_coding		4			K7ES26	UPI0002840C44
rs4452075	19:37388687	G	ENSG00000189164	ENST00000588512	Transcript	3_prime_UTR_variant,NMD_transcript_variant	719	-	-	-	-	-		1	ZNF527	HGNC	HGNC:29385	nonsense_mediated_decay		5			K7ENX6	UPI0002840C45		05:05:00			ENST00000588512.3:c.*451A>G
rs4452075	19:37388687	G	ENSG00000189164	ENST00000356178	Transcript	3_prime_UTR_variant,NMD_transcript_variant	954	-	-	-	-	-		1	ZNF527	HGNC	HGNC:29385	nonsense_mediated_decay		5				UPI0002840C46		05:05:00			ENST00000356178.6:c.*582A>G
rs4452075	19:37388687	G	ENSG00000189164	ENST00000436120	Transcript	missense_variant	745	638	213	H:R	cAt:cGt	-		1	ZNF527	HGNC	HGNC:29385	protein_coding	YES	4	CCDS42559.1	Q8NB42		UPI00002021F5	tolerated(0.08)	05:05:00		Superfamily_domains:SSF57667	ENST00000436120.4:c.638A>G	ENSP00000390179.2:p.His213Arg
rs4452075	19:37388687	G	ENSG00000189164	ENST00000587349	Transcript	intron_variant	-	-	-	-	-	-		1	ZNF527	HGNC	HGNC:29385	protein_coding		3			K7ELI5	UPI0002840C47			06:06:00		ENST00000587349.1:c.*4+3308A>G
rs4452075	19:37388687	G	ENSG00000189164	ENST00000483919	Transcript	downstream_gene_variant	-	-	-	-	-	-	3043	1	ZNF527	HGNC	HGNC:29385	protein_coding		1			Q0P6G1	UPI000059D705
rs13343502	19:37471390	T	ENSG00000171827	ENST00000589725	Transcript	intron_variant	-	-	-	-	-	-		1	ZNF570	HGNC	HGNC:26416	protein_coding		3			K7EP64,K7EMF5,K7ENX9	UPI0002840C4E			02:04:00		ENST00000589725.1:c.33+1003C>T
rs13343502	19:37471390	T	ENSG00000196437	ENST00000591073	Transcript	upstream_gene_variant	-	-	-	-	-	-	2115	-1	ZNF569	HGNC	HGNC:24737	processed_transcript		3
rs13343502	19:37471390	T	ENSG00000196437	ENST00000392149	Transcript	upstream_gene_variant	-	-	-	-	-	-	4161	-1	ZNF569	HGNC	HGNC:24737	protein_coding		1	CCDS12503.1	Q5MCW4	A0A024R0G4	UPI0000202203
rs13343502	19:37471390	T	ENSG00000171827	ENST00000588644	Transcript	intron_variant,NMD_transcript_variant	-	-	-	-	-	-		1	ZNF570	HGNC	HGNC:26416	nonsense_mediated_decay		2			K7ENX9	UPI0002840C4C			01:03:00		ENST00000588644.3:c.-94+1833C>T
rs13343502	19:37471390	T	ENSG00000196437	ENST00000448051	Transcript	upstream_gene_variant	-	-	-	-	-	-	2120	-1	ZNF569	HGNC	HGNC:24737	protein_coding		2			K7EJ12,K7ELU1,K7ENQ2	UPI0002840C48
rs13343502	19:37471390	T	ENSG00000196437	ENST00000316950	Transcript	upstream_gene_variant	-	-	-	-	-	-	3953	-1	ZNF569	HGNC	HGNC:24737	protein_coding	YES	1	CCDS12503.1	Q5MCW4	A0A024R0G4	UPI0000202203
rs13343502	19:37471390	T	ENSG00000171827	ENST00000590664	Transcript	intron_variant,NMD_transcript_variant	-	-	-	-	-	-		1	ZNF570	HGNC	HGNC:26416	nonsense_mediated_decay		4			K7EMF5,K7ENX9	UPI0002840C4D			02:04:00		ENST00000590664.3:c.33+1003C>T
rs13343502	19:37471390	T	ENSG00000171827	ENST00000591380	Transcript	downstream_gene_variant	-	-	-	-	-	-	1156	1	ZNF570	HGNC	HGNC:26416	processed_transcript		4
rs13343502	19:37471390	T	ENSG00000171827	ENST00000330173	Transcript	intron_variant	-	-	-	-	-	-		1	ZNF570	HGNC	HGNC:26416	protein_coding		1	CCDS12504.1	Q96NI8	K7EP64,K7EMF5,K7ENX9	UPI000006DC96			02:04:00		ENST00000330173.3:c.33+1003C>T
rs13343502	19:37471390	T	ENSG00000196437	ENST00000592490	Transcript	upstream_gene_variant	-	-	-	-	-	-	4182	-1	ZNF569	HGNC	HGNC:24737	protein_coding		3			K7EKE0	UPI0002840C49
rs13343502	19:37471390	T	ENSG00000196437	ENST00000591710	Transcript	upstream_gene_variant	-	-	-	-	-	-	3929	-1	ZNF569	HGNC	HGNC:24737	protein_coding		5			K7EJ12	UPI0002840C4A
rs13343502	19:37471390	T	ENSG00000171827	ENST00000586475	Transcript	intron_variant	-	-	-	-	-	-		1	ZNF570	HGNC	HGNC:26416	protein_coding	YES	1	CCDS74355.1		K7EP64,K7EP39,K7EMF5,K7ENX9	UPI0001891E4E			03:05:00		ENST00000586475.3:c.201+1003C>T
rs13343502	19:37471390	T	ENSG00000171827	ENST00000587363	Transcript	downstream_gene_variant	-	-	-	-	-	-	1051	1	ZNF570	HGNC	HGNC:26416	nonsense_mediated_decay		4			K7EQY8	UPI0002840C4B
rs10416960	19:36937563	G	ENSG00000198453	ENST00000617745	Transcript	intron_variant	-	-	-	-	-	-		1	ZNF568	HGNC	HGNC:25392	protein_coding		5	CCDS74351.1		C9JXQ5,C9K0F2,K7EL97,K7ELK8,C9JLX5	UPI0001FD28F8			04:07:00		ENST00000617745.2:c.358+321T>G
rs10416960	19:36937563	G	ENSG00000198453	ENST00000587130	Transcript	downstream_gene_variant	-	-	-	-	-	-	739	1	ZNF568	HGNC	HGNC:25392	protein_coding		4				UPI0002840C05
rs10416960	19:36937563	G	ENSG00000198453	ENST00000587857	Transcript	intron_variant	-	-	-	-	-	-		1	ZNF568	HGNC	HGNC:25392	protein_coding		2		Q3ZCX4		UPI0000073A02			05:05:00		ENST00000587857.3:c.166+321T>G
rs10416960	19:36937563	G	ENSG00000198453	ENST00000616085	Transcript	intron_variant	-	-	-	-	-	-		1	ZNF568	HGNC	HGNC:25392	protein_coding		5				UPI0004E4CA07			02:03:00		ENST00000616085.1:c.166+321T>G
rs10416960	19:36937563	G	ENSG00000198453	ENST00000427117	Transcript	intron_variant	-	-	-	-	-	-		1	ZNF568	HGNC	HGNC:25392	protein_coding		1			K7EKY2,C9JZ58	UPI000014021E			06:07:00		ENST00000427117.3:c.358+321T>G
rs10416960	19:36937563	G	ENSG00000198453	ENST00000415168	Transcript	intron_variant	-	-	-	-	-	-		1	ZNF568	HGNC	HGNC:25392	protein_coding		1	CCDS56092.1	Q3ZCX4		UPI000049DEB0			04:04:00		ENST00000415168.3:c.166+321T>G
rs10416960	19:36937563	G	ENSG00000198453	ENST00000619231	Transcript	intron_variant	-	-	-	-	-	-		1	ZNF568	HGNC	HGNC:25392	protein_coding	YES	1	CCDS42558.1	Q3ZCX4	A2VDJ6	UPI000059D700			04:04:00		ENST00000619231.2:c.358+321T>G
rs10416960	19:36937563	G	ENSG00000198453	ENST00000444991	Transcript	intron_variant	-	-	-	-	-	-		1	ZNF568	HGNC	HGNC:25392	protein_coding		1			C9JXQ5,C9K0F2,K7EL97,K7ELK8,C9JLX5	UPI000198C7C3			06:09:00		ENST00000444991.3:c.358+321T>G
rs10416960	19:36937563	G	ENSG00000198453	ENST00000455427	Transcript	intron_variant	-	-	-	-	-	-		1	ZNF568	HGNC	HGNC:25392	protein_coding		2	CCDS56093.1	Q3ZCX4	C9JXQ5,C9K0F2,K7EL97,K7ELK8	UPI0001AE649F			05:08:00		ENST00000455427.4:c.166+321T>G
rs10416960	19:36937563	G	ENSG00000198453	ENST00000333987	Transcript	intron_variant	-	-	-	-	-	-		1	ZNF568	HGNC	HGNC:25392	protein_coding		1	CCDS42558.1	Q3ZCX4	A2VDJ6	UPI000059D700			06:06:00		ENST00000333987.9:c.358+321T>G
rs10411931	19:36952024	C	ENSG00000198453	ENST00000617745	Transcript	intron_variant	-	-	-	-	-	-		1	ZNF568	HGNC	HGNC:25392	protein_coding		5	CCDS74351.1		C9JXQ5,C9K0F2,K7EL97,K7ELK8,C9JLX5	UPI0001FD28F8			04:07:00		ENST00000617745.2:c.358+14782T>C
rs10411931	19:36952024	C	ENSG00000198453	ENST00000587857	Transcript	downstream_gene_variant	-	-	-	-	-	-	1088	1	ZNF568	HGNC	HGNC:25392	protein_coding		2		Q3ZCX4		UPI0000073A02
rs10411931	19:36952024	C	ENSG00000198453	ENST00000427117	Transcript	intron_variant	-	-	-	-	-	-		1	ZNF568	HGNC	HGNC:25392	protein_coding		1			K7EKY2,C9JZ58	UPI000014021E			06:07:00		ENST00000427117.3:c.358+14782T>C
rs10411931	19:36952024	C	ENSG00000198453	ENST00000616085	Transcript	3_prime_UTR_variant	2825	-	-	-	-	-		1	ZNF568	HGNC	HGNC:25392	protein_coding		5				UPI0004E4CA07		04:04:00			ENST00000616085.1:c.*1543T>C
rs10411931	19:36952024	C	ENSG00000198453	ENST00000415168	Transcript	3_prime_UTR_variant	3055	-	-	-	-	-		1	ZNF568	HGNC	HGNC:25392	protein_coding		1	CCDS56092.1	Q3ZCX4		UPI000049DEB0		05:05:00			ENST00000415168.3:c.*936T>C
rs10411931	19:36952024	C	ENSG00000198453	ENST00000444991	Transcript	intron_variant	-	-	-	-	-	-		1	ZNF568	HGNC	HGNC:25392	protein_coding		1			C9JXQ5,C9K0F2,K7EL97,K7ELK8,C9JLX5	UPI000198C7C3			06:09:00		ENST00000444991.3:c.358+14782T>C
rs10411931	19:36952024	C	ENSG00000198453	ENST00000619231	Transcript	3_prime_UTR_variant	3080	-	-	-	-	-		1	ZNF568	HGNC	HGNC:25392	protein_coding	YES	1	CCDS42558.1	Q3ZCX4	A2VDJ6	UPI000059D700		05:05:00			ENST00000619231.2:c.*936T>C
rs10411931	19:36952024	C	ENSG00000198453	ENST00000333987	Transcript	downstream_gene_variant	-	-	-	-	-	-	936	1	ZNF568	HGNC	HGNC:25392	protein_coding		1	CCDS42558.1	Q3ZCX4	A2VDJ6	UPI000059D700
rs10411931	19:36952024	C	ENSG00000198453	ENST00000455427	Transcript	intron_variant	-	-	-	-	-	-		1	ZNF568	HGNC	HGNC:25392	protein_coding		2	CCDS56093.1	Q3ZCX4	C9JXQ5,C9K0F2,K7EL97,K7ELK8	UPI0001AE649F			05:08:00		ENST00000455427.4:c.166+14782T>C
rs543518	19:36895309	T	ENSG00000185869	ENST00000520965	Transcript	intron_variant	-	-	-	-	-	-		-1	ZNF829	HGNC	HGNC:34032	protein_coding	YES	1	CCDS59380.1		A0A075B6T0	UPI00002021CD			05:05:00		ENST00000520965.3:c.563-2838G>A
rs543518	19:36895309	T	ENSG00000251247	ENST00000432005	Transcript	intron_variant,non_coding_transcript_variant	-	-	-	-	-	-		1	ZNF345	HGNC	HGNC:16367	processed_transcript		2							03:03:00		ENST00000432005.4:n.282+2324C>T
rs543518	19:36895309	T	ENSG00000251247	ENST00000525851	Transcript	downstream_gene_variant	-	-	-	-	-	-	2275	1	ZNF345	HGNC	HGNC:16367	processed_transcript		2
rs543518	19:36895309	T	ENSG00000251247	ENST00000534729	Transcript	downstream_gene_variant	-	-	-	-	-	-	2275	1	ZNF345	HGNC	HGNC:16367	processed_transcript		3
rs543518	19:36895309	T	ENSG00000251247	ENST00000529989	Transcript	downstream_gene_variant	-	-	-	-	-	-	2279	1	ZNF345	HGNC	HGNC:16367	processed_transcript		3
rs543518	19:36895309	T	ENSG00000185869	ENST00000611922	Transcript	intron_variant	-	-	-	-	-	-		-1	ZNF829	HGNC	HGNC:34032	protein_coding		5		Q3KNS6		UPI00005C40D0			05:06:00		ENST00000611922.2:c.-231-2838G>A
rs543518	19:36895309	T	ENSG00000185869	ENST00000391711	Transcript	intron_variant	-	-	-	-	-	-		-1	ZNF829	HGNC	HGNC:34032	protein_coding		1	CCDS42557.1	Q3KNS6		UPI000057884D			05:05:00		ENST00000391711.5:c.320-2838G>A
rs543518	19:36895309	T	ENSG00000251247	ENST00000586933	Transcript	downstream_gene_variant	-	-	-	-	-	-	2379	1	ZNF345	HGNC	HGNC:16367	protein_coding		4			K7ESK8	UPI0002840C02
rs543518	19:36895309	T	ENSG00000251247	ENST00000526123	Transcript	downstream_gene_variant	-	-	-	-	-	-	2275	1	ZNF345	HGNC	HGNC:16367	protein_coding		3			K7ESK8,K7EQ01	UPI000048A1C2
rs860386	19:37230200	A	ENSG00000188283	ENST00000586068	Transcript	intron_variant,non_coding_transcript_variant	-	-	-	-	-	-		1	ZNF383	HGNC	HGNC:18609	retained_intron		2							02:04:00		ENST00000586068.3:n.472-209G>A
rs860386	19:37230200	A	ENSG00000188283	ENST00000588250	Transcript	upstream_gene_variant	-	-	-	-	-	-	212	1	ZNF383	HGNC	HGNC:18609	nonsense_mediated_decay		3			K7ELW4	UPI0002840C29
rs860386	19:37230200	A	ENSG00000188283	ENST00000586658	Transcript	downstream_gene_variant	-	-	-	-	-	-	4988	1	ZNF383	HGNC	HGNC:18609	retained_intron		4
rs860386	19:37230200	A	ENSG00000188283	ENST00000352998	Transcript	intron_variant	-	-	-	-	-	-		1	ZNF383	HGNC	HGNC:18609	protein_coding	YES	1	CCDS12501.1	Q8NA42	B3KRK0,K7EJN0	UPI00000717CC			01:04:00		ENST00000352998.5:c.-45-209G>A
rs860386	19:37230200	A	ENSG00000188283	ENST00000588371	Transcript	intron_variant	-	-	-	-	-	-		1	ZNF383	HGNC	HGNC:18609	protein_coding		3			K7EJN0	UPI0002840C28			01:04:00		ENST00000588371.1:c.-45-209G>A
rs860386	19:37230200	A	ENSG00000188283	ENST00000589413	Transcript	intron_variant	-	-	-	-	-	-		1	ZNF383	HGNC	HGNC:18609	protein_coding		2	CCDS12501.1	Q8NA42	B3KRK0,K7EJN0	UPI00000717CC			04:07:00		ENST00000589413.3:c.-45-209G>A
rs860386	19:37230200	A	ENSG00000188283	ENST00000590503	Transcript	intron_variant	-	-	-	-	-	-		1	ZNF383	HGNC	HGNC:18609	protein_coding		5	CCDS12501.1	Q8NA42	B3KRK0,K7EJN0	UPI00000717CC			02:05:00		ENST00000590503.3:c.-45-209G>A
rs4805208	19:37183357	A	ENSG00000245680	ENST00000591492	Transcript	downstream_gene_variant	-	-	-	-	-	-	3723	-1	ZNF585B	HGNC	HGNC:30948	protein_coding		5			K7EL12,K7EPG8	UPI0002840C26
rs4805208	19:37183357	A	ENSG00000245680	ENST00000527838	Transcript	downstream_gene_variant	-	-	-	-	-	-	1465	-1	ZNF585B	HGNC	HGNC:30948	protein_coding		1			F2Z3L4	UPI0001638B09
rs4805208	19:37183357	A	ENSG00000245680	ENST00000531805	Transcript	downstream_gene_variant	-	-	-	-	-	-	1463	-1	ZNF585B	HGNC	HGNC:30948	protein_coding		2			B3KRH5,E9PQH3	UPI000059D703
rs4805208	19:37183357	A	ENSG00000245680	ENST00000532828	Transcript	3_prime_UTR_variant	4432	-	-	-	-	-		-1	ZNF585B	HGNC	HGNC:30948	protein_coding	YES	1	CCDS12500.1	Q52M93	B3KRH5,E9PQH3	UPI00001AF01B		05:05:00			ENST00000532828.4:c.*1870C>T
rs4805208	19:37183357	A	ENSG00000267360	ENST00000588873	Transcript	intron_variant	-	-	-	-	-	-		-1	CTC-454I21.3	Clone_based_vega_gene		protein_coding	YES	5				UPI0002840C24			01:03:00		ENST00000588873.1:c.35+23683C>T
rs4805208	19:37183357	A	ENSG00000267360	ENST00000585860	Transcript	intron_variant,NMD_transcript_variant	-	-	-	-	-	-		-1	CTC-454I21.3	Clone_based_vega_gene		nonsense_mediated_decay		5			Q8N7B4	UPI0000070ACE			03:04:00		ENST00000585860.2:c.292+6304C>T
rs4805208	19:37183357	A	ENSG00000267360	ENST00000590245	Transcript	intron_variant,NMD_transcript_variant	-	-	-	-	-	-		-1	CTC-454I21.3	Clone_based_vega_gene		nonsense_mediated_decay		5			E9PNT4	UPI0001F77CBA			04:04:00		ENST00000590245.3:c.*164+12524C>T
rs4806414	19:37147886	C	ENSG00000196967	ENST00000587817	Transcript	intron_variant,NMD_transcript_variant	-	-	-	-	-	-		-1	ZNF585A	HGNC	HGNC:26305	nonsense_mediated_decay		2			K7EN80	UPI000013F3E5			05:09:00		ENST00000587817.3:c.337+2949A>G
rs4806414	19:37147886	C	ENSG00000267360	ENST00000588873	Transcript	intron_variant	-	-	-	-	-	-		-1	CTC-454I21.3	Clone_based_vega_gene		protein_coding	YES	5				UPI0002840C24			03:03:00		ENST00000588873.1:c.255+7979A>G
rs4806414	19:37147886	C	ENSG00000196967	ENST00000356958	Transcript	3_prime_UTR_variant	6374	-	-	-	-	-		-1	ZNF585A	HGNC	HGNC:26305	protein_coding		2	CCDS12499.1	Q6P3V2		UPI000007213F		06:06:00			ENST00000356958.6:c.*3703A>G
rs4806414	19:37147886	C	ENSG00000196967	ENST00000392157	Transcript	downstream_gene_variant	-	-	-	-	-	-	3124	-1	ZNF585A	HGNC	HGNC:26305	protein_coding		1	CCDS12499.1	Q6P3V2		UPI000007213F
rs4806414	19:37147886	C	ENSG00000196967	ENST00000588723	Transcript	intron_variant,non_coding_transcript_variant	-	-	-	-	-	-		-1	ZNF585A	HGNC	HGNC:26305	processed_transcript		3							04:04:00		ENST00000588723.3:n.502+7979A>G
rs4806414	19:37147886	C	ENSG00000196967	ENST00000292841	Transcript	3_prime_UTR_variant	6272	-	-	-	-	-		-1	ZNF585A	HGNC	HGNC:26305	protein_coding	YES	1	CCDS74353.1	Q6P3V2		UPI00002021E7		05:05:00			ENST00000292841.7:c.*3703A>G
rs10424841	19:37085648	A	ENSG00000197050	ENST00000587029	Transcript	intron_variant	-	-	-	-	-	-		1	ZNF420	HGNC	HGNC:20649	protein_coding		4			K7ELF6	UPI0002840C21			02:04:00		ENST00000587029.3:c.-80-3391G>A
rs10424841	19:37085648	A	ENSG00000197050	ENST00000337995	Transcript	intron_variant	-	-	-	-	-	-		1	ZNF420	HGNC	HGNC:20649	protein_coding	YES	1	CCDS12498.1	Q8TAQ5	K7EQC9,K7ERS3,K7ELF6	UPI000007049F			02:04:00		ENST00000337995.3:c.-80-3391G>A
rs10424841	19:37085648	A	ENSG00000197050	ENST00000589245	Transcript	intron_variant	-	-	-	-	-	-		1	ZNF420	HGNC	HGNC:20649	protein_coding		4			K7EQC9,K7ERS3,K7ELF6	UPI0002840C22			01:03:00		ENST00000589245.3:c.-80-3391G>A
rs10424841	19:37085648	A	ENSG00000197050	ENST00000590332	Transcript	intron_variant	-	-	-	-	-	-		1	ZNF420	HGNC	HGNC:20649	protein_coding		4			K7ERS3	UPI0002840C20			01:01:00		ENST00000590332.1:c.-77-41480G>A
rs10424841	19:37085648	A	ENSG00000197050	ENST00000587082	Transcript	intron_variant,NMD_transcript_variant	-	-	-	-	-	-		1	ZNF420	HGNC	HGNC:20649	nonsense_mediated_decay		4			K7EPG0	UPI00006DEB80			02:05:00		ENST00000587082.3:c.-80-3391G>A
rs10424841	19:37085648	A	ENSG00000197050	ENST00000589461	Transcript	intron_variant,NMD_transcript_variant	-	-	-	-	-	-		1	ZNF420	HGNC	HGNC:20649	nonsense_mediated_decay		5			K7EJW2	UPI0000E046EB			02:05:00		ENST00000589461.3:c.-80-3391G>A
rs10424841	19:37085648	A	ENSG00000197050	ENST00000304239	Transcript	intron_variant	-	-	-	-	-	-		1	ZNF420	HGNC	HGNC:20649	protein_coding		2		Q8TAQ5	K7EQC9,K7ERS3,K7ELF6	UPI0000073353			02:05:00		ENST00000304239.9:c.-80-3391G>A
rs3910952	19:37801729	T	ENSG00000189144	ENST00000589435	Transcript	intron_variant,non_coding_transcript_variant	-	-	-	-	-	-		-1	ZNF573	HGNC	HGNC:26420	processed_transcript		4							02:03:00		ENST00000589435.1:n.407-7484G>A
rs3910952	19:37801729	T	ENSG00000189144	ENST00000392138	Transcript	intron_variant	-	-	-	-	-	-		-1	ZNF573	HGNC	HGNC:26420	protein_coding		2		Q86YE8		UPI000059D70B			01:02:00		ENST00000392138.3:c.-100+15332G>A
rs3910952	19:37801729	T	ENSG00000189144	ENST00000588443	Transcript	intron_variant,non_coding_transcript_variant	-	-	-	-	-	-		-1	ZNF573	HGNC	HGNC:26420	processed_transcript		4							02:03:00		ENST00000588443.3:n.429-2566G>A
rs3910952	19:37801729	T	ENSG00000189144	ENST00000480587	Transcript	intron_variant,non_coding_transcript_variant	-	-	-	-	-	-		-1	ZNF573	HGNC	HGNC:26420	processed_transcript		3							02:03:00		ENST00000480587.4:n.358-7674G>A
rs3910952	19:37801729	T	ENSG00000189144	ENST00000586785	Transcript	intron_variant,non_coding_transcript_variant	-	-	-	-	-	-		-1	ZNF573	HGNC	HGNC:26420	processed_transcript		4							02:03:00		ENST00000586785.3:n.396-7674G>A
rs3910952	19:37801729	T	ENSG00000189144	ENST00000587684	Transcript	intron_variant,non_coding_transcript_variant	-	-	-	-	-	-		-1	ZNF573	HGNC	HGNC:26420	processed_transcript		4							01:01:00		ENST00000587684.1:n.202-8002G>A
)rs814197	1:60626784	G	ENSG00000226476	ENST00000439156	Transcript	intron_variant,non_coding_transcript_variant	-	-	-	-	-	-		-1	RP11-776H12.1	Clone_based_vega_gene		lincRNA	YES	5							02:07:00		ENST00000439156.2:n.336+13227A>C
rs4916071	1:60554827	A	ENSG00000226476	ENST00000439156	Transcript	intron_variant,non_coding_transcript_variant	-	-	-	-	-	-		-1	RP11-776H12.1	Clone_based_vega_gene		lincRNA	YES	5							06:07:00		ENST00000439156.2:n.1499-12416C>T
rs1461356	1:60571343	A	ENSG00000226476	ENST00000439156	Transcript	intron_variant,non_coding_transcript_variant	-	-	-	-	-	-		-1	RP11-776H12.1	Clone_based_vega_gene		lincRNA	YES	5							06:07:00		ENST00000439156.2:n.1498+1995C>T
rs6587887	1:60543614	T	ENSG00000226476	ENST00000439156	Transcript	intron_variant,non_coding_transcript_variant	-	-	-	-	-	-		-1	RP11-776H12.1	Clone_based_vega_gene		lincRNA	YES	5							06:07:00		ENST00000439156.2:n.1499-1203G>A
rs11207633	1:60541510	G	ENSG00000226476	ENST00000439156	Transcript	intron_variant,non_coding_transcript_variant	-	-	-	-	-	-		-1	RP11-776H12.1	Clone_based_vega_gene		lincRNA	YES	5							07:07:00		ENST00000439156.2:n.1613+787T>C
rs473368	1:60656256	A	ENSG00000231252	ENST00000423403	Transcript	downstream_gene_variant	-	-	-	-	-	-	3375	-1	RP11-436K8.1	Clone_based_vega_gene		lincRNA	YES	2
rs10889187	1:60545086	A	ENSG00000226476	ENST00000439156	Transcript	intron_variant,non_coding_transcript_variant	-	-	-	-	-	-		-1	RP11-776H12.1	Clone_based_vega_gene		lincRNA	YES	5							06:07:00		ENST00000439156.2:n.1499-2675C>T
rs550049	1:60657356	G	ENSG00000231252	ENST00000423403	Transcript	downstream_gene_variant	-	-	-	-	-	-	2275	-1	RP11-436K8.1	Clone_based_vega_gene		lincRNA	YES	2
rs1381171	1:60576926	C	ENSG00000226476	ENST00000439156	Transcript	intron_variant,non_coding_transcript_variant	-	-	-	-	-	-		-1	RP11-776H12.1	Clone_based_vega_gene		lincRNA	YES	5							05:07:00		ENST00000439156.2:n.1423-3513A>G
rs1461351	1:60639697	G	ENSG00000226476	ENST00000439156	Transcript	intron_variant,non_coding_transcript_variant	-	-	-	-	-	-		-1	RP11-776H12.1	Clone_based_vega_gene		lincRNA	YES	5							02:07:00		ENST00000439156.2:n.336+314T>C
rs496946	1:60634045	G	ENSG00000226476	ENST00000439156	Transcript	intron_variant,non_coding_transcript_variant	-	-	-	-	-	-		-1	RP11-776H12.1	Clone_based_vega_gene		lincRNA	YES	5							02:07:00		ENST00000439156.2:n.336+5966T>C
rs1572358	1:60590953	C	ENSG00000226476	ENST00000439156	Transcript	intron_variant,non_coding_transcript_variant	-	-	-	-	-	-		-1	RP11-776H12.1	Clone_based_vega_gene		lincRNA	YES	5							04:07:00		ENST00000439156.2:n.1297-2791A>G
rs1501233	1:60451406	A	-	--	-	intergenic_variant	-	-	-	-	-	-
rs1501230	1:60448399	T	-	--	-	intergenic_variant	-	-	-	-	-	-
rs7522454	1:60517948	A	-	--	-	intergenic_variant	-	-	-	-	-	-
rs1501227	1:60441722	A	-	--	-	intergenic_variant	-	-	-	-	-	-
rs10889175	1:60435851	G	-	--	-	intergenic_variant	-	-	-	-	-	-
rs10111831	8:81879611	T	-	--	-	intergenic_variant	-	-	-	-	-	-
rs11779650	8:81926735	A	ENSG00000254689	ENST00000534675	Transcript	downstream_gene_variant	-	-	-	-	-	-	3542	1	RP11-354A14.1	Clone_based_vega_gene		lincRNA	YES	5
rs1966850	8:81920778	G	ENSG00000254689	ENST00000534675	Transcript	intron_variant,non_coding_transcript_variant	-	-	-	-	-	-		1	RP11-354A14.1	Clone_based_vega_gene		lincRNA	YES	5							01:01:00		ENST00000534675.1:n.65-2014A>G
rs1452001	8:81888582	C	ENSG00000254689	ENST00000534675	Transcript	intron_variant,non_coding_transcript_variant	-	-	-	-	-	-		1	RP11-354A14.1	Clone_based_vega_gene		lincRNA	YES	5							01:01:00		ENST00000534675.1:n.64+3142T>C
rs10481273	8:81884037	T	ENSG00000254689	ENST00000534675	Transcript	upstream_gene_variant	-	-	-	-	-	-	1340	1	RP11-354A14.1	Clone_based_vega_gene		lincRNA	YES	5
rs1451994	8:81864827	G	-	--	-	intergenic_variant	-	-	-	-	-	-
rs1817107	8:81877374	C	-	--	-	intergenic_variant	-	-	-	-	-	-
rs1376841	8:81873051	A	-	--	-	intergenic_variant	-	-	-	-	-	-
rs1452002	8:81889368	G	ENSG00000254689	ENST00000534675	Transcript	intron_variant,non_coding_transcript_variant	-	-	-	-	-	-		1	RP11-354A14.1	Clone_based_vega_gene		lincRNA	YES	5							01:01:00		ENST00000534675.1:n.64+3928A>G
rs774469	8:81811634	T	ENSG00000104497	ENST00000396330	Transcript	intron_variant	-	-	-	-	-	-		-1	SNX16	HGNC	HGNC:14980	protein_coding	YES	5	CCDS6234.1	P57768	E5RJ65,E5RHF1,E5RGQ6,E5RJ81	UPI000004D24C			06:08:00		ENST00000396330.4:c.681+3691G>A
rs774469	8:81811634	T	ENSG00000253334	ENST00000524337	Transcript	intron_variant,non_coding_transcript_variant	-	-	-	-	-	-		1	RP13-923O23.6	Clone_based_vega_gene		antisense	YES	5							01:01:00		ENST00000524337.1:n.104-3706C>T
rs774469	8:81811634	T	ENSG00000104497	ENST00000519212	Transcript	downstream_gene_variant	-	-	-	-	-	-	3011	-1	SNX16	HGNC	HGNC:14980	retained_intron		3
rs774469	8:81811634	T	ENSG00000104497	ENST00000520618	Transcript	intron_variant	-	-	-	-	-	-		-1	SNX16	HGNC	HGNC:14980	protein_coding		3			E5RJ65,E5RHF1,E5RGS8,E5RJ81	UPI0001E8F555			02:02:00		ENST00000520618.3:c.376-8406G>A
rs774469	8:81811634	T	ENSG00000104497	ENST00000615066	Transcript	intron_variant	-	-	-	-	-	-		-1	SNX16	HGNC	HGNC:14980	protein_coding		5		P57768	E5RJ65,E5RHF1,E5RGQ6,E5RJ81	UPI0000135B4C			05:10:00		ENST00000615066.1:c.681+3691G>A
rs774469	8:81811634	T	ENSG00000104497	ENST00000345957	Transcript	intron_variant	-	-	-	-	-	-		-1	SNX16	HGNC	HGNC:14980	protein_coding		1	CCDS6234.1	P57768	E5RJ65,E5RHF1,E5RGQ6,E5RJ81	UPI000004D24C			05:07:00		ENST00000345957.6:c.681+3691G>A
rs774469	8:81811634	T	ENSG00000104497	ENST00000353788	Transcript	intron_variant	-	-	-	-	-	-		-1	SNX16	HGNC	HGNC:14980	protein_coding		1	CCDS6235.1	P57768	E5RJ65,E5RHF1,E5RJ81	UPI000013F351			04:06:00		ENST00000353788.6:c.594+3691G>A
rs774469	8:81811634	T	ENSG00000231942	ENST00000521313	Transcript	downstream_gene_variant	-	-	-	-	-	-	2908	1	HNRNPA1P36	HGNC	HGNC:48765	processed_pseudogene	YES
rs11108698	12:96797294	T	ENSG00000188596	ENST00000524981	Transcript	intron_variant	-	-	-	-	-	-		1	CFAP54	HGNC	HGNC:26456	protein_coding	YES	5			E9PJL5	UPI0001F77A4D			63:67		ENST00000524981.6:c.8850+4795C>T
rs11108693	12:96778360	G	ENSG00000188596	ENST00000524981	Transcript	intron_variant	-	-	-	-	-	-		1	CFAP54	HGNC	HGNC:26456	protein_coding	YES	5			E9PJL5	UPI0001F77A4D			60:67		ENST00000524981.6:c.8282-6357T>G
rs2014710	12:96844529	C	ENSG00000188596	ENST00000524981	Transcript	intron_variant	-	-	-	-	-	-		1	CFAP54	HGNC	HGNC:26456	protein_coding	YES	5			E9PJL5	UPI0001F77A4D			66:67		ENST00000524981.6:c.9171+15441A>C
rs7305321	12:96809240	A	ENSG00000188596	ENST00000524981	Transcript	intron_variant	-	-	-	-	-	-		1	CFAP54	HGNC	HGNC:26456	protein_coding	YES	5			E9PJL5	UPI0001F77A4D			63:67		ENST00000524981.6:c.8851-2496C>A
rs11613634	12:96865293	A	ENSG00000188596	ENST00000524981	Transcript	intron_variant	-	-	-	-	-	-		1	CFAP54	HGNC	HGNC:26456	protein_coding	YES	5			E9PJL5	UPI0001F77A4D			67:67		ENST00000524981.6:c.*14+4341G>A
rs7963861	12:96733313	G	ENSG00000188596	ENST00000524981	Transcript	intron_variant	-	-	-	-	-	-		1	CFAP54	HGNC	HGNC:26456	protein_coding	YES	5			E9PJL5	UPI0001F77A4D			50:67		ENST00000524981.6:c.6966-6643T>G
rs7963861	12:96733313	G	ENSG00000188596	ENST00000342887	Transcript	intron_variant,non_coding_transcript_variant	-	-	-	-	-	-		1	CFAP54	HGNC	HGNC:26456	retained_intron		2							17:26:00		ENST00000342887.1:n.2319-6643T>G
rs2160542	12:96739468	G	ENSG00000188596	ENST00000524981	Transcript	intron_variant	-	-	-	-	-	-		1	CFAP54	HGNC	HGNC:26456	protein_coding	YES	5			E9PJL5	UPI0001F77A4D			50:67		ENST00000524981.6:c.6966-488A>G
rs2160542	12:96739468	G	ENSG00000188596	ENST00000342887	Transcript	intron_variant,non_coding_transcript_variant	-	-	-	-	-	-		1	CFAP54	HGNC	HGNC:26456	retained_intron		2							17:26:00		ENST00000342887.1:n.2319-488A>G
rs10745776	12:96984349	A	ENSG00000258131	ENST00000552238	Transcript	upstream_gene_variant	-	-	-	-	-	-	1307	1	RP11-541G9.1	Clone_based_vega_gene		lincRNA	YES	4
rs10745776	12:96984349	A	ENSG00000202368	ENST00000365498	Transcript	upstream_gene_variant	-	-	-	-	-	-	4720	-1	Y_RNA	RFAM		misc_RNA	YES
rs7295385	12:96750168	C	ENSG00000188596	ENST00000342887	Transcript	intron_variant,non_coding_transcript_variant	-	-	-	-	-	-		1	CFAP54	HGNC	HGNC:26456	retained_intron		2							22:26:00		ENST00000342887.1:n.3038-3575T>C
rs7295385	12:96750168	C	ENSG00000188596	ENST00000524981	Transcript	intron_variant	-	-	-	-	-	-		1	CFAP54	HGNC	HGNC:26456	protein_coding	YES	5			E9PJL5	UPI0001F77A4D			55:67		ENST00000524981.6:c.7685-3575T>C
rs7295385	12:96750168	C	-	ENSR00000435482	RegulatoryFeature	regulatory_region_variant	-	-	-	-	-	-						TF_binding_site
rs7957384	12:96941572	C	ENSG00000139350	ENST00000553609	Transcript	downstream_gene_variant	-	-	-	-	-	-	4934	1	NEDD1	HGNC	HGNC:7723	protein_coding		3			G3V4I9	UPI00021CF480
rs7957384	12:96941572	C	ENSG00000139350	ENST00000555114	Transcript	downstream_gene_variant	-	-	-	-	-	-	4918	1	NEDD1	HGNC	HGNC:7723	processed_transcript		3
rs7957384	12:96941572	C	ENSG00000139350	ENST00000429527	Transcript	intron_variant	-	-	-	-	-	-		1	NEDD1	HGNC	HGNC:7723	protein_coding		1	CCDS9063.1	Q8NHV4	A0A024RBE5,G3V2M9,G3V4I9,G3V4L2	UPI000004F17B			09:14:00		ENST00000429527.4:c.1247-1005A>C
rs7957384	12:96941572	C	ENSG00000139350	ENST00000457368	Transcript	intron_variant	-	-	-	-	-	-		1	NEDD1	HGNC	HGNC:7723	protein_coding		2	CCDS44956.1	Q8NHV4	G3V4I9	UPI00001FB32B			07:12:00		ENST00000457368.2:c.980-1005A>C
rs7957384	12:96941572	C	ENSG00000139350	ENST00000557644	Transcript	intron_variant	-	-	-	-	-	-		1	NEDD1	HGNC	HGNC:7723	protein_coding	YES	1	CCDS44955.1	Q8NHV4	A0A024RBE5,G3V2M9,G3V4I9,G3V4L2,G3V2V3	UPI000004D249			09:14:00		ENST00000557644.3:c.1268-1005A>C
rs7957384	12:96941572	C	ENSG00000139350	ENST00000266742	Transcript	intron_variant	-	-	-	-	-	-		1	NEDD1	HGNC	HGNC:7723	protein_coding		2	CCDS9063.1	Q8NHV4	A0A024RBE5,G3V2M9,G3V4I9,G3V4L2	UPI000004F17B			10:15:00		ENST00000266742.6:c.1247-1005A>C
rs7957384	12:96941572	C	ENSG00000139350	ENST00000557454	Transcript	downstream_gene_variant	-	-	-	-	-	-	4813	1	NEDD1	HGNC	HGNC:7723	processed_transcript		4
rs7957384	12:96941572	C	ENSG00000139350	ENST00000411739	Transcript	intron_variant	-	-	-	-	-	-		1	NEDD1	HGNC	HGNC:7723	protein_coding		2	CCDS44956.1	Q8NHV4	G3V4I9	UPI00001FB32B			08:13:00		ENST00000411739.4:c.980-1005A>C
rs7957384	12:96941572	C	ENSG00000139350	ENST00000555806	Transcript	downstream_gene_variant	-	-	-	-	-	-	4854	1	NEDD1	HGNC	HGNC:7723	nonsense_mediated_decay		4			G3V2S2	UPI00021CF47F
rs971521	12:96766891	A	ENSG00000188596	ENST00000524981	Transcript	intron_variant	-	-	-	-	-	-		1	CFAP54	HGNC	HGNC:26456	protein_coding	YES	5			E9PJL5	UPI0001F77A4D			60:67		ENST00000524981.6:c.8281+1673C>A
rs971521	12:96766891	A	ENSG00000188596	ENST00000342887	Transcript	downstream_gene_variant	-	-	-	-	-	-	1621	1	CFAP54	HGNC	HGNC:26456	retained_intron		2
rs11108730	12:96902158	C	ENSG00000258846	ENST00000554413	Transcript	non_coding_transcript_exon_variant,non_coding_transcript_variant	541	-	-	-	-	-		-1	EEF1A1P33	HGNC	HGNC:37911	processed_pseudogene	YES							01:03:00			ENST00000554413.1:n.541T>G
rs11108730	12:96902158	C	-	ENSR00000435494	RegulatoryFeature	regulatory_region_variant	-	-	-	-	-	-						CTCF_binding_site
rs10777827	12:96971554	T	-	--	-	intergenic_variant	-	-	-	-	-	-
rs12298456	12:96897861	C	ENSG00000258846	ENST00000554413	Transcript	downstream_gene_variant	-	-	-	-	-	-	2836	-1	EEF1A1P33	HGNC	HGNC:37911	processed_pseudogene	YES
rs321007	X:78313715	A	ENSG00000173198	ENST00000614798	Transcript	intron_variant	-	-	-	-	-	-		-1	CYSLTR1	HGNC	HGNC:17451	protein_coding	YES	1	CCDS14439.1	Q9Y271	Q38Q88,Q38Q91	UPI000003ACDF			01:01:00		ENST00000614798.1:c.-28+13590C>T
rs321007	X:78313715	A	ENSG00000173198	ENST00000373304	Transcript	intron_variant	-	-	-	-	-	-		-1	CYSLTR1	HGNC	HGNC:17451	protein_coding		1	CCDS14439.1	Q9Y271	Q38Q88,Q38Q91	UPI000003ACDF			01:02:00		ENST00000373304.3:c.-115+13590C>T
rs321068	X:78430428	T	-	--	-	intergenic_variant	-	-	-	-	-	-
rs320985	X:78432974	A	-	--	-	intergenic_variant	-	-	-	-	-	-
rs5959150	X:78442561	A	-	--	-	intergenic_variant	-	-	-	-	-	-
rs5913738	X:78476777	T	-	--	-	intergenic_variant	-	-	-	-	-	-
rs321090	X:78304490	A	ENSG00000173198	ENST00000614798	Transcript	intron_variant	-	-	-	-	-	-		-1	CYSLTR1	HGNC	HGNC:17451	protein_coding	YES	1	CCDS14439.1	Q9Y271	Q38Q88,Q38Q91	UPI000003ACDF			01:01:00		ENST00000614798.1:c.-28+22815C>T
rs321090	X:78304490	A	ENSG00000173198	ENST00000373304	Transcript	intron_variant	-	-	-	-	-	-		-1	CYSLTR1	HGNC	HGNC:17451	protein_coding		1	CCDS14439.1	Q9Y271	Q38Q88,Q38Q91	UPI000003ACDF			01:02:00		ENST00000373304.3:c.-114-20950C>T
rs320992	X:78276606	A	ENSG00000173198	ENST00000614798	Transcript	intron_variant	-	-	-	-	-	-		-1	CYSLTR1	HGNC	HGNC:17451	protein_coding	YES	1	CCDS14439.1	Q9Y271	Q38Q88,Q38Q91	UPI000003ACDF			01:01:00		ENST00000614798.1:c.-27-2833C>T
rs320992	X:78276606	A	ENSG00000173198	ENST00000373304	Transcript	intron_variant	-	-	-	-	-	-		-1	CYSLTR1	HGNC	HGNC:17451	protein_coding		1	CCDS14439.1	Q9Y271	Q38Q88,Q38Q91	UPI000003ACDF			02:02:00		ENST00000373304.3:c.-27-2833C>T
rs5912576	X:78258106	C	-	--	-	intergenic_variant	-	-	-	-	-	-
rs320995	X:78272820	A	ENSG00000173198	ENST00000614798	Transcript	synonymous_variant	1341	927	309	F	ttC:ttT	-		-1	CYSLTR1	HGNC	HGNC:17451	protein_coding	YES	1	CCDS14439.1	Q9Y271	Q38Q88,Q38Q91	UPI000003ACDF		02:02:00		Prints_domain:PR01533,Superfamily_domains:SSF81321	ENST00000614798.1:c.927C>T	ENST00000614798.1:c.927C>T(p.%3D)
rs320995	X:78272820	T	ENSG00000173198	ENST00000614798	Transcript	missense_variant	1341	927	309	F:L	ttC:ttA	-		-1	CYSLTR1	HGNC	HGNC:17451	protein_coding	YES	1	CCDS14439.1	Q9Y271	Q38Q88,Q38Q91	UPI000003ACDF	tolerated(0.61)	02:02:00		Prints_domain:PR01533,Superfamily_domains:SSF81321	ENST00000614798.1:c.927C>A	ENSP00000478492.1:p.Phe309Leu
rs320995	X:78272820	A	ENSG00000173198	ENST00000373304	Transcript	synonymous_variant	1220	927	309	F	ttC:ttT	-		-1	CYSLTR1	HGNC	HGNC:17451	protein_coding		1	CCDS14439.1	Q9Y271	Q38Q88,Q38Q91	UPI000003ACDF		03:03:00		Prints_domain:PR01533,Superfamily_domains:SSF81321	ENST00000373304.3:c.927C>T	ENST00000373304.3:c.927C>T(p.%3D)
rs320995	X:78272820	T	ENSG00000173198	ENST00000373304	Transcript	missense_variant	1220	927	309	F:L	ttC:ttA	-		-1	CYSLTR1	HGNC	HGNC:17451	protein_coding		1	CCDS14439.1	Q9Y271	Q38Q88,Q38Q91	UPI000003ACDF	tolerated(0.61)	03:03:00		Prints_domain:PR01533,Superfamily_domains:SSF81321	ENST00000373304.3:c.927C>A	ENSP00000362401.3:p.Phe309Leu
rs320996	X:78271975	G	ENSG00000173198	ENST00000373304	Transcript	3_prime_UTR_variant	2065	-	-	-	-	-		-1	CYSLTR1	HGNC	HGNC:17451	protein_coding		1	CCDS14439.1	Q9Y271	Q38Q88,Q38Q91	UPI000003ACDF		03:03:00			ENST00000373304.3:c.*758T>C
rs320996	X:78271975	G	ENSG00000173198	ENST00000614798	Transcript	3_prime_UTR_variant	2186	-	-	-	-	-		-1	CYSLTR1	HGNC	HGNC:17451	protein_coding	YES	1	CCDS14439.1	Q9Y271	Q38Q88,Q38Q91	UPI000003ACDF		02:02:00			ENST00000614798.1:c.*758T>C
rs321073	X:78284844	T	ENSG00000173198	ENST00000373304	Transcript	intron_variant	-	-	-	-	-	-		-1	CYSLTR1	HGNC	HGNC:17451	protein_coding		1	CCDS14439.1	Q9Y271	Q38Q88,Q38Q91	UPI000003ACDF			01:02:00		ENST00000373304.3:c.-114-1304G>A
rs321073	X:78284844	T	ENSG00000173198	ENST00000614798	Transcript	intron_variant	-	-	-	-	-	-		-1	CYSLTR1	HGNC	HGNC:17451	protein_coding	YES	1	CCDS14439.1	Q9Y271	Q38Q88,Q38Q91	UPI000003ACDF			01:01:00		ENST00000614798.1:c.-27-11071G>A
rs7881148	X:78199671	G	-	--	-	intergenic_variant	-	-	-	-	-	-
rs5913668	X:78270702	A	ENSG00000173198	ENST00000614798	Transcript	downstream_gene_variant	-	-	-	-	-	-	778	-1	CYSLTR1	HGNC	HGNC:17451	protein_coding	YES	1	CCDS14439.1	Q9Y271	Q38Q88,Q38Q91	UPI000003ACDF
rs5913668	X:78270702	A	ENSG00000173198	ENST00000373304	Transcript	downstream_gene_variant	-	-	-	-	-	-	762	-1	CYSLTR1	HGNC	HGNC:17451	protein_coding		1	CCDS14439.1	Q9Y271	Q38Q88,Q38Q91	UPI000003ACDF
rs2035190	X:78271329	T	ENSG00000173198	ENST00000373304	Transcript	downstream_gene_variant	-	-	-	-	-	-	135	-1	CYSLTR1	HGNC	HGNC:17451	protein_coding		1	CCDS14439.1	Q9Y271	Q38Q88,Q38Q91	UPI000003ACDF
rs2035190	X:78271329	T	ENSG00000173198	ENST00000614798	Transcript	downstream_gene_variant	-	-	-	-	-	-	151	-1	CYSLTR1	HGNC	HGNC:17451	protein_coding	YES	1	CCDS14439.1	Q9Y271	Q38Q88,Q38Q91	UPI000003ACDF
rs4826258	X:78203000	C	-	--	-	intergenic_variant	-	-	-	-	-	-
rs5937937	X:75049322	G	ENSG00000131269	ENST00000253577	Transcript	downstream_gene_variant	-	-	-	-	-	-	3958	-1	ABCB7	HGNC	HGNC:48	protein_coding	YES	1	CCDS14428.1	O75027		UPI0000169E78
rs5937937	X:75049322	G	ENSG00000131269	ENST00000373394	Transcript	downstream_gene_variant	-	-	-	-	-	-	3962	-1	ABCB7	HGNC	HGNC:48	protein_coding		1	CCDS65291.1	O75027		UPI0000125116
rs5937937	X:75049322	G	ENSG00000131269	ENST00000620875	Transcript	downstream_gene_variant	-	-	-	-	-	-	3850	-1	ABCB7	HGNC	HGNC:48	protein_coding		1	CCDS75994.1			UPI000299A059
rs5937937	X:75049322	G	ENSG00000131269	ENST00000339447	Transcript	downstream_gene_variant	-	-	-	-	-	-	3960	-1	ABCB7	HGNC	HGNC:48	protein_coding		1	CCDS65290.1	O75027		UPI0000EE5FBE
rs5937937	X:75049322	G	ENSG00000131269	ENST00000529949	Transcript	downstream_gene_variant	-	-	-	-	-	-	4123	-1	ABCB7	HGNC	HGNC:48	protein_coding		2			B4DGL8	UPI00017A7060
rs5937937	X:75049322	G	ENSG00000131269	ENST00000490858	Transcript	downstream_gene_variant	-	-	-	-	-	-	4142	-1	ABCB7	HGNC	HGNC:48	processed_transcript		2
)rs10782946	1:92887112	A	ENSG00000154511	ENST00000370310	Transcript	intron_variant	-	-	-	-	-	-		-1	FAM69A	HGNC	HGNC:32213	protein_coding	YES	2	CCDS44173.1	Q5T7M9		UPI0000037783			01:04:00		ENST00000370310.4:c.55-10682C>T
rs10782946	1:92887112	A	ENSG00000154511	ENST00000615519	Transcript	intron_variant	-	-	-	-	-	-		-1	FAM69A	HGNC	HGNC:32213	protein_coding		1	CCDS72825.1	Q5T7M9		UPI0000205B54			01:04:00		ENST00000615519.2:c.55-10682C>T
rs10782946	1:92887112	A	ENSG00000154511	ENST00000613902	Transcript	intron_variant	-	-	-	-	-	-		-1	FAM69A	HGNC	HGNC:32213	protein_coding		4	CCDS72823.1			UPI0002340647			01:03:00		ENST00000613902.2:c.55-36157C>T
rs10782946	1:92887112	A	ENSG00000154511	ENST00000616709	Transcript	intron_variant	-	-	-	-	-	-		-1	FAM69A	HGNC	HGNC:32213	protein_coding		3	CCDS72824.1			UPI000040E424			01:03:00		ENST00000616709.2:c.55-10682C>T
rs7515257	1:92928161	A	ENSG00000229052	ENST00000602631	Transcript	upstream_gene_variant	-	-	-	-	-	-	2535	1	RP11-386I23.1	Clone_based_vega_gene		processed_transcript	YES
rs7515257	1:92928161	A	ENSG00000154511	ENST00000370310	Transcript	intron_variant	-	-	-	-	-	-		-1	FAM69A	HGNC	HGNC:32213	protein_coding	YES	2	CCDS44173.1	Q5T7M9		UPI0000037783			01:04:00		ENST00000370310.4:c.54+33215C>T
rs7515257	1:92928161	A	ENSG00000154511	ENST00000613902	Transcript	intron_variant	-	-	-	-	-	-		-1	FAM69A	HGNC	HGNC:32213	protein_coding		4	CCDS72823.1			UPI0002340647			01:03:00		ENST00000613902.2:c.54+33215C>T
rs7515257	1:92928161	A	ENSG00000229052	ENST00000418249	Transcript	upstream_gene_variant	-	-	-	-	-	-	3184	1	RP11-386I23.1	Clone_based_vega_gene		transcribed_processed_pseudogene
rs7515257	1:92928161	A	ENSG00000154511	ENST00000615519	Transcript	intron_variant	-	-	-	-	-	-		-1	FAM69A	HGNC	HGNC:32213	protein_coding		1	CCDS72825.1	Q5T7M9		UPI0000205B54			01:04:00		ENST00000615519.2:c.54+33215C>T
rs7515257	1:92928161	A	ENSG00000154511	ENST00000616709	Transcript	intron_variant	-	-	-	-	-	-		-1	FAM69A	HGNC	HGNC:32213	protein_coding		3	CCDS72824.1			UPI000040E424			01:03:00		ENST00000616709.2:c.54+33215C>T
rs7515257	1:92928161	A	-	ENSR00001582162	RegulatoryFeature	regulatory_region_variant	-	-	-	-	-	-						CTCF_binding_site
rs6698233	1:92931743	T	ENSG00000154511	ENST00000370310	Transcript	intron_variant	-	-	-	-	-	-		-1	FAM69A	HGNC	HGNC:32213	protein_coding	YES	2	CCDS44173.1	Q5T7M9		UPI0000037783			01:04:00		ENST00000370310.4:c.54+29633G>A
rs6698233	1:92931743	T	ENSG00000229052	ENST00000602631	Transcript	non_coding_transcript_exon_variant,non_coding_transcript_variant	1048	-	-	-	-	-		1	RP11-386I23.1	Clone_based_vega_gene		processed_transcript	YES							01:01:00			ENST00000602631.1:n.1048C>T
rs6698233	1:92931743	T	ENSG00000229052	ENST00000418249	Transcript	non_coding_transcript_exon_variant,non_coding_transcript_variant	256	-	-	-	-	-		1	RP11-386I23.1	Clone_based_vega_gene		transcribed_processed_pseudogene								02:02:00			ENST00000418249.2:n.256C>T
rs6698233	1:92931743	T	ENSG00000154511	ENST00000615519	Transcript	intron_variant	-	-	-	-	-	-		-1	FAM69A	HGNC	HGNC:32213	protein_coding		1	CCDS72825.1	Q5T7M9		UPI0000205B54			01:04:00		ENST00000615519.2:c.54+29633G>A
rs6698233	1:92931743	T	ENSG00000154511	ENST00000613902	Transcript	intron_variant	-	-	-	-	-	-		-1	FAM69A	HGNC	HGNC:32213	protein_coding		4	CCDS72823.1			UPI0002340647			01:03:00		ENST00000613902.2:c.54+29633G>A
rs6698233	1:92931743	T	ENSG00000154511	ENST00000616709	Transcript	intron_variant	-	-	-	-	-	-		-1	FAM69A	HGNC	HGNC:32213	protein_coding		3	CCDS72824.1			UPI000040E424			01:03:00		ENST00000616709.2:c.54+29633G>A
rs4970702	1:92479437	G	ENSG00000162676	ENST00000427103	Transcript	intron_variant	-	-	-	-	-	-		-1	GFI1	HGNC	HGNC:4237	protein_coding		1	CCDS30773.1	Q99684	D3DT36	UPI000006D7FD			05:06:00		ENST00000427103.3:c.925-684T>C
rs4970702	1:92479437	G	ENSG00000162676	ENST00000294702	Transcript	intron_variant	-	-	-	-	-	-		-1	GFI1	HGNC	HGNC:4237	protein_coding		2	CCDS30773.1	Q99684	D3DT36	UPI000006D7FD			05:06:00		ENST00000294702.5:c.925-684T>C
rs4970702	1:92479437	G	ENSG00000162676	ENST00000483490	Transcript	downstream_gene_variant	-	-	-	-	-	-	3553	-1	GFI1	HGNC	HGNC:4237	processed_transcript		2
rs4970702	1:92479437	G	ENSG00000162676	ENST00000370332	Transcript	intron_variant	-	-	-	-	-	-		-1	GFI1	HGNC	HGNC:4237	protein_coding	YES	1	CCDS30773.1	Q99684	D3DT36	UPI000006D7FD			05:06:00		ENST00000370332.3:c.925-684T>C
rs4294424	1:92673817	C	ENSG00000067208	ENST00000468580	Transcript	intron_variant,non_coding_transcript_variant	-	-	-	-	-	-		-1	EVI5	HGNC	HGNC:3501	processed_transcript		5							01:06:00		ENST00000468580.3:n.20+3341A>G
rs4294424	1:92673817	C	ENSG00000067208	ENST00000492613	Transcript	intron_variant,non_coding_transcript_variant	-	-	-	-	-	-		-1	EVI5	HGNC	HGNC:3501	processed_transcript		3							01:03:00		ENST00000492613.1:n.61+3341A>G
rs4294424	1:92673817	C	ENSG00000067208	ENST00000540033	Transcript	intron_variant	-	-	-	-	-	-		-1	EVI5	HGNC	HGNC:3501	protein_coding		1				UPI0002065028			10:18:00		ENST00000540033.2:c.1290+3341A>G
rs4294424	1:92673817	C	ENSG00000067208	ENST00000370331	Transcript	intron_variant	-	-	-	-	-	-		-1	EVI5	HGNC	HGNC:3501	protein_coding	YES	2	CCDS30774.1	O60447		UPI0000470AFE			10:17:00		ENST00000370331.3:c.1290+3341A>G
rs10874727	1:92637595	C	ENSG00000067208	ENST00000492613	Transcript	intron_variant,non_coding_transcript_variant	-	-	-	-	-	-		-1	EVI5	HGNC	HGNC:3501	processed_transcript		3							02:03:00		ENST00000492613.1:n.116-1259A>G
rs10874727	1:92637595	C	ENSG00000067208	ENST00000370331	Transcript	intron_variant	-	-	-	-	-	-		-1	EVI5	HGNC	HGNC:3501	protein_coding	YES	2	CCDS30774.1	O60447		UPI0000470AFE			11:17:00		ENST00000370331.3:c.1345-1259A>G
rs10874727	1:92637595	C	ENSG00000067208	ENST00000540033	Transcript	intron_variant	-	-	-	-	-	-		-1	EVI5	HGNC	HGNC:3501	protein_coding		1				UPI0002065028			12:18:00		ENST00000540033.2:c.1378-1259A>G
rs10874727	1:92637595	C	ENSG00000067208	ENST00000491940	Transcript	intron_variant,non_coding_transcript_variant	-	-	-	-	-	-		-1	EVI5	HGNC	HGNC:3501	processed_transcript		5							03:08:00		ENST00000491940.3:n.198-1259A>G
rs10874727	1:92637595	C	ENSG00000067208	ENST00000468580	Transcript	intron_variant,non_coding_transcript_variant	-	-	-	-	-	-		-1	EVI5	HGNC	HGNC:3501	processed_transcript		5							03:06:00		ENST00000468580.3:n.108-1259A>G
rs6603986	1:92551664	A	ENSG00000067208	ENST00000540033	Transcript	intron_variant	-	-	-	-	-	-		-1	EVI5	HGNC	HGNC:3501	protein_coding		1				UPI0002065028			18:18:00		ENST00000540033.2:c.2151+11978G>T
rs6603986	1:92551664	A	ENSG00000067208	ENST00000370331	Transcript	intron_variant	-	-	-	-	-	-		-1	EVI5	HGNC	HGNC:3501	protein_coding	YES	2	CCDS30774.1	O60447		UPI0000470AFE			17:17:00		ENST00000370331.3:c.2118+11978G>T
rs7513775	1:92538940	C	ENSG00000067208	ENST00000540033	Transcript	intron_variant	-	-	-	-	-	-		-1	EVI5	HGNC	HGNC:3501	protein_coding		1				UPI0002065028			18:18:00		ENST00000540033.2:c.2151+24702A>G
rs7513775	1:92538940	C	ENSG00000067208	ENST00000370331	Transcript	intron_variant	-	-	-	-	-	-		-1	EVI5	HGNC	HGNC:3501	protein_coding	YES	2	CCDS30774.1	O60447		UPI0000470AFE			17:17:00		ENST00000370331.3:c.2118+24702A>G
rs7513775	1:92538940	C	-	ENSR00000540755	RegulatoryFeature	regulatory_region_variant	-	-	-	-	-	-						promoter_flanking_region
rs1337107	1:92753219	G	ENSG00000234202	ENST00000429959	Transcript	upstream_gene_variant	-	-	-	-	-	-	3889	-1	RP11-330C7.4	Clone_based_vega_gene		processed_pseudogene	YES
rs1337107	1:92753219	G	ENSG00000067208	ENST00000474806	Transcript	intron_variant,non_coding_transcript_variant	-	-	-	-	-	-		-1	EVI5	HGNC	HGNC:3501	processed_transcript		3							01:02:00		ENST00000474806.1:n.271+31617T>C
rs1337107	1:92753219	G	ENSG00000067208	ENST00000466778	Transcript	intron_variant,non_coding_transcript_variant	-	-	-	-	-	-		-1	EVI5	HGNC	HGNC:3501	processed_transcript		3							02:02:00		ENST00000466778.2:n.254-16592T>C
rs1337107	1:92753219	G	ENSG00000223896	ENST00000457810	Transcript	upstream_gene_variant	-	-	-	-	-	-	2575	1	CCNJP2	HGNC	HGNC:37997	processed_pseudogene	YES
rs1337107	1:92753219	G	ENSG00000067208	ENST00000540033	Transcript	intron_variant	-	-	-	-	-	-		-1	EVI5	HGNC	HGNC:3501	protein_coding		1				UPI0002065028			01:18:00		ENST00000540033.2:c.52-16592T>C
rs1337107	1:92753219	G	ENSG00000067208	ENST00000370331	Transcript	intron_variant	-	-	-	-	-	-		-1	EVI5	HGNC	HGNC:3501	protein_coding	YES	2	CCDS30774.1	O60447		UPI0000470AFE			01:17:00		ENST00000370331.3:c.52-16592T>C
rs1337107	1:92753219	G	-	ENSR00000540775	RegulatoryFeature	regulatory_region_variant	-	-	-	-	-	-						promoter_flanking_region
rs10493863	1:92934137	C	ENSG00000229052	ENST00000602631	Transcript	downstream_gene_variant	-	-	-	-	-	-	39	1	RP11-386I23.1	Clone_based_vega_gene		processed_transcript	YES
rs10493863	1:92934137	C	ENSG00000154511	ENST00000370310	Transcript	intron_variant	-	-	-	-	-	-		-1	FAM69A	HGNC	HGNC:32213	protein_coding	YES	2	CCDS44173.1	Q5T7M9		UPI0000037783			01:04:00		ENST00000370310.4:c.54+27239A>G
rs10493863	1:92934137	C	ENSG00000229052	ENST00000418249	Transcript	downstream_gene_variant	-	-	-	-	-	-	2046	1	RP11-386I23.1	Clone_based_vega_gene		transcribed_processed_pseudogene
rs10493863	1:92934137	C	ENSG00000154511	ENST00000615519	Transcript	intron_variant	-	-	-	-	-	-		-1	FAM69A	HGNC	HGNC:32213	protein_coding		1	CCDS72825.1	Q5T7M9		UPI0000205B54			01:04:00		ENST00000615519.2:c.54+27239A>G
rs10493863	1:92934137	C	ENSG00000154511	ENST00000613902	Transcript	intron_variant	-	-	-	-	-	-		-1	FAM69A	HGNC	HGNC:32213	protein_coding		4	CCDS72823.1			UPI0002340647			01:03:00		ENST00000613902.2:c.54+27239A>G
rs10493863	1:92934137	C	ENSG00000154511	ENST00000616709	Transcript	intron_variant	-	-	-	-	-	-		-1	FAM69A	HGNC	HGNC:32213	protein_coding		3	CCDS72824.1			UPI000040E424			01:03:00		ENST00000616709.2:c.54+27239A>G
rs10493863	1:92934137	C	-	ENSR00001522452	RegulatoryFeature	regulatory_region_variant	-	-	-	-	-	-						promoter_flanking_region
rs6604014	1:92750161	C	ENSG00000067208	ENST00000370331	Transcript	intron_variant	-	-	-	-	-	-		-1	EVI5	HGNC	HGNC:3501	protein_coding	YES	2	CCDS30774.1	O60447		UPI0000470AFE			01:17:00		ENST00000370331.3:c.52-13534A>G
rs6604014	1:92750161	C	ENSG00000067208	ENST00000540033	Transcript	intron_variant	-	-	-	-	-	-		-1	EVI5	HGNC	HGNC:3501	protein_coding		1				UPI0002065028			01:18:00		ENST00000540033.2:c.52-13534A>G
rs6604014	1:92750161	C	ENSG00000067208	ENST00000474806	Transcript	intron_variant,non_coding_transcript_variant	-	-	-	-	-	-		-1	EVI5	HGNC	HGNC:3501	processed_transcript		3							01:02:00		ENST00000474806.1:n.271+34675A>G
rs6604014	1:92750161	C	ENSG00000234202	ENST00000429959	Transcript	upstream_gene_variant	-	-	-	-	-	-	831	-1	RP11-330C7.4	Clone_based_vega_gene		processed_pseudogene	YES
rs6604014	1:92750161	C	ENSG00000067208	ENST00000466778	Transcript	intron_variant,non_coding_transcript_variant	-	-	-	-	-	-		-1	EVI5	HGNC	HGNC:3501	processed_transcript		3							02:02:00		ENST00000466778.2:n.254-13534A>G
rs5017053	1:216994356	A	ENSG00000196482	ENST00000488947	Transcript	intron_variant,non_coding_transcript_variant	-	-	-	-	-	-		-1	ESRRG	HGNC	HGNC:3474	processed_transcript		5							01:02:00		ENST00000488947.3:n.118-54683C>T
rs5017053	1:216994356	A	ENSG00000196482	ENST00000471371	Transcript	intron_variant,non_coding_transcript_variant	-	-	-	-	-	-		-1	ESRRG	HGNC	HGNC:3474	processed_transcript		1							01:02:00		ENST00000471371.3:n.131-54683C>T
rs5017053	1:216994356	A	ENSG00000196482	ENST00000463665	Transcript	intron_variant	-	-	-	-	-	-		-1	ESRRG	HGNC	HGNC:3474	protein_coding		2	CCDS58060.1	P62508	C9JNX5,C9J5W9,C9J0E3	UPI0000E1EFE7			02:07:00		ENST00000463665.3:c.-132+5897C>T
rs5017053	1:216994356	A	ENSG00000196482	ENST00000366940	Transcript	intron_variant	-	-	-	-	-	-		-1	ESRRG	HGNC	HGNC:3474	protein_coding		1	CCDS1517.1	P62508	F1D8R6,B7Z5E9,C9JNX5,C9J5W9,C9J0E3,C9JU32	UPI00000040CB			01:08:00		ENST00000366940.4:c.-229-34671C>T
rs5017053	1:216994356	A	ENSG00000196482	ENST00000493603	Transcript	intron_variant	-	-	-	-	-	-		-1	ESRRG	HGNC	HGNC:3474	protein_coding		1	CCDS1517.1	P62508	F1D8R6,B7Z5E9,C9JNX5,C9J5W9,C9J0E3,C9JU32	UPI00000040CB			01:08:00		ENST00000493603.3:c.-223-54683C>T
rs5017053	1:216994356	A	ENSG00000196482	ENST00000586199	Transcript	intron_variant,NMD_transcript_variant	-	-	-	-	-	-		-1	ESRRG	HGNC	HGNC:3474	nonsense_mediated_decay		5			K7EM35	UPI0002841283			01:04:00		ENST00000586199.3:c.-149-54683C>T
rs5017053	1:216994356	A	ENSG00000196482	ENST00000361525	Transcript	intron_variant	-	-	-	-	-	-		-1	ESRRG	HGNC	HGNC:3474	protein_coding		5	CCDS1517.1	P62508	F1D8R6,B7Z5E9,C9JNX5,C9J5W9,C9J0E3,C9JU32	UPI00000040CB			01:08:00		ENST00000361525.5:c.-223-54683C>T
rs5017053	1:216994356	A	ENSG00000196482	ENST00000493748	Transcript	intron_variant	-	-	-	-	-	-		-1	ESRRG	HGNC	HGNC:3474	protein_coding		1	CCDS1517.1	P62508	F1D8R6,B7Z5E9,C9JNX5,C9J5W9,C9J0E3,C9JU32	UPI00000040CB			02:08:00		ENST00000493748.3:c.-106+5897C>T
rs5017053	1:216994356	A	ENSG00000196482	ENST00000459825	Transcript	intron_variant,non_coding_transcript_variant	-	-	-	-	-	-		-1	ESRRG	HGNC	HGNC:3474	processed_transcript		5							01:03:00		ENST00000459825.1:n.108-8539C>T
rs5017053	1:216994356	A	ENSG00000196482	ENST00000477799	Transcript	intron_variant,non_coding_transcript_variant	-	-	-	-	-	-		-1	ESRRG	HGNC	HGNC:3474	processed_transcript		4							01:03:00		ENST00000477799.3:n.226-54683C>T
rs5017053	1:216994356	A	ENSG00000196482	ENST00000359162	Transcript	intron_variant	-	-	-	-	-	-		-1	ESRRG	HGNC	HGNC:3474	protein_coding		1	CCDS1517.1	P62508	F1D8R6,B7Z5E9,C9JNX5,C9J5W9,C9J0E3,C9JU32	UPI00000040CB			01:07:00		ENST00000359162.4:c.-105-54683C>T
rs1816565	1:216961624	T	ENSG00000196482	ENST00000359162	Transcript	intron_variant	-	-	-	-	-	-		-1	ESRRG	HGNC	HGNC:3474	protein_coding		1	CCDS1517.1	P62508	F1D8R6,B7Z5E9,C9JNX5,C9J5W9,C9J0E3,C9JU32	UPI00000040CB			01:07:00		ENST00000359162.4:c.-105-21951G>A
rs1816565	1:216961624	T	ENSG00000196482	ENST00000477799	Transcript	intron_variant,non_coding_transcript_variant	-	-	-	-	-	-		-1	ESRRG	HGNC	HGNC:3474	processed_transcript		4							01:03:00		ENST00000477799.3:n.226-21951G>A
rs1816565	1:216961624	T	ENSG00000196482	ENST00000493748	Transcript	intron_variant	-	-	-	-	-	-		-1	ESRRG	HGNC	HGNC:3474	protein_coding		1	CCDS1517.1	P62508	F1D8R6,B7Z5E9,C9JNX5,C9J5W9,C9J0E3,C9JU32	UPI00000040CB			02:08:00		ENST00000493748.3:c.-105-21951G>A
rs1816565	1:216961624	T	ENSG00000196482	ENST00000459825	Transcript	intron_variant,non_coding_transcript_variant	-	-	-	-	-	-		-1	ESRRG	HGNC	HGNC:3474	processed_transcript		5							02:03:00		ENST00000459825.1:n.168-21951G>A
rs1816565	1:216961624	T	ENSG00000196482	ENST00000493603	Transcript	intron_variant	-	-	-	-	-	-		-1	ESRRG	HGNC	HGNC:3474	protein_coding		1	CCDS1517.1	P62508	F1D8R6,B7Z5E9,C9JNX5,C9J5W9,C9J0E3,C9JU32	UPI00000040CB			01:08:00		ENST00000493603.3:c.-223-21951G>A
rs1816565	1:216961624	T	ENSG00000196482	ENST00000366940	Transcript	intron_variant	-	-	-	-	-	-		-1	ESRRG	HGNC	HGNC:3474	protein_coding		1	CCDS1517.1	P62508	F1D8R6,B7Z5E9,C9JNX5,C9J5W9,C9J0E3,C9JU32	UPI00000040CB			01:08:00		ENST00000366940.4:c.-229-1939G>A
rs1816565	1:216961624	T	ENSG00000196482	ENST00000586199	Transcript	intron_variant,NMD_transcript_variant	-	-	-	-	-	-		-1	ESRRG	HGNC	HGNC:3474	nonsense_mediated_decay		5			K7EM35	UPI0002841283			01:04:00		ENST00000586199.3:c.-149-21951G>A
rs1816565	1:216961624	T	ENSG00000196482	ENST00000361525	Transcript	intron_variant	-	-	-	-	-	-		-1	ESRRG	HGNC	HGNC:3474	protein_coding		5	CCDS1517.1	P62508	F1D8R6,B7Z5E9,C9JNX5,C9J5W9,C9J0E3,C9JU32	UPI00000040CB			01:08:00		ENST00000361525.5:c.-223-21951G>A
rs1816565	1:216961624	T	ENSG00000196482	ENST00000471371	Transcript	intron_variant,non_coding_transcript_variant	-	-	-	-	-	-		-1	ESRRG	HGNC	HGNC:3474	processed_transcript		1							01:02:00		ENST00000471371.3:n.131-21951G>A
rs1816565	1:216961624	T	ENSG00000196482	ENST00000488947	Transcript	intron_variant,non_coding_transcript_variant	-	-	-	-	-	-		-1	ESRRG	HGNC	HGNC:3474	processed_transcript		5							01:02:00		ENST00000488947.3:n.118-21951G>A
rs1816565	1:216961624	T	ENSG00000196482	ENST00000463665	Transcript	intron_variant	-	-	-	-	-	-		-1	ESRRG	HGNC	HGNC:3474	protein_coding		2	CCDS58060.1	P62508	C9JNX5,C9J5W9,C9J0E3	UPI0000E1EFE7			02:07:00		ENST00000463665.3:c.-132+38629G>A
rs10863286	1:217001193	C	ENSG00000196482	ENST00000361525	Transcript	intron_variant	-	-	-	-	-	-		-1	ESRRG	HGNC	HGNC:3474	protein_coding		5	CCDS1517.1	P62508	F1D8R6,B7Z5E9,C9JNX5,C9J5W9,C9J0E3,C9JU32	UPI00000040CB			01:08:00		ENST00000361525.5:c.-223-61520A>G
rs10863286	1:217001193	C	ENSG00000196482	ENST00000586199	Transcript	intron_variant,NMD_transcript_variant	-	-	-	-	-	-		-1	ESRRG	HGNC	HGNC:3474	nonsense_mediated_decay		5			K7EM35	UPI0002841283			01:04:00		ENST00000586199.3:c.-149-61520A>G
rs10863286	1:217001193	C	ENSG00000196482	ENST00000366940	Transcript	intron_variant	-	-	-	-	-	-		-1	ESRRG	HGNC	HGNC:3474	protein_coding		1	CCDS1517.1	P62508	F1D8R6,B7Z5E9,C9JNX5,C9J5W9,C9J0E3,C9JU32	UPI00000040CB			01:08:00		ENST00000366940.4:c.-229-41508A>G
rs10863286	1:217001193	C	ENSG00000196482	ENST00000493603	Transcript	intron_variant	-	-	-	-	-	-		-1	ESRRG	HGNC	HGNC:3474	protein_coding		1	CCDS1517.1	P62508	F1D8R6,B7Z5E9,C9JNX5,C9J5W9,C9J0E3,C9JU32	UPI00000040CB			01:08:00		ENST00000493603.3:c.-223-61520A>G
rs10863286	1:217001193	C	ENSG00000196482	ENST00000463665	Transcript	intron_variant	-	-	-	-	-	-		-1	ESRRG	HGNC	HGNC:3474	protein_coding		2	CCDS58060.1	P62508	C9JNX5,C9J5W9,C9J0E3	UPI0000E1EFE7			01:07:00		ENST00000463665.3:c.-603-469A>G
rs10863286	1:217001193	C	ENSG00000196482	ENST00000471371	Transcript	intron_variant,non_coding_transcript_variant	-	-	-	-	-	-		-1	ESRRG	HGNC	HGNC:3474	processed_transcript		1							01:02:00		ENST00000471371.3:n.131-61520A>G
rs10863286	1:217001193	C	ENSG00000196482	ENST00000488947	Transcript	intron_variant,non_coding_transcript_variant	-	-	-	-	-	-		-1	ESRRG	HGNC	HGNC:3474	processed_transcript		5							01:02:00		ENST00000488947.3:n.118-61520A>G
rs10863286	1:217001193	C	ENSG00000196482	ENST00000359162	Transcript	intron_variant	-	-	-	-	-	-		-1	ESRRG	HGNC	HGNC:3474	protein_coding		1	CCDS1517.1	P62508	F1D8R6,B7Z5E9,C9JNX5,C9J5W9,C9J0E3,C9JU32	UPI00000040CB			01:07:00		ENST00000359162.4:c.-105-61520A>G
rs10863286	1:217001193	C	ENSG00000196482	ENST00000477799	Transcript	intron_variant,non_coding_transcript_variant	-	-	-	-	-	-		-1	ESRRG	HGNC	HGNC:3474	processed_transcript		4							01:03:00		ENST00000477799.3:n.226-61520A>G
rs10863286	1:217001193	C	ENSG00000196482	ENST00000459825	Transcript	intron_variant,non_coding_transcript_variant	-	-	-	-	-	-		-1	ESRRG	HGNC	HGNC:3474	processed_transcript		5							01:03:00		ENST00000459825.1:n.108-15376A>G
rs10863286	1:217001193	C	ENSG00000196482	ENST00000493748	Transcript	intron_variant	-	-	-	-	-	-		-1	ESRRG	HGNC	HGNC:3474	protein_coding		1	CCDS1517.1	P62508	F1D8R6,B7Z5E9,C9JNX5,C9J5W9,C9J0E3,C9JU32	UPI00000040CB			01:08:00		ENST00000493748.3:c.-577-469A>G
rs3765851	1:210440272	G	ENSG00000054392	ENST00000367009	Transcript	intron_variant	-	-	-	-	-	-		1	HHAT	HGNC	HGNC:18270	protein_coding		2			B1AK61	UPI0000458A96			01:05:00		ENST00000367009.2:c.-75+519A>G
rs3765851	1:210440272	G	ENSG00000054392	ENST00000367010	Transcript	intron_variant	-	-	-	-	-	-		1	HHAT	HGNC	HGNC:18270	protein_coding		2	CCDS1495.1	Q5VTY9	B1AK61,F5H2Y1	UPI000004A086			07:11:00		ENST00000367010.3:c.856+21947A>G
rs3765851	1:210440272	G	ENSG00000054392	ENST00000426968	Transcript	intron_variant	-	-	-	-	-	-		1	HHAT	HGNC	HGNC:18270	protein_coding		1			A0A075B6R5	UPI0000470984			04:04:00		ENST00000426968.2:c.472+21947A>G
rs3765851	1:210440272	G	ENSG00000054392	ENST00000537898	Transcript	intron_variant	-	-	-	-	-	-		1	HHAT	HGNC	HGNC:18270	protein_coding		2	CCDS53472.1	Q5VTY9	B1AK61,A0A075B6R5	UPI0001914FD3			06:10:00		ENST00000537898.3:c.661+21947A>G
rs3765851	1:210440272	G	ENSG00000054392	ENST00000413764	Transcript	intron_variant	-	-	-	-	-	-		1	HHAT	HGNC	HGNC:18270	protein_coding		5	CCDS1495.1	Q5VTY9	B1AK61,F5H2Y1	UPI000004A086			07:11:00		ENST00000413764.4:c.856+21947A>G
rs3765851	1:210440272	G	ENSG00000054392	ENST00000541565	Transcript	intron_variant	-	-	-	-	-	-		1	HHAT	HGNC	HGNC:18270	protein_coding		2	CCDS53473.1	Q5VTY9	B1AK61	UPI0001914DBD			05:09:00		ENST00000541565.3:c.445+21947A>G
rs3765851	1:210440272	G	ENSG00000054392	ENST00000261458	Transcript	intron_variant	-	-	-	-	-	-		1	HHAT	HGNC	HGNC:18270	protein_coding		2	CCDS1495.1	Q5VTY9	B1AK61,F5H2Y1	UPI000004A086			07:11:00		ENST00000261458.5:c.856+21947A>G
rs3765851	1:210440272	G	ENSG00000054392	ENST00000545154	Transcript	intron_variant	-	-	-	-	-	-		1	HHAT	HGNC	HGNC:18270	protein_coding	YES	2	CCDS53471.1	Q5VTY9	B1AK61,F5H2Y1	UPI0001C0B381			06:10:00		ENST00000545154.3:c.859+21947A>G
rs3765851	1:210440272	G	ENSG00000054392	ENST00000545781	Transcript	intron_variant	-	-	-	-	-	-		1	HHAT	HGNC	HGNC:18270	protein_coding		1				UPI0000578F61			02:03:00		ENST00000545781.2:c.-101+52691A>G
rs3765851	1:210440272	G	-	ENSR00001528376	RegulatoryFeature	regulatory_region_variant	-	-	-	-	-	-						promoter_flanking_region
rs10747446	1:92642845	A	ENSG00000067208	ENST00000491940	Transcript	intron_variant,non_coding_transcript_variant	-	-	-	-	-	-		-1	EVI5	HGNC	HGNC:3501	processed_transcript		5							03:08:00		ENST00000491940.3:n.198-6509C>T
rs10747446	1:92642845	A	ENSG00000067208	ENST00000492613	Transcript	intron_variant,non_coding_transcript_variant	-	-	-	-	-	-		-1	EVI5	HGNC	HGNC:3501	processed_transcript		3							02:03:00		ENST00000492613.1:n.116-6509C>T
rs10747446	1:92642845	A	ENSG00000229992	ENST00000441799	Transcript	downstream_gene_variant	-	-	-	-	-	-	4203	-1	HMGB3P9	HGNC	HGNC:39301	processed_pseudogene	YES
rs10747446	1:92642845	A	ENSG00000067208	ENST00000370331	Transcript	intron_variant	-	-	-	-	-	-		-1	EVI5	HGNC	HGNC:3501	protein_coding	YES	2	CCDS30774.1	O60447		UPI0000470AFE			11:17:00		ENST00000370331.3:c.1345-6509C>T
rs10747446	1:92642845	A	ENSG00000067208	ENST00000540033	Transcript	intron_variant	-	-	-	-	-	-		-1	EVI5	HGNC	HGNC:3501	protein_coding		1				UPI0002065028			12:18:00		ENST00000540033.2:c.1378-6509C>T
rs10747446	1:92642845	A	ENSG00000067208	ENST00000468580	Transcript	intron_variant,non_coding_transcript_variant	-	-	-	-	-	-		-1	EVI5	HGNC	HGNC:3501	processed_transcript		5							03:06:00		ENST00000468580.3:n.108-6509C>T
rs10492957	1:216951389	C	ENSG00000196482	ENST00000459825	Transcript	intron_variant,non_coding_transcript_variant	-	-	-	-	-	-		-1	ESRRG	HGNC	HGNC:3474	processed_transcript		5							02:03:00		ENST00000459825.1:n.168-11716A>G
rs10492957	1:216951389	C	ENSG00000196482	ENST00000493748	Transcript	intron_variant	-	-	-	-	-	-		-1	ESRRG	HGNC	HGNC:3474	protein_coding		1	CCDS1517.1	P62508	F1D8R6,B7Z5E9,C9JNX5,C9J5W9,C9J0E3,C9JU32	UPI00000040CB			02:08:00		ENST00000493748.3:c.-105-11716A>G
rs10492957	1:216951389	C	ENSG00000196482	ENST00000477799	Transcript	intron_variant,non_coding_transcript_variant	-	-	-	-	-	-		-1	ESRRG	HGNC	HGNC:3474	processed_transcript		4							01:03:00		ENST00000477799.3:n.226-11716A>G
rs10492957	1:216951389	C	ENSG00000196482	ENST00000359162	Transcript	intron_variant	-	-	-	-	-	-		-1	ESRRG	HGNC	HGNC:3474	protein_coding		1	CCDS1517.1	P62508	F1D8R6,B7Z5E9,C9JNX5,C9J5W9,C9J0E3,C9JU32	UPI00000040CB			01:07:00		ENST00000359162.4:c.-105-11716A>G
rs10492957	1:216951389	C	ENSG00000196482	ENST00000463665	Transcript	intron_variant	-	-	-	-	-	-		-1	ESRRG	HGNC	HGNC:3474	protein_coding		2	CCDS58060.1	P62508	C9JNX5,C9J5W9,C9J0E3	UPI0000E1EFE7			02:07:00		ENST00000463665.3:c.-132+48864A>G
rs10492957	1:216951389	C	ENSG00000196482	ENST00000488947	Transcript	intron_variant,non_coding_transcript_variant	-	-	-	-	-	-		-1	ESRRG	HGNC	HGNC:3474	processed_transcript		5							01:02:00		ENST00000488947.3:n.118-11716A>G
rs10492957	1:216951389	C	ENSG00000196482	ENST00000471371	Transcript	intron_variant,non_coding_transcript_variant	-	-	-	-	-	-		-1	ESRRG	HGNC	HGNC:3474	processed_transcript		1							01:02:00		ENST00000471371.3:n.131-11716A>G
rs10492957	1:216951389	C	ENSG00000196482	ENST00000586199	Transcript	intron_variant,NMD_transcript_variant	-	-	-	-	-	-		-1	ESRRG	HGNC	HGNC:3474	nonsense_mediated_decay		5			K7EM35	UPI0002841283			01:04:00		ENST00000586199.3:c.-149-11716A>G
rs10492957	1:216951389	C	ENSG00000196482	ENST00000361525	Transcript	intron_variant	-	-	-	-	-	-		-1	ESRRG	HGNC	HGNC:3474	protein_coding		5	CCDS1517.1	P62508	F1D8R6,B7Z5E9,C9JNX5,C9J5W9,C9J0E3,C9JU32	UPI00000040CB			01:08:00		ENST00000361525.5:c.-223-11716A>G
rs10492957	1:216951389	C	ENSG00000196482	ENST00000366940	Transcript	intron_variant	-	-	-	-	-	-		-1	ESRRG	HGNC	HGNC:3474	protein_coding		1	CCDS1517.1	P62508	F1D8R6,B7Z5E9,C9JNX5,C9J5W9,C9J0E3,C9JU32	UPI00000040CB			02:08:00		ENST00000366940.4:c.-106+8173A>G
rs10492957	1:216951389	C	ENSG00000196482	ENST00000493603	Transcript	intron_variant	-	-	-	-	-	-		-1	ESRRG	HGNC	HGNC:3474	protein_coding		1	CCDS1517.1	P62508	F1D8R6,B7Z5E9,C9JNX5,C9J5W9,C9J0E3,C9JU32	UPI00000040CB			01:08:00		ENST00000493603.3:c.-223-11716A>G
rs6687034	1:38669208	C	-	--	-	intergenic_variant	-	-	-	-	-	-
rs10798781	1:180577427	C	-	ENSR00001526542	RegulatoryFeature	regulatory_region_variant	-	-	-	-	-	-						open_chromatin_region
rs10798781	1:180577427	C	-	--	-	intergenic_variant	-	-	-	-	-	-
rs10798780	1:180577160	G	-	--	-	intergenic_variant	-	-	-	-	-	-
rs7547294	1:65886052	G	ENSG00000184588	ENST00000341517	Transcript	intron_variant	-	-	-	-	-	-		1	PDE4B	HGNC	HGNC:8781	protein_coding		1	CCDS632.1	Q07343	X5DNX5,E9PJ03,E9PR34,E9PNB0	UPI0000127BF6			01:16:00		ENST00000341517.6:c.-70-27193A>G
rs7547294	1:65886052	G	ENSG00000184588	ENST00000329654	Transcript	intron_variant	-	-	-	-	-	-		1	PDE4B	HGNC	HGNC:8781	protein_coding	YES	1	CCDS632.1	Q07343	X5DNX5,E9PJ03,E9PR34,E9PNB0	UPI0000127BF6			01:16:00		ENST00000329654.6:c.-70-27193A>G
rs3748759	1:19161162	C	ENSG00000127481	ENST00000419533	Transcript	intron_variant,non_coding_transcript_variant	-	-	-	-	-	-		-1	UBR4	HGNC	HGNC:30313	retained_intron		5							19:29:00		ENST00000419533.1:n.2824-15A>G
rs3748759	1:19161162	C	ENSG00000127481	ENST00000417040	Transcript	intron_variant	-	-	-	-	-	-		-1	UBR4	HGNC	HGNC:30313	protein_coding		5				UPI0000470B37			10:40:00		ENST00000417040.1:c.1306-15A>G
rs3748759	1:19161162	C	ENSG00000127481	ENST00000375254	Transcript	intron_variant	-	-	-	-	-	-		-1	UBR4	HGNC	HGNC:30313	protein_coding	YES	1	CCDS189.1	Q5T4S7	X6R960,Q96HY5	UPI000021276F			37:105		ENST00000375254.5:c.5176-15A>G
rs6686875	1:68253333	T	-	--	-	intergenic_variant	-	-	-	-	-	-
rs2476599	1:113820837	A	ENSG00000231128	ENST00000429398	Transcript	intron_variant,non_coding_transcript_variant	-	-	-	-	-	-		1	RP5-1073O3.2	Clone_based_vega_gene		antisense	YES	3							03:03:00		ENST00000429398.3:n.435-2321G>A
rs2476599	1:113820837	A	ENSG00000134242	ENST00000469077	Transcript	upstream_gene_variant	-	-	-	-	-	-	1005	-1	PTPN22	HGNC	HGNC:9652	retained_intron		2
rs2476599	1:113820837	A	ENSG00000134242	ENST00000538253	Transcript	intron_variant	-	-	-	-	-	-		-1	PTPN22	HGNC	HGNC:9652	protein_coding		1			F5H2S8	UPI000387D8F7			18:19:00		ENST00000538253.3:c.2210-1183C>T
rs2476599	1:113820837	A	ENSG00000134242	ENST00000532224	Transcript	intron_variant,NMD_transcript_variant	-	-	-	-	-	-		-1	PTPN22	HGNC	HGNC:9652	nonsense_mediated_decay		2			E9PM87	UPI0001F7843B			15:16:00		ENST00000532224.3:c.*1560-1183C>T
rs2476599	1:113820837	A	ENSG00000134242	ENST00000528414	Transcript	intron_variant	-	-	-	-	-	-		-1	PTPN22	HGNC	HGNC:9652	protein_coding		1	CCDS864.2			UPI0001F7843A			17:18:00		ENST00000528414.3:c.2117-1183C>T
rs2476599	1:113820837	A	ENSG00000134242	ENST00000359785	Transcript	intron_variant	-	-	-	-	-	-		-1	PTPN22	HGNC	HGNC:9652	protein_coding	YES	1	CCDS863.1		F5H2S8	UPI000013CF18			19:20:00		ENST00000359785.7:c.2282-1183C>T
rs2476599	1:113820837	A	ENSG00000134242	ENST00000420377	Transcript	intron_variant	-	-	-	-	-	-		-1	PTPN22	HGNC	HGNC:9652	protein_coding		1			E9PMT0	UPI0001F7843C			19:19:00		ENST00000420377.4:c.2282-1183C>T
rs2476599	1:113820837	A	ENSG00000134242	ENST00000460620	Transcript	intron_variant	-	-	-	-	-	-		-1	PTPN22	HGNC	HGNC:9652	protein_coding		1		Q9Y2R2		UPI000006EABD			06:07:00		ENST00000460620.3:c.469-1183C>T
rs2476599	1:113820837	A	ENSG00000231128	ENST00000448199	Transcript	upstream_gene_variant	-	-	-	-	-	-	2576	1	RP5-1073O3.2	Clone_based_vega_gene		antisense		3
rs2476599	1:113820837	A	ENSG00000134242	ENST00000525799	Transcript	intron_variant	-	-	-	-	-	-		-1	PTPN22	HGNC	HGNC:9652	protein_coding		1				UPI0001F7843D			14:14:00		ENST00000525799.1:c.1901-1183C>T
rs1321649	1:160076182	G	ENSG00000225279	ENST00000435580	Transcript	intron_variant,non_coding_transcript_variant	-	-	-	-	-	-		1	RP11-536C5.2	Clone_based_vega_gene		antisense	YES	3							04:04:00		ENST00000435580.1:n.408-3402A>G
rs1321649	1:160076182	G	-	ENSR00001525199	RegulatoryFeature	regulatory_region_variant	-	-	-	-	-	-						CTCF_binding_site
rs1321649	1:160076182	G	-	ENSR00001587090	RegulatoryFeature	regulatory_region_variant	-	-	-	-	-	-						enhancer
rs1890554	1:217017473	G	ENSG00000196482	ENST00000477799	Transcript	intron_variant,non_coding_transcript_variant	-	-	-	-	-	-		-1	ESRRG	HGNC	HGNC:3474	processed_transcript		4							01:03:00		ENST00000477799.3:n.225+60663A>C
rs1890554	1:217017473	G	ENSG00000196482	ENST00000359162	Transcript	intron_variant	-	-	-	-	-	-		-1	ESRRG	HGNC	HGNC:3474	protein_coding		1	CCDS1517.1	P62508	F1D8R6,B7Z5E9,C9JNX5,C9J5W9,C9J0E3,C9JU32	UPI00000040CB			01:07:00		ENST00000359162.4:c.-106+72034A>C
rs1890554	1:217017473	G	ENSG00000196482	ENST00000459825	Transcript	intron_variant,non_coding_transcript_variant	-	-	-	-	-	-		-1	ESRRG	HGNC	HGNC:3474	processed_transcript		5							01:03:00		ENST00000459825.1:n.108-31656A>C
rs1890554	1:217017473	G	ENSG00000196482	ENST00000493748	Transcript	intron_variant	-	-	-	-	-	-		-1	ESRRG	HGNC	HGNC:3474	protein_coding		1	CCDS1517.1	P62508	F1D8R6,B7Z5E9,C9JNX5,C9J5W9,C9J0E3,C9JU32	UPI00000040CB			01:08:00		ENST00000493748.3:c.-577-16749A>C
rs1890554	1:217017473	G	ENSG00000196482	ENST00000361525	Transcript	intron_variant	-	-	-	-	-	-		-1	ESRRG	HGNC	HGNC:3474	protein_coding		5	CCDS1517.1	P62508	F1D8R6,B7Z5E9,C9JNX5,C9J5W9,C9J0E3,C9JU32	UPI00000040CB			01:08:00		ENST00000361525.5:c.-224+72034A>C
rs1890554	1:217017473	G	ENSG00000196482	ENST00000586199	Transcript	intron_variant,NMD_transcript_variant	-	-	-	-	-	-		-1	ESRRG	HGNC	HGNC:3474	nonsense_mediated_decay		5			K7EM35	UPI0002841283			01:04:00		ENST00000586199.3:c.-150+60663A>C
rs1890554	1:217017473	G	ENSG00000196482	ENST00000366940	Transcript	intron_variant	-	-	-	-	-	-		-1	ESRRG	HGNC	HGNC:3474	protein_coding		1	CCDS1517.1	P62508	F1D8R6,B7Z5E9,C9JNX5,C9J5W9,C9J0E3,C9JU32	UPI00000040CB			01:08:00		ENST00000366940.4:c.-229-57788A>C
rs1890554	1:217017473	G	ENSG00000196482	ENST00000493603	Transcript	intron_variant	-	-	-	-	-	-		-1	ESRRG	HGNC	HGNC:3474	protein_coding		1	CCDS1517.1	P62508	F1D8R6,B7Z5E9,C9JNX5,C9J5W9,C9J0E3,C9JU32	UPI00000040CB			01:08:00		ENST00000493603.3:c.-223-77800A>C
rs1890554	1:217017473	G	ENSG00000196482	ENST00000463665	Transcript	intron_variant	-	-	-	-	-	-		-1	ESRRG	HGNC	HGNC:3474	protein_coding		2	CCDS58060.1	P62508	C9JNX5,C9J5W9,C9J0E3	UPI0000E1EFE7			01:07:00		ENST00000463665.3:c.-603-16749A>C
rs1890554	1:217017473	G	ENSG00000196482	ENST00000488947	Transcript	intron_variant,non_coding_transcript_variant	-	-	-	-	-	-		-1	ESRRG	HGNC	HGNC:3474	processed_transcript		5							01:02:00		ENST00000488947.3:n.117+72958A>C
rs1890554	1:217017473	G	ENSG00000196482	ENST00000471371	Transcript	intron_variant,non_coding_transcript_variant	-	-	-	-	-	-		-1	ESRRG	HGNC	HGNC:3474	processed_transcript		1							01:02:00		ENST00000471371.3:n.130+72034A>C
rs11265320	1:160100122	T	ENSG00000162729	ENST00000368086	Transcript	upstream_gene_variant	-	-	-	-	-	-	1433	-1	IGSF8	HGNC	HGNC:17813	protein_coding	YES	1	CCDS1195.1	Q969P0	C9J8Z4	UPI0000073CBA
rs11265320	1:160100122	T	ENSG00000162729	ENST00000314485	Transcript	upstream_gene_variant	-	-	-	-	-	-	1433	-1	IGSF8	HGNC	HGNC:17813	protein_coding		1	CCDS1195.1	Q969P0	C9J8Z4	UPI0000073CBA
rs11265320	1:160100122	T	ENSG00000162729	ENST00000460351	Transcript	upstream_gene_variant	-	-	-	-	-	-	4790	-1	IGSF8	HGNC	HGNC:17813	processed_transcript		2
rs11265320	1:160100122	T	ENSG00000162729	ENST00000614243	Transcript	upstream_gene_variant	-	-	-	-	-	-	1294	-1	IGSF8	HGNC	HGNC:17813	protein_coding		1	CCDS1195.1	Q969P0	C9J8Z4	UPI0000073CBA
rs11265320	1:160100122	T	ENSG00000162729	ENST00000448417	Transcript	upstream_gene_variant	-	-	-	-	-	-	1179	-1	IGSF8	HGNC	HGNC:17813	protein_coding		2			C9J8Z4	UPI000046FCEA
rs11265320	1:160100122	T	-	ENSR00001525202	RegulatoryFeature	regulatory_region_variant	-	-	-	-	-	-						CTCF_binding_site
rs2789551	1:217021418	A	ENSG00000196482	ENST00000493748	Transcript	intron_variant	-	-	-	-	-	-		-1	ESRRG	HGNC	HGNC:3474	protein_coding		1	CCDS1517.1	P62508	F1D8R6,B7Z5E9,C9JNX5,C9J5W9,C9J0E3,C9JU32	UPI00000040CB			01:08:00		ENST00000493748.3:c.-577-20694C>T
rs2789551	1:217021418	A	ENSG00000196482	ENST00000459825	Transcript	intron_variant,non_coding_transcript_variant	-	-	-	-	-	-		-1	ESRRG	HGNC	HGNC:3474	processed_transcript		5							01:03:00		ENST00000459825.1:n.108-35601C>T
rs2789551	1:217021418	A	ENSG00000196482	ENST00000477799	Transcript	intron_variant,non_coding_transcript_variant	-	-	-	-	-	-		-1	ESRRG	HGNC	HGNC:3474	processed_transcript		4							01:03:00		ENST00000477799.3:n.225+56718C>T
rs2789551	1:217021418	A	ENSG00000196482	ENST00000359162	Transcript	intron_variant	-	-	-	-	-	-		-1	ESRRG	HGNC	HGNC:3474	protein_coding		1	CCDS1517.1	P62508	F1D8R6,B7Z5E9,C9JNX5,C9J5W9,C9J0E3,C9JU32	UPI00000040CB			01:07:00		ENST00000359162.4:c.-106+68089C>T
rs2789551	1:217021418	A	ENSG00000196482	ENST00000488947	Transcript	intron_variant,non_coding_transcript_variant	-	-	-	-	-	-		-1	ESRRG	HGNC	HGNC:3474	processed_transcript		5							01:02:00		ENST00000488947.3:n.117+69013C>T
rs2789551	1:217021418	A	ENSG00000196482	ENST00000471371	Transcript	intron_variant,non_coding_transcript_variant	-	-	-	-	-	-		-1	ESRRG	HGNC	HGNC:3474	processed_transcript		1							01:02:00		ENST00000471371.3:n.130+68089C>T
rs2789551	1:217021418	A	ENSG00000196482	ENST00000463665	Transcript	intron_variant	-	-	-	-	-	-		-1	ESRRG	HGNC	HGNC:3474	protein_coding		2	CCDS58060.1	P62508	C9JNX5,C9J5W9,C9J0E3	UPI0000E1EFE7			01:07:00		ENST00000463665.3:c.-603-20694C>T
rs2789551	1:217021418	A	ENSG00000196482	ENST00000366940	Transcript	intron_variant	-	-	-	-	-	-		-1	ESRRG	HGNC	HGNC:3474	protein_coding		1	CCDS1517.1	P62508	F1D8R6,B7Z5E9,C9JNX5,C9J5W9,C9J0E3,C9JU32	UPI00000040CB			01:08:00		ENST00000366940.4:c.-229-61733C>T
rs2789551	1:217021418	A	ENSG00000196482	ENST00000493603	Transcript	intron_variant	-	-	-	-	-	-		-1	ESRRG	HGNC	HGNC:3474	protein_coding		1	CCDS1517.1	P62508	F1D8R6,B7Z5E9,C9JNX5,C9J5W9,C9J0E3,C9JU32	UPI00000040CB			01:08:00		ENST00000493603.3:c.-223-81745C>T
rs2789551	1:217021418	A	ENSG00000196482	ENST00000586199	Transcript	intron_variant,NMD_transcript_variant	-	-	-	-	-	-		-1	ESRRG	HGNC	HGNC:3474	nonsense_mediated_decay		5			K7EM35	UPI0002841283			01:04:00		ENST00000586199.3:c.-150+56718C>T
rs2789551	1:217021418	A	ENSG00000196482	ENST00000361525	Transcript	intron_variant	-	-	-	-	-	-		-1	ESRRG	HGNC	HGNC:3474	protein_coding		5	CCDS1517.1	P62508	F1D8R6,B7Z5E9,C9JNX5,C9J5W9,C9J0E3,C9JU32	UPI00000040CB			01:08:00		ENST00000361525.5:c.-224+68089C>T
rs887973	2:10373556	C	ENSG00000115756	ENST00000381765	Transcript	intron_variant	-	-	-	-	-	-		1	HPCAL1	HGNC	HGNC:5145	protein_coding		2	CCDS1671.1	P37235	O75544,C9JW46,Q6FGY1	UPI0000167B8D			01:05:00		ENST00000381765.5:c.-283-23279T>C
rs887973	2:10373556	C	ENSG00000115756	ENST00000419810	Transcript	intron_variant,NMD_transcript_variant	-	-	-	-	-	-		1	HPCAL1	HGNC	HGNC:5145	nonsense_mediated_decay		1			E9PC71,C9JW46	UPI000173A3D1			02:07:00		ENST00000419810.4:c.-284+19175T>C
rs887973	2:10373556	C	ENSG00000115756	ENST00000613496	Transcript	intron_variant	-	-	-	-	-	-		1	HPCAL1	HGNC	HGNC:5145	protein_coding		3	CCDS1671.1	P37235	O75544,C9JW46,Q6FGY1	UPI0000167B8D			01:04:00		ENST00000613496.2:c.-111+4819T>C
rs887973	2:10373556	C	ENSG00000115756	ENST00000620771	Transcript	intron_variant	-	-	-	-	-	-		1	HPCAL1	HGNC	HGNC:5145	protein_coding	YES	2	CCDS1671.1	P37235	O75544,C9JW46,Q6FGY1	UPI0000167B8D			01:04:00		ENST00000620771.2:c.-111+4339T>C
rs887973	2:10373556	C	ENSG00000115756	ENST00000423674	Transcript	intron_variant	-	-	-	-	-	-		1	HPCAL1	HGNC	HGNC:5145	protein_coding		4			C9JW46	UPI000173A3D2			01:03:00		ENST00000423674.3:c.-207-23279T>C
rs887973	2:10373556	C	ENSG00000115756	ENST00000307845	Transcript	intron_variant	-	-	-	-	-	-		1	HPCAL1	HGNC	HGNC:5145	protein_coding		1	CCDS1671.1	P37235	O75544,C9JW46,Q6FGY1	UPI0000167B8D			01:04:00		ENST00000307845.5:c.-110-23279T>C
rs887973	2:10373556	C	ENSG00000115756	ENST00000622018	Transcript	intron_variant	-	-	-	-	-	-		1	HPCAL1	HGNC	HGNC:5145	protein_coding		5	CCDS1671.1	P37235	O75544,C9JW46,Q6FGY1	UPI0000167B8D			01:04:00		ENST00000622018.2:c.-110-23279T>C
rs4954893	2:141168276	T	ENSG00000168702	ENST00000434794	Transcript	intron_variant	-	-	-	-	-	-		-1	LRP1B	HGNC	HGNC:6693	protein_coding		2			Q580W7,E7ERG8,Q4ZG53	UPI00018816BA			02:13:00		ENST00000434794.1:c.206-186000C>A
rs4954893	2:141168276	T	ENSG00000168702	ENST00000389484	Transcript	intron_variant	-	-	-	-	-	-		-1	LRP1B	HGNC	HGNC:6693	protein_coding	YES	1	CCDS2182.1	Q9NZR2	Q8WY27,Q53RA0,Q580W7,Q4ZG53,Q53QM8,Q53RG4,Q53S73,Q8WY26,Q53TB8,Q53S76,Q53S26,Q4ZFV5,Q53QP5,Q53RL0	UPI00001B045B			0.354167		ENST00000389484.5:c.1013+20145C>A
rs4954893	2:141168276	T	ENSG00000252015	ENST00000516206	Transcript	upstream_gene_variant	-	-	-	-	-	-	919	-1	RNU6-904P	HGNC	HGNC:47867	snRNA	YES
rs4954893	2:141168276	T	ENSG00000168702	ENST00000618808	Transcript	intron_variant	-	-	-	-	-	-		-1	LRP1B	HGNC	HGNC:6693	protein_coding		5			Q53RA0,Q53QM8,Q53S73,Q53TB8,Q53S76,Q53S26,Q4ZFV5,Q53QP5	UPI0004E4CB3D			0.225694		ENST00000618808.2:c.671+20145C>A
rs6755271	2:10369914	G	ENSG00000115756	ENST00000307845	Transcript	intron_variant	-	-	-	-	-	-		1	HPCAL1	HGNC	HGNC:5145	protein_coding		1	CCDS1671.1	P37235	O75544,C9JW46,Q6FGY1	UPI0000167B8D			01:04:00		ENST00000307845.5:c.-110-26921A>G
rs6755271	2:10369914	G	ENSG00000115756	ENST00000622018	Transcript	intron_variant	-	-	-	-	-	-		1	HPCAL1	HGNC	HGNC:5145	protein_coding		5	CCDS1671.1	P37235	O75544,C9JW46,Q6FGY1	UPI0000167B8D			01:04:00		ENST00000622018.2:c.-110-26921A>G
rs6755271	2:10369914	G	ENSG00000115756	ENST00000381765	Transcript	intron_variant	-	-	-	-	-	-		1	HPCAL1	HGNC	HGNC:5145	protein_coding		2	CCDS1671.1	P37235	O75544,C9JW46,Q6FGY1	UPI0000167B8D			01:05:00		ENST00000381765.5:c.-283-26921A>G
rs6755271	2:10369914	G	ENSG00000115756	ENST00000419810	Transcript	intron_variant,NMD_transcript_variant	-	-	-	-	-	-		1	HPCAL1	HGNC	HGNC:5145	nonsense_mediated_decay		1			E9PC71,C9JW46	UPI000173A3D1			02:07:00		ENST00000419810.4:c.-284+15533A>G
rs6755271	2:10369914	G	ENSG00000115756	ENST00000620771	Transcript	intron_variant	-	-	-	-	-	-		1	HPCAL1	HGNC	HGNC:5145	protein_coding	YES	2	CCDS1671.1	P37235	O75544,C9JW46,Q6FGY1	UPI0000167B8D			01:04:00		ENST00000620771.2:c.-111+697A>G
rs6755271	2:10369914	G	ENSG00000115756	ENST00000423674	Transcript	intron_variant	-	-	-	-	-	-		1	HPCAL1	HGNC	HGNC:5145	protein_coding		4			C9JW46	UPI000173A3D2			01:03:00		ENST00000423674.3:c.-207-26921A>G
rs6755271	2:10369914	G	ENSG00000115756	ENST00000613496	Transcript	intron_variant	-	-	-	-	-	-		1	HPCAL1	HGNC	HGNC:5145	protein_coding		3	CCDS1671.1	P37235	O75544,C9JW46,Q6FGY1	UPI0000167B8D			01:04:00		ENST00000613496.2:c.-111+1177A>G
rs6755271	2:10369914	G	-	ENSR00000299430	RegulatoryFeature	regulatory_region_variant	-	-	-	-	-	-						TF_binding_site
rs11674401	2:173471150	G	-	--	-	intergenic_variant	-	-	-	-	-	-
rs12473093	2:173472204	T	-	--	-	intergenic_variant	-	-	-	-	-	-
rs4848220	2:123397661	A	-	--	-	intergenic_variant	-	-	-	-	-	-
rs6741156	2:141178793	A	ENSG00000168702	ENST00000618808	Transcript	intron_variant	-	-	-	-	-	-		-1	LRP1B	HGNC	HGNC:6693	protein_coding		5			Q53RA0,Q53QM8,Q53S73,Q53TB8,Q53S76,Q53S26,Q4ZFV5,Q53QP5	UPI0004E4CB3D			0.225694		ENST00000618808.2:c.671+9628G>T
rs6741156	2:141178793	A	ENSG00000168702	ENST00000389484	Transcript	intron_variant	-	-	-	-	-	-		-1	LRP1B	HGNC	HGNC:6693	protein_coding	YES	1	CCDS2182.1	Q9NZR2	Q8WY27,Q53RA0,Q580W7,Q4ZG53,Q53QM8,Q53RG4,Q53S73,Q8WY26,Q53TB8,Q53S76,Q53S26,Q4ZFV5,Q53QP5,Q53RL0	UPI00001B045B			0.354167		ENST00000389484.5:c.1013+9628G>T
rs6741156	2:141178793	A	ENSG00000168702	ENST00000434794	Transcript	intron_variant	-	-	-	-	-	-		-1	LRP1B	HGNC	HGNC:6693	protein_coding		2			Q580W7,E7ERG8,Q4ZG53	UPI00018816BA			02:13:00		ENST00000434794.1:c.206-196517G>T
rs12052848	2:123413696	G	-	--	-	intergenic_variant	-	-	-	-	-	-
rs6721270	2:10381000	G	ENSG00000115756	ENST00000307845	Transcript	intron_variant	-	-	-	-	-	-		1	HPCAL1	HGNC	HGNC:5145	protein_coding		1	CCDS1671.1	P37235	O75544,C9JW46,Q6FGY1	UPI0000167B8D			01:04:00		ENST00000307845.5:c.-110-15835A>G
rs6721270	2:10381000	G	ENSG00000115756	ENST00000622018	Transcript	intron_variant	-	-	-	-	-	-		1	HPCAL1	HGNC	HGNC:5145	protein_coding		5	CCDS1671.1	P37235	O75544,C9JW46,Q6FGY1	UPI0000167B8D			01:04:00		ENST00000622018.2:c.-110-15835A>G
rs6721270	2:10381000	G	ENSG00000115756	ENST00000419810	Transcript	intron_variant,NMD_transcript_variant	-	-	-	-	-	-		1	HPCAL1	HGNC	HGNC:5145	nonsense_mediated_decay		1			E9PC71,C9JW46	UPI000173A3D1			02:07:00		ENST00000419810.4:c.-283-15835A>G
rs6721270	2:10381000	G	ENSG00000115756	ENST00000381765	Transcript	intron_variant	-	-	-	-	-	-		1	HPCAL1	HGNC	HGNC:5145	protein_coding		2	CCDS1671.1	P37235	O75544,C9JW46,Q6FGY1	UPI0000167B8D			01:05:00		ENST00000381765.5:c.-283-15835A>G
rs6721270	2:10381000	G	ENSG00000115756	ENST00000613496	Transcript	intron_variant	-	-	-	-	-	-		1	HPCAL1	HGNC	HGNC:5145	protein_coding		3	CCDS1671.1	P37235	O75544,C9JW46,Q6FGY1	UPI0000167B8D			01:04:00		ENST00000613496.2:c.-111+12263A>G
rs6721270	2:10381000	G	ENSG00000115756	ENST00000620771	Transcript	intron_variant	-	-	-	-	-	-		1	HPCAL1	HGNC	HGNC:5145	protein_coding	YES	2	CCDS1671.1	P37235	O75544,C9JW46,Q6FGY1	UPI0000167B8D			01:04:00		ENST00000620771.2:c.-111+11783A>G
rs6721270	2:10381000	G	ENSG00000115756	ENST00000423674	Transcript	intron_variant	-	-	-	-	-	-		1	HPCAL1	HGNC	HGNC:5145	protein_coding		4			C9JW46	UPI000173A3D2			01:03:00		ENST00000423674.3:c.-207-15835A>G
rs1568929	2:123431740	A	-	--	-	intergenic_variant	-	-	-	-	-	-
rs7355325	2:42847085	C	-	--	-	intergenic_variant	-	-	-	-	-	-
rs1012734	2:129618438	C	-	--	-	intergenic_variant	-	-	-	-	-	-
rs13020622	2:42915807	G	-	--	-	intergenic_variant	-	-	-	-	-	-
rs7591849	2:159256370	T	ENSG00000196151	ENST00000409124	Transcript	missense_variant	1069	958	320	R:S	Cgc:Agc	-		-1	WDSUB1	HGNC	HGNC:26697	protein_coding		5				UPI0003EAF88B	tolerated(0.8)	09:10:00			ENST00000409124.1:c.958C>A	ENSP00000386891.1:p.Arg320Ser
rs7591849	2:159256370	T	ENSG00000196151	ENST00000409990	Transcript	missense_variant	1215	958	320	R:S	Cgc:Agc	-		-1	WDSUB1	HGNC	HGNC:26697	protein_coding	YES	2	CCDS2208.1	Q8N9V3	D3DPA6	UPI000058E905	tolerated(0.75)	09:11:00			ENST00000409990.5:c.958C>A	ENSP00000387078.3:p.Arg320Ser
rs7591849	2:159256370	T	ENSG00000196151	ENST00000359774	Transcript	missense_variant	1199	958	320	R:S	Cgc:Agc	-		-1	WDSUB1	HGNC	HGNC:26697	protein_coding		5	CCDS2208.1	Q8N9V3	D3DPA6	UPI000058E905	tolerated(0.75)	09:11:00			ENST00000359774.6:c.958C>A	ENSP00000352820.4:p.Arg320Ser
rs7591849	2:159256370	T	ENSG00000196151	ENST00000392796	Transcript	missense_variant	1107	958	320	R:S	Cgc:Agc	-		-1	WDSUB1	HGNC	HGNC:26697	protein_coding		2	CCDS2208.1	Q8N9V3	D3DPA6	UPI000058E905	tolerated(0.75)	09:11:00			ENST00000392796.5:c.958C>A	ENSP00000376545.3:p.Arg320Ser
rs7591849	2:159256370	T	ENSG00000196151	ENST00000358147	Transcript	missense_variant	827	682	228	R:S	Cgc:Agc	-		-1	WDSUB1	HGNC	HGNC:26697	protein_coding		1		Q8N9V3		UPI0000EE2E1A	tolerated(0.74)	05:07:00		Superfamily_domains:SSF50978	ENST00000358147.6:c.682C>A	ENSP00000350866.4:p.Arg228Ser
rs7591849	2:159256370	T	-	ENSR00001046154	RegulatoryFeature	regulatory_region_variant	-	-	-	-	-	-						CTCF_binding_site
rs152294	3:64127895	A	ENSG00000163637	ENST00000564377	Transcript	intron_variant	-	-	-	-	-	-		-1	PRICKLE2	HGNC	HGNC:20340	protein_coding		5			C9JY03,H3BNU0,A0A024R368	UPI0002466C62			08:08:00		ENST00000564377.3:c.1828+18935G>T
rs152294	3:64127895	A	ENSG00000163637	ENST00000295902	Transcript	intron_variant	-	-	-	-	-	-		-1	PRICKLE2	HGNC	HGNC:20340	protein_coding	YES	1	CCDS2902.1	Q7Z3G6	C9JY03,A0A024R368	UPI0000160A8B			07:07:00		ENST00000295902.8:c.1660+18935G>T
rs161658	3:64129480	T	ENSG00000163637	ENST00000564377	Transcript	intron_variant	-	-	-	-	-	-		-1	PRICKLE2	HGNC	HGNC:20340	protein_coding		5			C9JY03,H3BNU0,A0A024R368	UPI0002466C62			08:08:00		ENST00000564377.3:c.1828+17350G>A
rs161658	3:64129480	T	ENSG00000163637	ENST00000295902	Transcript	intron_variant	-	-	-	-	-	-		-1	PRICKLE2	HGNC	HGNC:20340	protein_coding	YES	1	CCDS2902.1	Q7Z3G6	C9JY03,A0A024R368	UPI0000160A8B			07:07:00		ENST00000295902.8:c.1660+17350G>A
rs152296	3:64129771	A	ENSG00000163637	ENST00000564377	Transcript	intron_variant	-	-	-	-	-	-		-1	PRICKLE2	HGNC	HGNC:20340	protein_coding		5			C9JY03,H3BNU0,A0A024R368	UPI0002466C62			08:08:00		ENST00000564377.3:c.1828+17059C>T
rs152296	3:64129771	A	ENSG00000163637	ENST00000295902	Transcript	intron_variant	-	-	-	-	-	-		-1	PRICKLE2	HGNC	HGNC:20340	protein_coding	YES	1	CCDS2902.1	Q7Z3G6	C9JY03,A0A024R368	UPI0000160A8B			07:07:00		ENST00000295902.8:c.1660+17059C>T
rs9310432	3:13782972	C	-	--	-	intergenic_variant	-	-	-	-	-	-
rs830010	3:64123061	A	ENSG00000163637	ENST00000564377	Transcript	intron_variant	-	-	-	-	-	-		-1	PRICKLE2	HGNC	HGNC:20340	protein_coding		5			C9JY03,H3BNU0,A0A024R368	UPI0002466C62			08:08:00		ENST00000564377.3:c.1829-23136G>T
rs830010	3:64123061	A	ENSG00000163637	ENST00000295902	Transcript	intron_variant	-	-	-	-	-	-		-1	PRICKLE2	HGNC	HGNC:20340	protein_coding	YES	1	CCDS2902.1	Q7Z3G6	C9JY03,A0A024R368	UPI0000160A8B			07:07:00		ENST00000295902.8:c.1661-23136G>T
rs2197126	3:19382069	T	ENSG00000183960	ENST00000328405	Transcript	intron_variant	-	-	-	-	-	-		1	KCNH8	HGNC	HGNC:18864	protein_coding	YES	1	CCDS2632.1	Q96L42		UPI0000167D12			05:15:00		ENST00000328405.4:c.812-8412C>T
rs2197126	3:19382069	T	ENSG00000183960	ENST00000452398	Transcript	intron_variant,NMD_transcript_variant	-	-	-	-	-	-		1	KCNH8	HGNC	HGNC:18864	nonsense_mediated_decay		1			F8WCG6	UPI000198C8AE			06:15:00		ENST00000452398.3:c.*307-8412C>T
rs2197126	3:19382069	T	ENSG00000183960	ENST00000475063	Transcript	intron_variant,non_coding_transcript_variant	-	-	-	-	-	-		1	KCNH8	HGNC	HGNC:18864	processed_transcript		4							01:03:00		ENST00000475063.1:n.246-8412C>T
rs6783015	3:59393928	T	-	--	-	intergenic_variant	-	-	-	-	-	-
rs4679485	3:59419399	C	-	--	-	intergenic_variant	-	-	-	-	-	-
rs4608672	3:185068307	G	-	--	-	intergenic_variant	-	-	-	-	-	-
rs154994	3:189407368	A	-	--	-	intergenic_variant	-	-	-	-	-	-
rs11711086	3:5785184	C	-	--	-	intergenic_variant	-	-	-	-	-	-
rs10452250	4:64949315	C	ENSG00000250125	ENST00000509932	Transcript	intron_variant,non_coding_transcript_variant	-	-	-	-	-	-		-1	RP11-707A18.1	Clone_based_vega_gene		lincRNA	YES	1							02:06:00		ENST00000509932.1:n.240-9279A>G
rs1348060	4:67327139	T	-	ENSR00001431699	RegulatoryFeature	regulatory_region_variant	-	-	-	-	-	-						CTCF_binding_site
rs1348060	4:67327139	T	-	--	-	intergenic_variant	-	-	-	-	-	-
rs6857890	4:27900857	A	-	--	-	intergenic_variant	-	-	-	-	-	-
rs968827	4:64935416	T	ENSG00000250125	ENST00000509932	Transcript	intron_variant,non_coding_transcript_variant	-	-	-	-	-	-		-1	RP11-707A18.1	Clone_based_vega_gene		lincRNA	YES	1							05:06:00		ENST00000509932.1:n.646+2191G>A
rs6855437	4:120977266	G	-	--	-	intergenic_variant	-	-	-	-	-	-
rs7673778	4:185816862	T	ENSG00000154556	ENST00000462661	Transcript	upstream_gene_variant	-	-	-	-	-	-	4623	-1	SORBS2	HGNC	HGNC:24098	retained_intron		2
rs7673778	4:185816862	T	ENSG00000154556	ENST00000419063	Transcript	upstream_gene_variant	-	-	-	-	-	-	4883	-1	SORBS2	HGNC	HGNC:24098	protein_coding		3			C9JZ60,C9J372,C9JI79,C9IZT7,C9J4Z9,C9JN77,C9JBB0	UPI000198C805
rs7673778	4:185816862	T	ENSG00000154556	ENST00000478249	Transcript	upstream_gene_variant	-	-	-	-	-	-	4902	-1	SORBS2	HGNC	HGNC:24098	processed_transcript		5
rs7673778	4:185816862	T	ENSG00000154556	ENST00000415274	Transcript	intron_variant	-	-	-	-	-	-		-1	SORBS2	HGNC	HGNC:24098	protein_coding		4			C9JI79,C9IZT7,C9JBB0	UPI000198C7F2			01:05:00		ENST00000415274.3:c.-172-41496G>A
rs7673778	4:185816862	T	ENSG00000154556	ENST00000444781	Transcript	intron_variant	-	-	-	-	-	-		-1	SORBS2	HGNC	HGNC:24098	protein_coding		5			C9JEA9	UPI000198C80B			01:06:00		ENST00000444781.3:c.-172-41496G>A
rs7673778	4:185816862	T	ENSG00000154556	ENST00000284776	Transcript	intron_variant	-	-	-	-	-	-		-1	SORBS2	HGNC	HGNC:24098	protein_coding		1	CCDS3845.1	O94875	C9IZ89,C9J4K2,C9JBR8,C9J3W4,C9J7Q5,C9J8E3,C9JL62	UPI0000070F00			01:20:00		ENST00000284776.9:c.-337-41496G>A
rs7673778	4:185816862	T	ENSG00000154556	ENST00000449407	Transcript	upstream_gene_variant	-	-	-	-	-	-	4624	-1	SORBS2	HGNC	HGNC:24098	protein_coding		1	CCDS47173.1	O94875	C9JDX2,C9JI79,C9IZT7,C9JBB0,C9IZ89,C9J4K2,C9JBR8,C9J3W4,C9J7Q5,C9J8E3,C9JL62	UPI0001951709
rs7673778	4:185816862	T	ENSG00000154556	ENST00000431902	Transcript	intron_variant	-	-	-	-	-	-		-1	SORBS2	HGNC	HGNC:24098	protein_coding		5			C9JI79,C9IZT7,C9JBB0	UPI000198C7F2			01:05:00		ENST00000431902.3:c.-168-41496G>A
rs7673778	4:185816862	T	ENSG00000154556	ENST00000476878	Transcript	intron_variant,non_coding_transcript_variant	-	-	-	-	-	-		-1	SORBS2	HGNC	HGNC:24098	processed_transcript		3							01:02:00		ENST00000476878.1:n.174-41496G>A
rs7673778	4:185816862	T	ENSG00000154556	ENST00000393523	Transcript	upstream_gene_variant	-	-	-	-	-	-	4653	-1	SORBS2	HGNC	HGNC:24098	protein_coding		4				UPI000198C7F4
rs7673778	4:185816862	T	ENSG00000154556	ENST00000488562	Transcript	intron_variant,non_coding_transcript_variant	-	-	-	-	-	-		-1	SORBS2	HGNC	HGNC:24098	processed_transcript		4							02:02:00		ENST00000488562.1:n.513-41496G>A
rs7673778	4:185816862	T	ENSG00000154556	ENST00000469627	Transcript	intron_variant,non_coding_transcript_variant	-	-	-	-	-	-		-1	SORBS2	HGNC	HGNC:24098	retained_intron		1							01:01:00		ENST00000469627.1:n.154-41496G>A
rs7673778	4:185816862	T	ENSG00000154556	ENST00000470685	Transcript	upstream_gene_variant	-	-	-	-	-	-	4624	-1	SORBS2	HGNC	HGNC:24098	retained_intron		5
rs7673778	4:185816862	T	ENSG00000154556	ENST00000493709	Transcript	upstream_gene_variant	-	-	-	-	-	-	4813	-1	SORBS2	HGNC	HGNC:24098	processed_transcript		3
rs7673778	4:185816862	T	ENSG00000154556	ENST00000355634	Transcript	intron_variant	-	-	-	-	-	-		-1	SORBS2	HGNC	HGNC:24098	protein_coding	YES	2	CCDS59482.1	O94875	C9JZ60,C9J372,C9JDX2,C9JI79,C9IZT7,C9J4Z9,C9JN77,C9JBB0,C9IZ89,C9J4K2,C9JBR8,C9J3W4,C9J7Q5,C9J8E3,C9JL62	UPI000198C7F0			02:23:00		ENST00000355634.7:c.-180-41496G>A
rs7673778	4:185816862	T	ENSG00000154556	ENST00000393528	Transcript	upstream_gene_variant	-	-	-	-	-	-	4641	-1	SORBS2	HGNC	HGNC:24098	protein_coding		1	CCDS43289.2	O94875	C9IZ89,C9J4K2,C9JBR8,C9J3W4,C9J7Q5,C9J8E3,C9J348,C9JL62	UPI0000D615E6
rs7673778	4:185816862	T	ENSG00000154556	ENST00000432655	Transcript	intron_variant	-	-	-	-	-	-		-1	SORBS2	HGNC	HGNC:24098	protein_coding		3			C9JZ60,C9JI79,C9IZT7	UPI000198C807			01:06:00		ENST00000432655.3:c.-180-41496G>A
rs7673778	4:185816862	T	ENSG00000154556	ENST00000456060	Transcript	upstream_gene_variant	-	-	-	-	-	-	3738	-1	SORBS2	HGNC	HGNC:24098	protein_coding		4				UPI000198C7F3
rs931275	4:27901761	C	-	--	-	intergenic_variant	-	-	-	-	-	-
rs1372029	4:64925558	G	ENSG00000250125	ENST00000509932	Transcript	intron_variant,non_coding_transcript_variant	-	-	-	-	-	-		-1	RP11-707A18.1	Clone_based_vega_gene		lincRNA	YES	1							06:06:00		ENST00000509932.1:n.716+1034T>C
rs2882090	4:64951806	A	ENSG00000250125	ENST00000509932	Transcript	intron_variant,non_coding_transcript_variant	-	-	-	-	-	-		-1	RP11-707A18.1	Clone_based_vega_gene		lincRNA	YES	1							02:06:00		ENST00000509932.1:n.240-11770C>T
rs4383662	4:64951660	C	ENSG00000250125	ENST00000509932	Transcript	intron_variant,non_coding_transcript_variant	-	-	-	-	-	-		-1	RP11-707A18.1	Clone_based_vega_gene		lincRNA	YES	1							02:06:00		ENST00000509932.1:n.240-11624A>G
rs11100193	4:139642068	G	-	ENSR00001435544	RegulatoryFeature	regulatory_region_variant	-	-	-	-	-	-						promoter_flanking_region
rs11100193	4:139642068	G	-	--	-	intergenic_variant	-	-	-	-	-	-
rs843553	4:120716649	T	ENSG00000138738	ENST00000505484	Transcript	intron_variant,non_coding_transcript_variant	-	-	-	-	-	-		-1	PRDM5	HGNC	HGNC:9349	retained_intron		1							14:15:00		ENST00000505484.3:n.2127-6236G>A
rs843553	4:120716649	T	ENSG00000138738	ENST00000506065	Transcript	intron_variant,non_coding_transcript_variant	-	-	-	-	-	-		-1	PRDM5	HGNC	HGNC:9349	processed_transcript		5							02:03:00		ENST00000506065.1:n.474-6236G>A
rs843553	4:120716649	T	ENSG00000138738	ENST00000515109	Transcript	intron_variant	-	-	-	-	-	-		-1	PRDM5	HGNC	HGNC:9349	protein_coding		1	CCDS75187.1	Q9NQX1		UPI0000DBDD85			12:13:00		ENST00000515109.3:c.1445-6236G>A
rs843553	4:120716649	T	ENSG00000138738	ENST00000264808	Transcript	intron_variant	-	-	-	-	-	-		-1	PRDM5	HGNC	HGNC:9349	protein_coding	YES	1	CCDS3716.1	Q9NQX1		UPI000013D572			14:15:00		ENST00000264808.5:c.1624-6236G>A
rs843553	4:120716649	T	ENSG00000138738	ENST00000428209	Transcript	intron_variant	-	-	-	-	-	-		-1	PRDM5	HGNC	HGNC:9349	protein_coding		1	CCDS75188.1	Q9NQX1		UPI0000DBDD84			13:14:00		ENST00000428209.4:c.1531-6236G>A
rs13145714	4:27887216	A	-	--	-	intergenic_variant	-	-	-	-	-	-
rs6811034	4:65015443	G	-	--	-	intergenic_variant	-	-	-	-	-	-
rs11733026	4:65033652	T	ENSG00000248447	ENST00000513297	Transcript	downstream_gene_variant	-	-	-	-	-	-	982	-1	RP11-633G11.1	Clone_based_vega_gene		processed_pseudogene	YES
rs12518844	5:37832657	A	ENSG00000168621	ENST00000326524	Transcript	intron_variant	-	-	-	-	-	-		-1	GDNF	HGNC	HGNC:4232	protein_coding		1	CCDS3922.1	P39905		UPI00000326A1			02:02:00		ENST00000326524.4:c.151+1989C>T
rs12518844	5:37832657	A	ENSG00000168621	ENST00000381826	Transcript	intron_variant	-	-	-	-	-	-		-1	GDNF	HGNC	HGNC:4232	protein_coding		1	CCDS54846.1	P39905		UPI000066D9F3			02:02:00		ENST00000381826.6:c.124+2067C>T
rs12518844	5:37832657	A	ENSG00000168621	ENST00000515058	Transcript	intron_variant	-	-	-	-	-	-		-1	GDNF	HGNC	HGNC:4232	protein_coding		5	CCDS3923.1	P39905		UPI000002AA5E			02:02:00		ENST00000515058.3:c.73+2067C>T
rs12518844	5:37832657	A	ENSG00000168621	ENST00000510177	Transcript	intron_variant	-	-	-	-	-	-		-1	GDNF	HGNC	HGNC:4232	protein_coding		1		P39905		UPI000006F0EE			01:01:00		ENST00000510177.3:c.73+2067C>T
rs12518844	5:37832657	A	ENSG00000168621	ENST00000344622	Transcript	intron_variant	-	-	-	-	-	-		-1	GDNF	HGNC	HGNC:4232	protein_coding		1	CCDS3923.1	P39905		UPI000002AA5E			02:02:00		ENST00000344622.6:c.73+2067C>T
rs12518844	5:37832657	A	ENSG00000168621	ENST00000427982	Transcript	intron_variant	-	-	-	-	-	-		-1	GDNF	HGNC	HGNC:4232	protein_coding	YES	1	CCDS54845.1	P39905		UPI0000E20965			02:02:00		ENST00000427982.3:c.202+1989C>T
rs12518844	5:37832657	A	ENSG00000168621	ENST00000620847	Transcript	intron_variant	-	-	-	-	-	-		-1	GDNF	HGNC	HGNC:4232	protein_coding		1	CCDS75237.1	P39905		UPI00000326A2			01:02:00		ENST00000620847.1:c.-86+2067C>T
rs12518844	5:37832657	A	ENSG00000168621	ENST00000502572	Transcript	intron_variant	-	-	-	-	-	-		-1	GDNF	HGNC	HGNC:4232	protein_coding		1		P39905		UPI000006F0EE			02:02:00		ENST00000502572.1:c.73+2067C>T
rs12518844	5:37832657	A	-	ENSR00001408664	RegulatoryFeature	regulatory_region_variant	-	-	-	-	-	-						enhancer
rs17379771	5:37813489	A	ENSG00000168621	ENST00000620847	Transcript	3_prime_UTR_variant	2826	-	-	-	-	-		-1	GDNF	HGNC	HGNC:4232	protein_coding		1	CCDS75237.1	P39905		UPI00000326A2		03:03:00			ENST00000620847.1:c.*2162G>T
rs17379771	5:37813489	A	ENSG00000168621	ENST00000502572	Transcript	downstream_gene_variant	-	-	-	-	-	-	2537	-1	GDNF	HGNC	HGNC:4232	protein_coding		1		P39905		UPI000006F0EE
rs17379771	5:37813489	A	ENSG00000168621	ENST00000427982	Transcript	downstream_gene_variant	-	-	-	-	-	-	2162	-1	GDNF	HGNC	HGNC:4232	protein_coding	YES	1	CCDS54845.1	P39905		UPI0000E20965
rs17379771	5:37813489	A	ENSG00000168621	ENST00000515058	Transcript	downstream_gene_variant	-	-	-	-	-	-	2162	-1	GDNF	HGNC	HGNC:4232	protein_coding		5	CCDS3923.1	P39905		UPI000002AA5E
rs17379771	5:37813489	A	ENSG00000168621	ENST00000344622	Transcript	3_prime_UTR_variant	2843	-	-	-	-	-		-1	GDNF	HGNC	HGNC:4232	protein_coding		1	CCDS3923.1	P39905		UPI000002AA5E		03:03:00			ENST00000344622.6:c.*2162G>T
rs17379771	5:37813489	A	ENSG00000168621	ENST00000510177	Transcript	downstream_gene_variant	-	-	-	-	-	-	2537	-1	GDNF	HGNC	HGNC:4232	protein_coding		1		P39905		UPI000006F0EE
rs17379771	5:37813489	A	ENSG00000168621	ENST00000326524	Transcript	3_prime_UTR_variant	2998	-	-	-	-	-		-1	GDNF	HGNC	HGNC:4232	protein_coding		1	CCDS3922.1	P39905		UPI00000326A1		03:03:00			ENST00000326524.4:c.*2162G>T
rs17379771	5:37813489	A	ENSG00000168621	ENST00000381826	Transcript	downstream_gene_variant	-	-	-	-	-	-	2162	-1	GDNF	HGNC	HGNC:4232	protein_coding		1	CCDS54846.1	P39905		UPI000066D9F3
rs1423449	5:37865648	A	ENSG00000248587	ENST00000503382	Transcript	intron_variant,non_coding_transcript_variant	-	-	-	-	-	-		1	GDNF-AS1	HGNC	HGNC:43592	lincRNA		1							01:03:00		ENST00000503382.4:n.137-6704G>A
rs1423449	5:37865648	A	ENSG00000248587	ENST00000514532	Transcript	upstream_gene_variant	-	-	-	-	-	-	4259	1	GDNF-AS1	HGNC	HGNC:43592	lincRNA		1
rs2972933	5:37789307	T	-	--	-	intergenic_variant	-	-	-	-	-	-
rs13157044	5:174538249	A	-	--	-	intergenic_variant	-	-	-	-	-	-
rs1597715	5:119619320	T	ENSG00000133835	ENST00000515235	Transcript	intron_variant,non_coding_transcript_variant	-	-	-	-	-	-		1	HSD17B4	HGNC	HGNC:5213	retained_intron		2							22:24:00		ENST00000515235.4:n.3875-6644C>T
rs2115237	5:119627504	T	ENSG00000164334	ENST00000504819	Transcript	upstream_gene_variant	-	-	-	-	-	-	2055	1	FAM170A	HGNC	HGNC:27963	nonsense_mediated_decay		5			D6RIE9	UPI0001D3B629
rs2115237	5:119627504	T	ENSG00000164334	ENST00000620555	Transcript	upstream_gene_variant	-	-	-	-	-	-	2055	1	FAM170A	HGNC	HGNC:27963	protein_coding		1	CCDS54889.1	A1A519		UPI00004273E5
rs2115237	5:119627504	T	ENSG00000164334	ENST00000613773	Transcript	upstream_gene_variant	-	-	-	-	-	-	2055	1	FAM170A	HGNC	HGNC:27963	protein_coding	YES	1	CCDS43353.1	A1A519		UPI00001C1E37
rs2115237	5:119627504	T	ENSG00000164334	ENST00000509264	Transcript	upstream_gene_variant	-	-	-	-	-	-	2182	1	FAM170A	HGNC	HGNC:27963	protein_coding		1			A2VCN0	UPI0000F0E59B
rs2115237	5:119627504	T	ENSG00000164334	ENST00000379555	Transcript	upstream_gene_variant	-	-	-	-	-	-	2055	1	FAM170A	HGNC	HGNC:27963	nonsense_mediated_decay		1	CCDS54889.1	A1A519		UPI00004273E5
rs2115237	5:119627504	T	ENSG00000164334	ENST00000335286	Transcript	upstream_gene_variant	-	-	-	-	-	-	2094	1	FAM170A	HGNC	HGNC:27963	nonsense_mediated_decay		1	CCDS43353.1	A1A519		UPI00001C1E37
rs2115237	5:119627504	T	ENSG00000164334	ENST00000515256	Transcript	upstream_gene_variant	-	-	-	-	-	-	2093	1	FAM170A	HGNC	HGNC:27963	protein_coding		1		A1A519		UPI0000EA37E6
rs2115237	5:119627504	T	ENSG00000133835	ENST00000515235	Transcript	intron_variant,non_coding_transcript_variant	-	-	-	-	-	-		1	HSD17B4	HGNC	HGNC:5213	retained_intron		2							23:24:00		ENST00000515235.4:n.3981+1434C>T
rs328694	5:119634265	T	ENSG00000164334	ENST00000515256	Transcript	missense_variant	689	517	173	P:S	Ccc:Tcc	-		1	FAM170A	HGNC	HGNC:27963	protein_coding		1		A1A519		UPI0000EA37E6	tolerated(0.07)	03:04:00			ENST00000515256.3:c.517C>T	ENSP00000422684.1:p.Pro173Ser
rs328694	5:119634265	T	ENSG00000133835	ENST00000515235	Transcript	intron_variant,non_coding_transcript_variant	-	-	-	-	-	-		1	HSD17B4	HGNC	HGNC:5213	retained_intron		2							23:24:00		ENST00000515235.4:n.3982-763C>T
rs328694	5:119634265	T	ENSG00000164334	ENST00000379555	Transcript	missense_variant,NMD_transcript_variant	586	376	126	P:S	Ccc:Tcc	-		1	FAM170A	HGNC	HGNC:27963	nonsense_mediated_decay		1	CCDS54889.1	A1A519		UPI00004273E5	deleterious(0.04)	02:04:00			ENST00000379555.5:c.376C>T	ENSP00000368873.3:p.Pro126Ser
rs328694	5:119634265	T	ENSG00000164334	ENST00000335286	Transcript	missense_variant,NMD_transcript_variant	688	517	173	P:S	Ccc:Tcc	-		1	FAM170A	HGNC	HGNC:27963	nonsense_mediated_decay		1	CCDS43353.1	A1A519		UPI00001C1E37	tolerated(0.07)	03:05:00			ENST00000335286.8:c.517C>T	ENSP00000334285.6:p.Pro173Ser
rs328694	5:119634265	T	ENSG00000164334	ENST00000509264	Transcript	intron_variant	-	-	-	-	-	-		1	FAM170A	HGNC	HGNC:27963	protein_coding		1			A2VCN0	UPI0000F0E59B			03:03:00		ENST00000509264.1:c.504+13C>T
rs328694	5:119634265	T	ENSG00000164334	ENST00000620555	Transcript	missense_variant	586	376	126	P:S	Ccc:Tcc	-		1	FAM170A	HGNC	HGNC:27963	protein_coding		1	CCDS54889.1	A1A519		UPI00004273E5	deleterious(0.04)	02:04:00			ENST00000620555.2:c.376C>T	ENSP00000483075.1:p.Pro126Ser
rs328694	5:119634265	T	ENSG00000164334	ENST00000613773	Transcript	missense_variant	727	517	173	P:S	Ccc:Tcc	-		1	FAM170A	HGNC	HGNC:27963	protein_coding	YES	1	CCDS43353.1	A1A519		UPI00001C1E37	tolerated(0.07)	03:05:00			ENST00000613773.2:c.517C>T	ENSP00000482552.1:p.Pro173Ser
rs328694	5:119634265	T	ENSG00000164334	ENST00000504819	Transcript	missense_variant,NMD_transcript_variant	586	376	126	P:S	Ccc:Tcc	-		1	FAM170A	HGNC	HGNC:27963	nonsense_mediated_decay		5			D6RIE9	UPI0001D3B629	deleterious(0.04)	02:04:00			ENST00000504819.3:c.376C>T	ENSP00000425939.1:p.Pro126Ser
rs257973	5:119470725	T	ENSG00000133835	ENST00000504811	Transcript	intron_variant	-	-	-	-	-	-		1	HSD17B4	HGNC	HGNC:5213	protein_coding	YES	2	CCDS56379.1	P51659	E7ET17,E7EWE5,Q9UBA4	UPI0001AE7403			02:24:00		ENST00000504811.3:c.123-911C>T
rs257973	5:119470725	T	ENSG00000133835	ENST00000510025	Transcript	intron_variant	-	-	-	-	-	-		1	HSD17B4	HGNC	HGNC:5213	protein_coding		2			E7ET17,E7EWE5,Q9UBA4	UPI0001D3B612			02:24:00		ENST00000510025.3:c.-25-911C>T
rs257973	5:119470725	T	ENSG00000133835	ENST00000519184	Transcript	intron_variant,non_coding_transcript_variant	-	-	-	-	-	-		1	HSD17B4	HGNC	HGNC:5213	processed_transcript		2							02:02:00		ENST00000519184.3:n.124-3183C>T
rs257973	5:119470725	T	ENSG00000133835	ENST00000515235	Transcript	intron_variant,non_coding_transcript_variant	-	-	-	-	-	-		1	HSD17B4	HGNC	HGNC:5213	retained_intron		2							02:24:00		ENST00000515235.4:n.173-3183C>T
rs257973	5:119470725	T	ENSG00000133835	ENST00000515320	Transcript	intron_variant	-	-	-	-	-	-		1	HSD17B4	HGNC	HGNC:5213	protein_coding		2	CCDS56378.1	P51659	E7ET17,Q9UBA4	UPI0001D3B611			01:22:00		ENST00000515320.3:c.59-3183C>T
rs257973	5:119470725	T	ENSG00000133835	ENST00000414835	Transcript	intron_variant	-	-	-	-	-	-		1	HSD17B4	HGNC	HGNC:5213	protein_coding		2			G5E9S2,Q9UBA4	UPI0000EE52B7			02:23:00		ENST00000414835.4:c.-299-3183C>T
rs257973	5:119470725	T	ENSG00000133835	ENST00000507695	Transcript	intron_variant,non_coding_transcript_variant	-	-	-	-	-	-		1	HSD17B4	HGNC	HGNC:5213	retained_intron		5							01:04:00		ENST00000507695.1:n.57-3183C>T
rs257973	5:119470725	T	ENSG00000133835	ENST00000512841	Transcript	intron_variant,non_coding_transcript_variant	-	-	-	-	-	-		1	HSD17B4	HGNC	HGNC:5213	processed_transcript		2							02:07:00		ENST00000512841.3:n.161-3183C>T
rs257973	5:119470725	T	ENSG00000133835	ENST00000256216	Transcript	intron_variant	-	-	-	-	-	-		1	HSD17B4	HGNC	HGNC:5213	protein_coding		1	CCDS4126.1	P51659	E7ET17,Q9UBA4	UPI0000000C4F			02:23:00		ENST00000256216.8:c.113-3183C>T
rs257973	5:119470725	T	ENSG00000133835	ENST00000503168	Transcript	intron_variant,non_coding_transcript_variant	-	-	-	-	-	-		1	HSD17B4	HGNC	HGNC:5213	retained_intron		2							02:07:00		ENST00000503168.3:n.102-3183C>T
rs257973	5:119470725	T	ENSG00000133835	ENST00000442060	Transcript	intron_variant,NMD_transcript_variant	-	-	-	-	-	-		1	HSD17B4	HGNC	HGNC:5213	nonsense_mediated_decay		5			E7ER27,Q9UBA4	UPI000204A7CD			02:24:00		ENST00000442060.5:c.113-3183C>T
rs257973	5:119470725	T	ENSG00000133835	ENST00000511186	Transcript	intron_variant,non_coding_transcript_variant	-	-	-	-	-	-		1	HSD17B4	HGNC	HGNC:5213	retained_intron		5							02:06:00		ENST00000511186.3:n.216-3183C>T
rs257973	5:119470725	T	-	ENSR00001413133	RegulatoryFeature	regulatory_region_variant	-	-	-	-	-	-						CTCF_binding_site
rs32662	5:119508791	T	ENSG00000133835	ENST00000522415	Transcript	upstream_gene_variant	-	-	-	-	-	-	350	1	HSD17B4	HGNC	HGNC:5213	processed_transcript		5
rs32662	5:119508791	T	ENSG00000133835	ENST00000515320	Transcript	intron_variant	-	-	-	-	-	-		1	HSD17B4	HGNC	HGNC:5213	protein_coding		2	CCDS56378.1	P51659	E7ET17,Q9UBA4	UPI0001D3B611			14:22:00		ENST00000515320.3:c.1280-350C>T
rs32662	5:119508791	T	ENSG00000133835	ENST00000509514	Transcript	intron_variant	-	-	-	-	-	-		1	HSD17B4	HGNC	HGNC:5213	protein_coding		1			E7EPL9,Q9UBA4	UPI0001D3B614			11:19:00		ENST00000509514.3:c.548-350C>T
rs32662	5:119508791	T	ENSG00000133835	ENST00000515235	Transcript	intron_variant,non_coding_transcript_variant	-	-	-	-	-	-		1	HSD17B4	HGNC	HGNC:5213	retained_intron		2							14:24:00		ENST00000515235.4:n.3087-350C>T
rs32662	5:119508791	T	ENSG00000133835	ENST00000520244	Transcript	intron_variant,non_coding_transcript_variant	-	-	-	-	-	-		1	HSD17B4	HGNC	HGNC:5213	processed_transcript		3							02:05:00		ENST00000520244.3:n.117-350C>T
rs32662	5:119508791	T	ENSG00000133835	ENST00000518349	Transcript	intron_variant,non_coding_transcript_variant	-	-	-	-	-	-		1	HSD17B4	HGNC	HGNC:5213	processed_transcript		5							04:07:00		ENST00000518349.3:n.468-350C>T
rs32662	5:119508791	T	ENSG00000133835	ENST00000513628	Transcript	intron_variant	-	-	-	-	-	-		1	HSD17B4	HGNC	HGNC:5213	protein_coding		2			E7ET17,Q9UBA4	UPI0001D3B613			10:18:00		ENST00000513628.3:c.923-350C>T
rs32662	5:119508791	T	ENSG00000133835	ENST00000510025	Transcript	intron_variant	-	-	-	-	-	-		1	HSD17B4	HGNC	HGNC:5213	protein_coding		2			E7ET17,E7EWE5,Q9UBA4	UPI0001D3B612			16:24:00		ENST00000510025.3:c.1262-350C>T
rs32662	5:119508791	T	ENSG00000133835	ENST00000504811	Transcript	intron_variant	-	-	-	-	-	-		1	HSD17B4	HGNC	HGNC:5213	protein_coding	YES	2	CCDS56379.1	P51659	E7ET17,E7EWE5,Q9UBA4	UPI0001AE7403			16:24:00		ENST00000504811.3:c.1409-350C>T
rs32662	5:119508791	T	ENSG00000133835	ENST00000442060	Transcript	intron_variant,NMD_transcript_variant	-	-	-	-	-	-		1	HSD17B4	HGNC	HGNC:5213	nonsense_mediated_decay		5			E7ER27,Q9UBA4	UPI000204A7CD			15:24:00		ENST00000442060.5:c.1334-350C>T
rs32662	5:119508791	T	ENSG00000133835	ENST00000256216	Transcript	intron_variant	-	-	-	-	-	-		1	HSD17B4	HGNC	HGNC:5213	protein_coding		1	CCDS4126.1	P51659	E7ET17,Q9UBA4	UPI0000000C4F			15:23:00		ENST00000256216.8:c.1334-350C>T
rs32662	5:119508791	T	ENSG00000133835	ENST00000414835	Transcript	intron_variant	-	-	-	-	-	-		1	HSD17B4	HGNC	HGNC:5213	protein_coding		2			G5E9S2,Q9UBA4	UPI0000EE52B7			15:23:00		ENST00000414835.4:c.914-350C>T
rs25640	5:119475838	C	ENSG00000133835	ENST00000515320	Transcript	missense_variant	342	263	88	R:P	cGt:cCt	-		1	HSD17B4	HGNC	HGNC:5213	protein_coding		2	CCDS56378.1	P51659	E7ET17,Q9UBA4	UPI0001D3B611	deleterious(0.01)	05:23:00		Pfam_domain:PF00106,Pfam_domain:PF08659,Prints_domain:PR01397,SMART_domains:SM00822,Superfamily_domains:SSF51735	ENST00000515320.3:c.263G>C	ENSP00000424613.1:p.Arg88Pro
rs25640	5:119475838	A	ENSG00000133835	ENST00000515320	Transcript	missense_variant	342	263	88	R:H	cGt:cAt	-		1	HSD17B4	HGNC	HGNC:5213	protein_coding		2	CCDS56378.1	P51659	E7ET17,Q9UBA4	UPI0001D3B611	deleterious(0.01)	05:23:00		Pfam_domain:PF00106,Pfam_domain:PF08659,Prints_domain:PR01397,SMART_domains:SM00822,Superfamily_domains:SSF51735	ENST00000515320.3:c.263G>A	ENSP00000424613.1:p.Arg88His
rs25640	5:119475838	C	ENSG00000133835	ENST00000513628	Transcript	upstream_gene_variant	-	-	-	-	-	-	704	1	HSD17B4	HGNC	HGNC:5213	protein_coding		2			E7ET17,Q9UBA4	UPI0001D3B613
rs25640	5:119475838	A	ENSG00000133835	ENST00000513628	Transcript	upstream_gene_variant	-	-	-	-	-	-	704	1	HSD17B4	HGNC	HGNC:5213	protein_coding		2			E7ET17,Q9UBA4	UPI0001D3B613
rs25640	5:119475838	A	ENSG00000133835	ENST00000515235	Transcript	non_coding_transcript_exon_variant,non_coding_transcript_variant	377	-	-	-	-	-		1	HSD17B4	HGNC	HGNC:5213	retained_intron		2						06:25:00			ENST00000515235.4:n.377G>A
rs25640	5:119475838	C	ENSG00000133835	ENST00000515235	Transcript	non_coding_transcript_exon_variant,non_coding_transcript_variant	377	-	-	-	-	-		1	HSD17B4	HGNC	HGNC:5213	retained_intron		2						06:25:00			ENST00000515235.4:n.377G>C
rs25640	5:119475838	C	ENSG00000133835	ENST00000505181	Transcript	upstream_gene_variant	-	-	-	-	-	-	610	1	HSD17B4	HGNC	HGNC:5213	processed_transcript		5
rs25640	5:119475838	A	ENSG00000133835	ENST00000505181	Transcript	upstream_gene_variant	-	-	-	-	-	-	610	1	HSD17B4	HGNC	HGNC:5213	processed_transcript		5
rs25640	5:119475838	A	ENSG00000133835	ENST00000256216	Transcript	missense_variant	450	317	106	R:H	cGt:cAt	-		1	HSD17B4	HGNC	HGNC:5213	protein_coding		1	CCDS4126.1	P51659	E7ET17,Q9UBA4	UPI0000000C4F	deleterious(0.01)	06:24:00		Pfam_domain:PF00106,Pfam_domain:PF08659,SMART_domains:SM00822,Superfamily_domains:SSF51735	ENST00000256216.8:c.317G>A	ENSP00000256216.6:p.Arg106His
rs25640	5:119475838	C	ENSG00000133835	ENST00000256216	Transcript	missense_variant	450	317	106	R:P	cGt:cCt	-		1	HSD17B4	HGNC	HGNC:5213	protein_coding		1	CCDS4126.1	P51659	E7ET17,Q9UBA4	UPI0000000C4F	deleterious(0.01)	06:24:00		Pfam_domain:PF00106,Pfam_domain:PF08659,SMART_domains:SM00822,Superfamily_domains:SSF51735	ENST00000256216.8:c.317G>C	ENSP00000256216.6:p.Arg106Pro
rs25640	5:119475838	C	ENSG00000133835	ENST00000503168	Transcript	non_coding_transcript_exon_variant,non_coding_transcript_variant	306	-	-	-	-	-		1	HSD17B4	HGNC	HGNC:5213	retained_intron		2						06:08:00			ENST00000503168.3:n.306G>C
rs25640	5:119475838	A	ENSG00000133835	ENST00000503168	Transcript	non_coding_transcript_exon_variant,non_coding_transcript_variant	306	-	-	-	-	-		1	HSD17B4	HGNC	HGNC:5213	retained_intron		2						06:08:00			ENST00000503168.3:n.306G>A
rs25640	5:119475838	A	ENSG00000133835	ENST00000508788	Transcript	upstream_gene_variant	-	-	-	-	-	-	733	1	HSD17B4	HGNC	HGNC:5213	processed_transcript		4
rs25640	5:119475838	C	ENSG00000133835	ENST00000508788	Transcript	upstream_gene_variant	-	-	-	-	-	-	733	1	HSD17B4	HGNC	HGNC:5213	processed_transcript		4
rs25640	5:119475838	C	ENSG00000133835	ENST00000511186	Transcript	non_coding_transcript_exon_variant,non_coding_transcript_variant	448	-	-	-	-	-		1	HSD17B4	HGNC	HGNC:5213	retained_intron		5						06:07:00			ENST00000511186.3:n.448G>C
rs25640	5:119475838	A	ENSG00000133835	ENST00000511186	Transcript	non_coding_transcript_exon_variant,non_coding_transcript_variant	448	-	-	-	-	-		1	HSD17B4	HGNC	HGNC:5213	retained_intron		5						06:07:00			ENST00000511186.3:n.448G>A
rs25640	5:119475838	C	ENSG00000133835	ENST00000507695	Transcript	non_coding_transcript_exon_variant,non_coding_transcript_variant	289	-	-	-	-	-		1	HSD17B4	HGNC	HGNC:5213	retained_intron		5						05:05:00			ENST00000507695.1:n.289G>C
rs25640	5:119475838	A	ENSG00000133835	ENST00000507695	Transcript	non_coding_transcript_exon_variant,non_coding_transcript_variant	289	-	-	-	-	-		1	HSD17B4	HGNC	HGNC:5213	retained_intron		5						05:05:00			ENST00000507695.1:n.289G>A
rs25640	5:119475838	C	ENSG00000133835	ENST00000414835	Transcript	5_prime_UTR_variant	328	-	-	-	-	-		1	HSD17B4	HGNC	HGNC:5213	protein_coding		2			G5E9S2,Q9UBA4	UPI0000EE52B7		06:24:00			ENST00000414835.4:c.-95G>C
rs25640	5:119475838	A	ENSG00000133835	ENST00000414835	Transcript	5_prime_UTR_variant	328	-	-	-	-	-		1	HSD17B4	HGNC	HGNC:5213	protein_coding		2			G5E9S2,Q9UBA4	UPI0000EE52B7		06:24:00			ENST00000414835.4:c.-95G>A
rs25640	5:119475838	C	ENSG00000133835	ENST00000512644	Transcript	upstream_gene_variant	-	-	-	-	-	-	2994	1	HSD17B4	HGNC	HGNC:5213	retained_intron		3
rs25640	5:119475838	A	ENSG00000133835	ENST00000512644	Transcript	upstream_gene_variant	-	-	-	-	-	-	2994	1	HSD17B4	HGNC	HGNC:5213	retained_intron		3
rs25640	5:119475838	A	ENSG00000133835	ENST00000504811	Transcript	missense_variant	576	392	131	R:H	cGt:cAt	-		1	HSD17B4	HGNC	HGNC:5213	protein_coding	YES	2	CCDS56379.1	P51659	E7ET17,E7EWE5,Q9UBA4	UPI0001AE7403	deleterious(0.01)	07:25:00		Pfam_domain:PF00106,Pfam_domain:PF08659,Prints_domain:PR01397,Superfamily_domains:SSF51735	ENST00000504811.3:c.392G>A	ENSP00000420914.1:p.Arg131His
rs25640	5:119475838	C	ENSG00000133835	ENST00000504811	Transcript	missense_variant	576	392	131	R:P	cGt:cCt	-		1	HSD17B4	HGNC	HGNC:5213	protein_coding	YES	2	CCDS56379.1	P51659	E7ET17,E7EWE5,Q9UBA4	UPI0001AE7403	deleterious(0.01)	07:25:00		Pfam_domain:PF00106,Pfam_domain:PF08659,Prints_domain:PR01397,Superfamily_domains:SSF51735	ENST00000504811.3:c.392G>C	ENSP00000420914.1:p.Arg131Pro
rs25640	5:119475838	C	ENSG00000133835	ENST00000510025	Transcript	missense_variant	420	245	82	R:P	cGt:cCt	-		1	HSD17B4	HGNC	HGNC:5213	protein_coding		2			E7ET17,E7EWE5,Q9UBA4	UPI0001D3B612	deleterious(0.01)	07:25:00		Pfam_domain:PF00106,Pfam_domain:PF08659,Prints_domain:PR01397,Superfamily_domains:SSF51735	ENST00000510025.3:c.245G>C	ENSP00000424940.1:p.Arg82Pro
rs25640	5:119475838	A	ENSG00000133835	ENST00000510025	Transcript	missense_variant	420	245	82	R:H	cGt:cAt	-		1	HSD17B4	HGNC	HGNC:5213	protein_coding		2			E7ET17,E7EWE5,Q9UBA4	UPI0001D3B612	deleterious(0.01)	07:25:00		Pfam_domain:PF00106,Pfam_domain:PF08659,Prints_domain:PR01397,Superfamily_domains:SSF51735	ENST00000510025.3:c.245G>A	ENSP00000424940.1:p.Arg82His
rs25640	5:119475838	C	ENSG00000133835	ENST00000509514	Transcript	upstream_gene_variant	-	-	-	-	-	-	791	1	HSD17B4	HGNC	HGNC:5213	protein_coding		1			E7EPL9,Q9UBA4	UPI0001D3B614
rs25640	5:119475838	A	ENSG00000133835	ENST00000509514	Transcript	upstream_gene_variant	-	-	-	-	-	-	791	1	HSD17B4	HGNC	HGNC:5213	protein_coding		1			E7EPL9,Q9UBA4	UPI0001D3B614
rs25640	5:119475838	C	ENSG00000133835	ENST00000519184	Transcript	downstream_gene_variant	-	-	-	-	-	-	1858	1	HSD17B4	HGNC	HGNC:5213	processed_transcript		2
rs25640	5:119475838	A	ENSG00000133835	ENST00000519184	Transcript	downstream_gene_variant	-	-	-	-	-	-	1858	1	HSD17B4	HGNC	HGNC:5213	processed_transcript		2
rs25640	5:119475838	C	ENSG00000133835	ENST00000442060	Transcript	missense_variant,NMD_transcript_variant	396	317	106	R:P	cGt:cCt	-		1	HSD17B4	HGNC	HGNC:5213	nonsense_mediated_decay		5			E7ER27,Q9UBA4	UPI000204A7CD	deleterious(0.01)	06:25:00		Pfam_domain:PF00106,Pfam_domain:PF08659,SMART_domains:SM00822,Superfamily_domains:SSF51735	ENST00000442060.5:c.317G>C	ENSP00000390208.3:p.Arg106Pro
rs25640	5:119475838	A	ENSG00000133835	ENST00000442060	Transcript	missense_variant,NMD_transcript_variant	396	317	106	R:H	cGt:cAt	-		1	HSD17B4	HGNC	HGNC:5213	nonsense_mediated_decay		5			E7ER27,Q9UBA4	UPI000204A7CD	deleterious(0.01)	06:25:00		Pfam_domain:PF00106,Pfam_domain:PF08659,SMART_domains:SM00822,Superfamily_domains:SSF51735	ENST00000442060.5:c.317G>A	ENSP00000390208.3:p.Arg106His
rs25640	5:119475838	C	ENSG00000133835	ENST00000512841	Transcript	non_coding_transcript_exon_variant,non_coding_transcript_variant	365	-	-	-	-	-		1	HSD17B4	HGNC	HGNC:5213	processed_transcript		2						06:08:00			ENST00000512841.3:n.365G>C
rs25640	5:119475838	A	ENSG00000133835	ENST00000512841	Transcript	non_coding_transcript_exon_variant,non_coding_transcript_variant	365	-	-	-	-	-		1	HSD17B4	HGNC	HGNC:5213	processed_transcript		2						06:08:00			ENST00000512841.3:n.365G>A
rs11748343	5:37805840	A	ENSG00000238335	ENST00000458884	Transcript	upstream_gene_variant	-	-	-	-	-	-	3775	-1	AC008869.1	Clone_based_ensembl_gene		miRNA	YES
rs2123096	5:21585311	G	ENSG00000183666	ENST00000607545	Transcript	intron_variant,non_coding_transcript_variant	-	-	-	-	-	-		1	GUSBP1	HGNC	HGNC:13670	processed_transcript	YES	2							04:04:00		ENST00000607545.3:n.315-219A>G
rs461108	5:119416416	A	-	--	-	intergenic_variant	-	-	-	-	-	-
rs11241053	5:110139445	A	-	--	-	intergenic_variant	-	-	-	-	-	-
rs6866135	5:19237596	T	ENSG00000249557	ENST00000505573	Transcript	downstream_gene_variant	-	-	-	-	-	-	3109	1	HSPD1P15	HGNC	HGNC:35130	processed_pseudogene	YES
rs11745665	5:110138919	A	-	--	-	intergenic_variant	-	-	-	-	-	-
rs11956009	5:37879442	A	ENSG00000248587	ENST00000503382	Transcript	downstream_gene_variant	-	-	-	-	-	-	4548	1	GDNF-AS1	HGNC	HGNC:43592	lincRNA		1
rs11956009	5:37879442	A	ENSG00000248587	ENST00000514532	Transcript	downstream_gene_variant	-	-	-	-	-	-	4548	1	GDNF-AS1	HGNC	HGNC:43592	lincRNA		1
rs11956009	5:37879442	A	ENSG00000248587	ENST00000510986	Transcript	downstream_gene_variant	-	-	-	-	-	-	3643	1	GDNF-AS1	HGNC	HGNC:43592	lincRNA	YES	1
rs13178735	5:117183548	G	-	--	-	intergenic_variant	-	-	-	-	-	-
rs11241052	5:110139345	C	-	--	-	intergenic_variant	-	-	-	-	-	-
rs881041	5:37881991	C	-	--	-	intergenic_variant	-	-	-	-	-	-
rs426899	5:119495340	A	ENSG00000133835	ENST00000442060	Transcript	intron_variant,NMD_transcript_variant	-	-	-	-	-	-		1	HSD17B4	HGNC	HGNC:5213	nonsense_mediated_decay		5			E7ER27,Q9UBA4	UPI000204A7CD			11:24:00		ENST00000442060.5:c.869-1203G>A
rs426899	5:119495340	A	ENSG00000133835	ENST00000256216	Transcript	intron_variant	-	-	-	-	-	-		1	HSD17B4	HGNC	HGNC:5213	protein_coding		1	CCDS4126.1	P51659	E7ET17,Q9UBA4	UPI0000000C4F			11:23:00		ENST00000256216.8:c.869-1203G>A
rs426899	5:119495340	A	ENSG00000133835	ENST00000414835	Transcript	intron_variant	-	-	-	-	-	-		1	HSD17B4	HGNC	HGNC:5213	protein_coding		2			G5E9S2,Q9UBA4	UPI0000EE52B7			11:23:00		ENST00000414835.4:c.449-1203G>A
rs426899	5:119495340	A	ENSG00000133835	ENST00000512644	Transcript	downstream_gene_variant	-	-	-	-	-	-	3216	1	HSD17B4	HGNC	HGNC:5213	retained_intron		3
rs426899	5:119495340	A	ENSG00000133835	ENST00000512029	Transcript	upstream_gene_variant	-	-	-	-	-	-	1216	1	HSD17B4	HGNC	HGNC:5213	retained_intron		2
rs426899	5:119495340	A	ENSG00000133835	ENST00000515320	Transcript	intron_variant	-	-	-	-	-	-		1	HSD17B4	HGNC	HGNC:5213	protein_coding		2	CCDS56378.1	P51659	E7ET17,Q9UBA4	UPI0001D3B611			10:22:00		ENST00000515320.3:c.815-1203G>A
rs426899	5:119495340	A	ENSG00000133835	ENST00000518349	Transcript	upstream_gene_variant	-	-	-	-	-	-	1201	1	HSD17B4	HGNC	HGNC:5213	processed_transcript		5
rs426899	5:119495340	A	ENSG00000133835	ENST00000513628	Transcript	intron_variant	-	-	-	-	-	-		1	HSD17B4	HGNC	HGNC:5213	protein_coding		2			E7ET17,Q9UBA4	UPI0001D3B613			06:18:00		ENST00000513628.3:c.458-1203G>A
rs426899	5:119495340	A	ENSG00000133835	ENST00000510025	Transcript	intron_variant	-	-	-	-	-	-		1	HSD17B4	HGNC	HGNC:5213	protein_coding		2			E7ET17,E7EWE5,Q9UBA4	UPI0001D3B612			12:24:00		ENST00000510025.3:c.797-1203G>A
rs426899	5:119495340	A	ENSG00000133835	ENST00000515235	Transcript	intron_variant,non_coding_transcript_variant	-	-	-	-	-	-		1	HSD17B4	HGNC	HGNC:5213	retained_intron		2							10:24:00		ENST00000515235.4:n.2622-1203G>A
rs426899	5:119495340	A	ENSG00000133835	ENST00000520216	Transcript	intron_variant,non_coding_transcript_variant	-	-	-	-	-	-		1	HSD17B4	HGNC	HGNC:5213	processed_transcript		3							01:03:00		ENST00000520216.3:n.130-1203G>A
rs426899	5:119495340	A	ENSG00000133835	ENST00000509514	Transcript	intron_variant	-	-	-	-	-	-		1	HSD17B4	HGNC	HGNC:5213	protein_coding		1			E7EPL9,Q9UBA4	UPI0001D3B614			06:19:00		ENST00000509514.3:c.-16-376G>A
rs426899	5:119495340	A	ENSG00000133835	ENST00000504811	Transcript	intron_variant	-	-	-	-	-	-		1	HSD17B4	HGNC	HGNC:5213	protein_coding	YES	2	CCDS56379.1	P51659	E7ET17,E7EWE5,Q9UBA4	UPI0001AE7403			12:24:00		ENST00000504811.3:c.944-1203G>A
rs11241058	5:110147344	C	-	--	-	intergenic_variant	-	-	-	-	-	-
rs26181	5:119455764	T	ENSG00000133835	ENST00000504811	Transcript	intron_variant	-	-	-	-	-	-		1	HSD17B4	HGNC	HGNC:5213	protein_coding	YES	2	CCDS56379.1	P51659	E7ET17,E7EWE5,Q9UBA4	UPI0001AE7403			01:24:00		ENST00000504811.3:c.69-551C>T
rs26181	5:119455764	T	ENSG00000133835	ENST00000510025	Transcript	intron_variant	-	-	-	-	-	-		1	HSD17B4	HGNC	HGNC:5213	protein_coding		2			E7ET17,E7EWE5,Q9UBA4	UPI0001D3B612			01:24:00		ENST00000510025.3:c.-79-551C>T
rs26181	5:119455764	T	ENSG00000133835	ENST00000515235	Transcript	intron_variant,non_coding_transcript_variant	-	-	-	-	-	-		1	HSD17B4	HGNC	HGNC:5213	retained_intron		2							01:24:00		ENST00000515235.4:n.119-551C>T
rs26181	5:119455764	T	ENSG00000133835	ENST00000519184	Transcript	intron_variant,non_coding_transcript_variant	-	-	-	-	-	-		1	HSD17B4	HGNC	HGNC:5213	processed_transcript		2							01:02:00		ENST00000519184.3:n.70-551C>T
rs26181	5:119455764	T	ENSG00000133835	ENST00000515320	Transcript	intron_variant	-	-	-	-	-	-		1	HSD17B4	HGNC	HGNC:5213	protein_coding		2	CCDS56378.1	P51659	E7ET17,Q9UBA4	UPI0001D3B611			01:22:00		ENST00000515320.3:c.58+3131C>T
rs26181	5:119455764	T	ENSG00000133835	ENST00000414835	Transcript	intron_variant	-	-	-	-	-	-		1	HSD17B4	HGNC	HGNC:5213	protein_coding		2			G5E9S2,Q9UBA4	UPI0000EE52B7			01:23:00		ENST00000414835.4:c.-353-551C>T
rs26181	5:119455764	T	ENSG00000133835	ENST00000507695	Transcript	upstream_gene_variant	-	-	-	-	-	-	549	1	HSD17B4	HGNC	HGNC:5213	retained_intron		5
rs26181	5:119455764	T	ENSG00000133835	ENST00000512841	Transcript	intron_variant,non_coding_transcript_variant	-	-	-	-	-	-		1	HSD17B4	HGNC	HGNC:5213	processed_transcript		2							01:07:00		ENST00000512841.3:n.107-551C>T
rs26181	5:119455764	T	ENSG00000133835	ENST00000256216	Transcript	intron_variant	-	-	-	-	-	-		1	HSD17B4	HGNC	HGNC:5213	protein_coding		1	CCDS4126.1	P51659	E7ET17,Q9UBA4	UPI0000000C4F			01:23:00		ENST00000256216.8:c.59-551C>T
rs26181	5:119455764	T	ENSG00000133835	ENST00000503168	Transcript	intron_variant,non_coding_transcript_variant	-	-	-	-	-	-		1	HSD17B4	HGNC	HGNC:5213	retained_intron		2							01:07:00		ENST00000503168.3:n.48-551C>T
rs26181	5:119455764	T	ENSG00000133835	ENST00000508750	Transcript	intron_variant,non_coding_transcript_variant	-	-	-	-	-	-		1	HSD17B4	HGNC	HGNC:5213	retained_intron		3							01:01:00		ENST00000508750.1:n.57-551C>T
rs26181	5:119455764	T	ENSG00000133835	ENST00000442060	Transcript	intron_variant,NMD_transcript_variant	-	-	-	-	-	-		1	HSD17B4	HGNC	HGNC:5213	nonsense_mediated_decay		5			E7ER27,Q9UBA4	UPI000204A7CD			01:24:00		ENST00000442060.5:c.59-551C>T
rs26181	5:119455764	T	ENSG00000133835	ENST00000511186	Transcript	intron_variant,non_coding_transcript_variant	-	-	-	-	-	-		1	HSD17B4	HGNC	HGNC:5213	retained_intron		5							01:06:00		ENST00000511186.3:n.162-551C>T
rs498692	6:127702553	T	-	--	-	intergenic_variant	-	-	-	-	-	-
rs686730	6:127674264	C	-	--	-	intergenic_variant	-	-	-	-	-	-
rs9370867	6:16145094	G	ENSG00000263712	ENST00000584938	Transcript	downstream_gene_variant	-	-	-	-	-	-	3470	1	MIR4639	HGNC	HGNC:41645	miRNA	YES
rs9370867	6:16145094	G	ENSG00000007944	ENST00000349606	Transcript	missense_variant	986	482	161	N:S	aAc:aGc	-		1	MYLIP	HGNC	HGNC:21155	protein_coding		1			Q5TIA5	UPI0000E5ACB8	tolerated(1)	05:06:00			ENST00000349606.4:c.482A>G	ENSP00000008686.5:p.Asn161Ser
rs9370867	6:16145094	G	ENSG00000007944	ENST00000356840	Transcript	missense_variant	1223	1025	342	N:S	aAc:aGc	-		1	MYLIP	HGNC	HGNC:21155	protein_coding	YES	1	CCDS4536.1	Q8WY64	Q5TIA5	UPI000006CDE0	tolerated(1)	06:07:00			ENST00000356840.5:c.1025A>G	ENSP00000349298.3:p.Asn342Ser
rs7767438	6:127834803	A	ENSG00000172673	ENST00000537166	Transcript	intron_variant	-	-	-	-	-	-		-1	THEMIS	HGNC	HGNC:21569	protein_coding		2	CCDS55055.1	Q8N1K5		UPI000022CCBA			02:05:00		ENST00000537166.3:c.146-4869G>T
rs7767438	6:127834803	A	ENSG00000172673	ENST00000368250	Transcript	intron_variant	-	-	-	-	-	-		-1	THEMIS	HGNC	HGNC:21569	protein_coding		5				UPI000046FF2E			03:06:00		ENST00000368250.3:c.14-4869G>T
rs7767438	6:127834803	A	ENSG00000172673	ENST00000368248	Transcript	intron_variant	-	-	-	-	-	-		-1	THEMIS	HGNC	HGNC:21569	protein_coding	YES	1	CCDS34534.1	Q8N1K5		UPI00001C1E44			02:05:00		ENST00000368248.2:c.251-4869G>T
rs7767438	6:127834803	A	ENSG00000172673	ENST00000434358	Transcript	intron_variant	-	-	-	-	-	-		-1	THEMIS	HGNC	HGNC:21569	protein_coding		5			X1WI26	UPI000046FF2F			02:02:00		ENST00000434358.1:c.13+20227G>T
rs927476	6:168782142	C	-	--	-	intergenic_variant	-	-	-	-	-	-
rs9294911	6:168768121	C	-	--	-	intergenic_variant	-	-	-	-	-	-
rs6913256	6:168782339	A	-	--	-	intergenic_variant	-	-	-	-	-	-
rs12194168	6:168785401	T	-	ENSR00001710528	RegulatoryFeature	regulatory_region_variant	-	-	-	-	-	-						open_chromatin_region
rs12194168	6:168785401	T	-	--	-	intergenic_variant	-	-	-	-	-	-
rs2038037	6:16175064	G	ENSG00000216364	ENST00000403169	Transcript	downstream_gene_variant	-	-	-	-	-	-	3033	1	MRPL42P2	HGNC	HGNC:29711	processed_pseudogene	YES
rs9491859	6:127743218	C	ENSG00000172673	ENST00000368248	Transcript	intron_variant	-	-	-	-	-	-		-1	THEMIS	HGNC	HGNC:21569	protein_coding	YES	1	CCDS34534.1	Q8N1K5		UPI00001C1E44			04:05:00		ENST00000368248.2:c.1759-23395T>G
rs9491859	6:127743218	C	ENSG00000172673	ENST00000537166	Transcript	intron_variant	-	-	-	-	-	-		-1	THEMIS	HGNC	HGNC:21569	protein_coding		2	CCDS55055.1	Q8N1K5		UPI000022CCBA			04:05:00		ENST00000537166.3:c.1654-23395T>G
rs9491859	6:127743218	C	ENSG00000172673	ENST00000368250	Transcript	intron_variant	-	-	-	-	-	-		-1	THEMIS	HGNC	HGNC:21569	protein_coding		5				UPI000046FF2E			05:06:00		ENST00000368250.3:c.1522-23395T>G
rs1359432	6:23824815	A	-	--	-	intergenic_variant	-	-	-	-	-	-
rs1924989	6:49363127	T	ENSG00000277043	ENST00000613436	Transcript	upstream_gene_variant	-	-	-	-	-	-	2707	-1	EEF1A1P42	HGNC	HGNC:48927	processed_pseudogene	YES
rs12206030	6:49336977	G	-	ENSR00001218104	RegulatoryFeature	regulatory_region_variant	-	-	-	-	-	-						promoter_flanking_region
rs12206030	6:49336977	G	-	ENSR00001704386	RegulatoryFeature	regulatory_region_variant	-	-	-	-	-	-						CTCF_binding_site
rs12206030	6:49336977	G	-	--	-	intergenic_variant	-	-	-	-	-	-
rs1504281	6:90830814	T	-	--	-	intergenic_variant	-	-	-	-	-	-
rs2818113	6:67631736	G	-	--	-	intergenic_variant	-	-	-	-	-	-
rs2816902	6:67662081	T	-	--	-	intergenic_variant	-	-	-	-	-	-
rs262366	7:103816505	C	ENSG00000189056	ENST00000343529	Transcript	intron_variant	-	-	-	-	-	-		-1	RELN	HGNC	HGNC:9957	protein_coding		5	CCDS34722.1	P78509	Q75MM8	UPI0000160333			0.16875		ENST00000343529.7:c.473+17032A>G
rs262366	7:103816505	C	ENSG00000189056	ENST00000424685	Transcript	intron_variant	-	-	-	-	-	-		-1	RELN	HGNC	HGNC:9957	protein_coding		5			Q75MM8,J3KQ66	UPI0001AE70CE			0.169444		ENST00000424685.2:c.473+17032A>G
rs262366	7:103816505	C	ENSG00000189056	ENST00000428762	Transcript	intron_variant	-	-	-	-	-	-		-1	RELN	HGNC	HGNC:9957	protein_coding	YES	5	CCDS47680.1	P78509	Q75MM8	UPI00001678BC			0.169444		ENST00000428762.3:c.473+17032A>G
rs262365	7:103817370	A	ENSG00000189056	ENST00000428762	Transcript	intron_variant	-	-	-	-	-	-		-1	RELN	HGNC	HGNC:9957	protein_coding	YES	5	CCDS47680.1	P78509	Q75MM8	UPI00001678BC			0.169444		ENST00000428762.3:c.473+16167C>T
rs262365	7:103817370	A	ENSG00000189056	ENST00000343529	Transcript	intron_variant	-	-	-	-	-	-		-1	RELN	HGNC	HGNC:9957	protein_coding		5	CCDS34722.1	P78509	Q75MM8	UPI0000160333			0.16875		ENST00000343529.7:c.473+16167C>T
rs262365	7:103817370	A	ENSG00000189056	ENST00000424685	Transcript	intron_variant	-	-	-	-	-	-		-1	RELN	HGNC	HGNC:9957	protein_coding		5			Q75MM8,J3KQ66	UPI0001AE70CE			0.169444		ENST00000424685.2:c.473+16167C>T
rs13244607	7:73991417	T	ENSG00000261467	ENST00000567919	Transcript	downstream_gene_variant	-	-	-	-	-	-	2650	1	RP11-731K22.1	Clone_based_vega_gene		lincRNA	YES
rs17166480	7:132452412	G	ENSG00000221866	ENST00000321063	Transcript	intron_variant	-	-	-	-	-	-		-1	PLXNA4	HGNC	HGNC:9102	protein_coding		5	CCDS43646.1	Q9HCM2	A0A024R7A6	UPI000004E55B			03:31:00		ENST00000321063.6:c.1371+36880T>C
rs17166480	7:132452412	G	ENSG00000221866	ENST00000359827	Transcript	intron_variant	-	-	-	-	-	-		-1	PLXNA4	HGNC	HGNC:9102	protein_coding	YES	5	CCDS43646.1	Q9HCM2	A0A024R7A6	UPI000004E55B			03:31:00		ENST00000359827.5:c.1371+36880T>C
rs17166480	7:132452412	G	ENSG00000221866	ENST00000423507	Transcript	intron_variant	-	-	-	-	-	-		-1	PLXNA4	HGNC	HGNC:9102	protein_coding		2	CCDS43647.1	Q9HCM2		UPI0000D61CDB			03:03:00		ENST00000423507.4:c.1371+36880T>C
rs2538420	7:153825090	G	-	--	-	intergenic_variant	-	-	-	-	-	-
rs1421480	7:134273362	C	-	--	-	intergenic_variant	-	-	-	-	-	-
rs916893	7:25255727	C	-	--	-	intergenic_variant	-	-	-	-	-	-
rs10481273	8:81884037	T	ENSG00000254689	ENST00000534675	Transcript	upstream_gene_variant	-	-	-	-	-	-	1340	1	RP11-354A14.1	Clone_based_vega_gene		lincRNA	YES	5
rs1452002	8:81889368	G	ENSG00000254689	ENST00000534675	Transcript	intron_variant,non_coding_transcript_variant	-	-	-	-	-	-		1	RP11-354A14.1	Clone_based_vega_gene		lincRNA	YES	5							01:01:00		ENST00000534675.1:n.64+3928A>G
rs1376841	8:81873051	A	-	--	-	intergenic_variant	-	-	-	-	-	-
rs2336695	8:1083625	G	ENSG00000237647	ENST00000522092	Transcript	intron_variant,non_coding_transcript_variant	-	-	-	-	-	-		1	ERICH1-AS1	HGNC	HGNC:32290	antisense		1							03:03:00		ENST00000522092.3:n.333-53674A>G
rs2336695	8:1083625	G	ENSG00000237647	ENST00000578889	Transcript	intron_variant,non_coding_transcript_variant	-	-	-	-	-	-		1	ERICH1-AS1	HGNC	HGNC:32290	antisense		5							02:02:00		ENST00000578889.1:n.77-21258A>G
rs6559202	8:1018281	C	ENSG00000237647	ENST00000522092	Transcript	intron_variant,non_coding_transcript_variant	-	-	-	-	-	-		1	ERICH1-AS1	HGNC	HGNC:32290	antisense		1							03:03:00		ENST00000522092.3:n.332+110315T>C
rs6559202	8:1018281	C	ENSG00000237647	ENST00000524139	Transcript	intron_variant,non_coding_transcript_variant	-	-	-	-	-	-		1	ERICH1-AS1	HGNC	HGNC:32290	antisense	YES	1							03:03:00		ENST00000524139.3:n.1399-14305T>C
rs6559202	8:1018281	C	ENSG00000237647	ENST00000578889	Transcript	intron_variant,non_coding_transcript_variant	-	-	-	-	-	-		1	ERICH1-AS1	HGNC	HGNC:32290	antisense		5							02:02:00		ENST00000578889.1:n.77-86602T>C
rs774469	8:81811634	T	ENSG00000253334	ENST00000524337	Transcript	intron_variant,non_coding_transcript_variant	-	-	-	-	-	-		1	RP13-923O23.6	Clone_based_vega_gene		antisense	YES	5							01:01:00		ENST00000524337.1:n.104-3706C>T
rs774469	8:81811634	T	ENSG00000104497	ENST00000520618	Transcript	intron_variant	-	-	-	-	-	-		-1	SNX16	HGNC	HGNC:14980	protein_coding		3			E5RJ65,E5RHF1,E5RGS8,E5RJ81	UPI0001E8F555			02:02:00		ENST00000520618.3:c.376-8406G>A
rs774469	8:81811634	T	ENSG00000104497	ENST00000345957	Transcript	intron_variant	-	-	-	-	-	-		-1	SNX16	HGNC	HGNC:14980	protein_coding		1	CCDS6234.1	P57768	E5RJ65,E5RHF1,E5RGQ6,E5RJ81	UPI000004D24C			05:07:00		ENST00000345957.6:c.681+3691G>A
rs774469	8:81811634	T	ENSG00000231942	ENST00000521313	Transcript	downstream_gene_variant	-	-	-	-	-	-	2908	1	HNRNPA1P36	HGNC	HGNC:48765	processed_pseudogene	YES
rs774469	8:81811634	T	ENSG00000104497	ENST00000353788	Transcript	intron_variant	-	-	-	-	-	-		-1	SNX16	HGNC	HGNC:14980	protein_coding		1	CCDS6235.1	P57768	E5RJ65,E5RHF1,E5RJ81	UPI000013F351			04:06:00		ENST00000353788.6:c.594+3691G>A
rs774469	8:81811634	T	ENSG00000104497	ENST00000615066	Transcript	intron_variant	-	-	-	-	-	-		-1	SNX16	HGNC	HGNC:14980	protein_coding		5		P57768	E5RJ65,E5RHF1,E5RGQ6,E5RJ81	UPI0000135B4C			05:10:00		ENST00000615066.1:c.681+3691G>A
rs774469	8:81811634	T	ENSG00000104497	ENST00000396330	Transcript	intron_variant	-	-	-	-	-	-		-1	SNX16	HGNC	HGNC:14980	protein_coding	YES	5	CCDS6234.1	P57768	E5RJ65,E5RHF1,E5RGQ6,E5RJ81	UPI000004D24C			06:08:00		ENST00000396330.4:c.681+3691G>A
rs774469	8:81811634	T	ENSG00000104497	ENST00000519212	Transcript	downstream_gene_variant	-	-	-	-	-	-	3011	-1	SNX16	HGNC	HGNC:14980	retained_intron		3
rs1451994	8:81864827	G	-	--	-	intergenic_variant	-	-	-	-	-	-
rs1817107	8:81877374	C	-	--	-	intergenic_variant	-	-	-	-	-	-
rs10111831	8:81879611	T	-	--	-	intergenic_variant	-	-	-	-	-	-
rs1452001	8:81888582	C	ENSG00000254689	ENST00000534675	Transcript	intron_variant,non_coding_transcript_variant	-	-	-	-	-	-		1	RP11-354A14.1	Clone_based_vega_gene		lincRNA	YES	5							01:01:00		ENST00000534675.1:n.64+3142T>C
rs1966850	8:81920778	G	ENSG00000254689	ENST00000534675	Transcript	intron_variant,non_coding_transcript_variant	-	-	-	-	-	-		1	RP11-354A14.1	Clone_based_vega_gene		lincRNA	YES	5							01:01:00		ENST00000534675.1:n.65-2014A>G
rs11779650	8:81926735	A	ENSG00000254689	ENST00000534675	Transcript	downstream_gene_variant	-	-	-	-	-	-	3542	1	RP11-354A14.1	Clone_based_vega_gene		lincRNA	YES	5
rs9886456	8:95364892	A	ENSG00000253773	ENST00000521905	Transcript	intron_variant,non_coding_transcript_variant	-	-	-	-	-	-		1	C8orf37-AS1	HGNC	HGNC:50444	lincRNA	YES	5							02:04:00		ENST00000521905.1:n.126+63700G>A
rs9886456	8:95364892	A	ENSG00000253773	ENST00000517655	Transcript	intron_variant,non_coding_transcript_variant	-	-	-	-	-	-		1	C8orf37-AS1	HGNC	HGNC:50444	lincRNA		4							02:02:00		ENST00000517655.1:n.522-67734G>A
rs9886456	8:95364892	A	-	ENSR00001443176	RegulatoryFeature	regulatory_region_variant	-	-	-	-	-	-						open_chromatin_region
rs10099630	8:95366373	A	ENSG00000253773	ENST00000517655	Transcript	intron_variant,non_coding_transcript_variant	-	-	-	-	-	-		1	C8orf37-AS1	HGNC	HGNC:50444	lincRNA		4							02:02:00		ENST00000517655.1:n.522-66253G>A
rs10099630	8:95366373	A	ENSG00000253773	ENST00000521905	Transcript	intron_variant,non_coding_transcript_variant	-	-	-	-	-	-		1	C8orf37-AS1	HGNC	HGNC:50444	lincRNA	YES	5							02:04:00		ENST00000521905.1:n.126+65181G>A
rs10956932	8:94935974	G	ENSG00000156170	ENST00000396113	Transcript	intron_variant	-	-	-	-	-	-		1	NDUFAF6	HGNC	HGNC:28625	protein_coding		5			E5RHX9,E5RGD6,A0A024R9B6,A0A024R9B1,E5RFN5,A0A075B6P0	UPI0000D4E6FA			01:14:00		ENST00000396113.3:c.-935-9509A>G
rs10956932	8:94935974	G	ENSG00000156170	ENST00000523378	Transcript	intron_variant	-	-	-	-	-	-		1	NDUFAF6	HGNC	HGNC:28625	protein_coding		3			E5RHX9,E5RGD6,E5RFN5	UPI0001E8F1FB			01:07:00		ENST00000523378.3:c.-387-22021A>G
rs10956932	8:94935974	G	ENSG00000164938	ENST00000448464	Transcript	intron_variant	-	-	-	-	-	-		-1	TP53INP1	HGNC	HGNC:18022	protein_coding		1	CCDS47899.1	Q96A56		UPI000006DB5F			03:04:00		ENST00000448464.4:c.474-3867T>C
rs10956932	8:94935974	G	ENSG00000164938	ENST00000342697	Transcript	intron_variant	-	-	-	-	-	-		-1	TP53INP1	HGNC	HGNC:18022	protein_coding	YES	1	CCDS6265.1	Q96A56	A0A024R9C8	UPI00000725F8			03:03:00		ENST00000342697.4:c.473+3886T>C
rs10956932	8:94935974	G	ENSG00000156170	ENST00000519136	Transcript	intron_variant	-	-	-	-	-	-		1	NDUFAF6	HGNC	HGNC:28625	protein_coding		5			E5RHX9	UPI0001E8F1FE			01:07:00		ENST00000519136.3:c.-440-22021A>G
rs6982844	8:1084497	T	ENSG00000237647	ENST00000522092	Transcript	intron_variant,non_coding_transcript_variant	-	-	-	-	-	-		1	ERICH1-AS1	HGNC	HGNC:32290	antisense		1							03:03:00		ENST00000522092.3:n.333-52802C>T
rs6982844	8:1084497	T	ENSG00000237647	ENST00000578889	Transcript	intron_variant,non_coding_transcript_variant	-	-	-	-	-	-		1	ERICH1-AS1	HGNC	HGNC:32290	antisense		5							02:02:00		ENST00000578889.1:n.77-20386C>T
rs7826110	8:1020267	T	ENSG00000237647	ENST00000578889	Transcript	intron_variant,non_coding_transcript_variant	-	-	-	-	-	-		1	ERICH1-AS1	HGNC	HGNC:32290	antisense		5							02:02:00		ENST00000578889.1:n.77-84616C>T
rs7826110	8:1020267	T	ENSG00000237647	ENST00000524139	Transcript	intron_variant,non_coding_transcript_variant	-	-	-	-	-	-		1	ERICH1-AS1	HGNC	HGNC:32290	antisense	YES	1							03:03:00		ENST00000524139.3:n.1399-12319C>T
rs7826110	8:1020267	T	ENSG00000237647	ENST00000522092	Transcript	intron_variant,non_coding_transcript_variant	-	-	-	-	-	-		1	ERICH1-AS1	HGNC	HGNC:32290	antisense		1							03:03:00		ENST00000522092.3:n.332+112301C>T
rs10974751	9:4726367	G	ENSG00000147853	ENST00000611749	Transcript	intron_variant	-	-	-	-	-	-		-1	AK3	HGNC	HGNC:17376	protein_coding		4	CCDS56561.1	Q9UIJ7		UPI00000723A8			01:04:00		ENST00000611749.2:c.-59-3742T>C
rs10974751	9:4726367	G	ENSG00000147853	ENST00000359883	Transcript	intron_variant	-	-	-	-	-	-		-1	AK3	HGNC	HGNC:17376	protein_coding		1	CCDS56561.1	Q9UIJ7		UPI00000723A8			01:04:00		ENST00000359883.4:c.-59-3742T>C
rs10974751	9:4726367	G	ENSG00000147853	ENST00000381809	Transcript	intron_variant	-	-	-	-	-	-		-1	AK3	HGNC	HGNC:17376	protein_coding	YES	1	CCDS6455.1	Q9UIJ7		UPI000013DAE5			01:04:00		ENST00000381809.5:c.152-3742T>C
rs10974751	9:4726367	G	ENSG00000147853	ENST00000447596	Transcript	intron_variant	-	-	-	-	-	-		-1	AK3	HGNC	HGNC:17376	protein_coding		2	CCDS56562.1	Q9UIJ7		UPI0001AE6DC6			01:03:00		ENST00000447596.4:c.152-7060T>C
rs866311	9:108983817	G	ENSG00000119326	ENST00000374595	Transcript	intron_variant	-	-	-	-	-	-		-1	CTNNAL1	HGNC	HGNC:2512	protein_coding		1	CCDS69638.1	Q9UBT7		UPI000006D771			05:18:00		ENST00000374595.6:c.730-502A>C
rs866311	9:108983817	G	ENSG00000119326	ENST00000325551	Transcript	intron_variant	-	-	-	-	-	-		-1	CTNNAL1	HGNC	HGNC:2512	protein_coding	YES	1	CCDS6775.1	Q9UBT7	Q5JTQ9	UPI0000070AF1			05:18:00		ENST00000325551.6:c.730-502A>C
rs2039300	9:4725823	T	ENSG00000147853	ENST00000447596	Transcript	intron_variant	-	-	-	-	-	-		-1	AK3	HGNC	HGNC:17376	protein_coding		2	CCDS56562.1	Q9UIJ7		UPI0001AE6DC6			01:03:00		ENST00000447596.4:c.152-6516G>A
rs2039300	9:4725823	T	ENSG00000147853	ENST00000359883	Transcript	intron_variant	-	-	-	-	-	-		-1	AK3	HGNC	HGNC:17376	protein_coding		1	CCDS56561.1	Q9UIJ7		UPI00000723A8			01:04:00		ENST00000359883.4:c.-59-3198G>A
rs2039300	9:4725823	T	ENSG00000147853	ENST00000381809	Transcript	intron_variant	-	-	-	-	-	-		-1	AK3	HGNC	HGNC:17376	protein_coding	YES	1	CCDS6455.1	Q9UIJ7		UPI000013DAE5			01:04:00		ENST00000381809.5:c.152-3198G>A
rs2039300	9:4725823	T	ENSG00000147853	ENST00000611749	Transcript	intron_variant	-	-	-	-	-	-		-1	AK3	HGNC	HGNC:17376	protein_coding		4	CCDS56561.1	Q9UIJ7		UPI00000723A8			01:04:00		ENST00000611749.2:c.-59-3198G>A
rs6476904	9:4728159	A	ENSG00000147853	ENST00000447596	Transcript	intron_variant	-	-	-	-	-	-		-1	AK3	HGNC	HGNC:17376	protein_coding		2	CCDS56562.1	Q9UIJ7		UPI0001AE6DC6			01:03:00		ENST00000447596.4:c.152-8852C>T
rs6476904	9:4728159	A	ENSG00000147853	ENST00000381809	Transcript	intron_variant	-	-	-	-	-	-		-1	AK3	HGNC	HGNC:17376	protein_coding	YES	1	CCDS6455.1	Q9UIJ7		UPI000013DAE5			01:04:00		ENST00000381809.5:c.152-5534C>T
rs6476904	9:4728159	A	ENSG00000147853	ENST00000359883	Transcript	intron_variant	-	-	-	-	-	-		-1	AK3	HGNC	HGNC:17376	protein_coding		1	CCDS56561.1	Q9UIJ7		UPI00000723A8			01:04:00		ENST00000359883.4:c.-59-5534C>T
rs6476904	9:4728159	A	ENSG00000147853	ENST00000611749	Transcript	intron_variant	-	-	-	-	-	-		-1	AK3	HGNC	HGNC:17376	protein_coding		4	CCDS56561.1	Q9UIJ7		UPI00000723A8			01:04:00		ENST00000611749.2:c.-59-5534C>T
rs4394450	9:4727775	C	ENSG00000147853	ENST00000611749	Transcript	intron_variant	-	-	-	-	-	-		-1	AK3	HGNC	HGNC:17376	protein_coding		4	CCDS56561.1	Q9UIJ7		UPI00000723A8			01:04:00		ENST00000611749.2:c.-59-5150A>G
rs4394450	9:4727775	C	ENSG00000147853	ENST00000447596	Transcript	intron_variant	-	-	-	-	-	-		-1	AK3	HGNC	HGNC:17376	protein_coding		2	CCDS56562.1	Q9UIJ7		UPI0001AE6DC6			01:03:00		ENST00000447596.4:c.152-8468A>G
rs4394450	9:4727775	C	ENSG00000147853	ENST00000381809	Transcript	intron_variant	-	-	-	-	-	-		-1	AK3	HGNC	HGNC:17376	protein_coding	YES	1	CCDS6455.1	Q9UIJ7		UPI000013DAE5			01:04:00		ENST00000381809.5:c.152-5150A>G
rs4394450	9:4727775	C	ENSG00000147853	ENST00000359883	Transcript	intron_variant	-	-	-	-	-	-		-1	AK3	HGNC	HGNC:17376	protein_coding		1	CCDS56561.1	Q9UIJ7		UPI00000723A8			01:04:00		ENST00000359883.4:c.-59-5150A>G
rs7033866	9:4726228	C	ENSG00000147853	ENST00000611749	Transcript	intron_variant	-	-	-	-	-	-		-1	AK3	HGNC	HGNC:17376	protein_coding		4	CCDS56561.1	Q9UIJ7		UPI00000723A8			01:04:00		ENST00000611749.2:c.-59-3603A>G
rs7033866	9:4726228	C	ENSG00000147853	ENST00000447596	Transcript	intron_variant	-	-	-	-	-	-		-1	AK3	HGNC	HGNC:17376	protein_coding		2	CCDS56562.1	Q9UIJ7		UPI0001AE6DC6			01:03:00		ENST00000447596.4:c.152-6921A>G
rs7033866	9:4726228	C	ENSG00000147853	ENST00000381809	Transcript	intron_variant	-	-	-	-	-	-		-1	AK3	HGNC	HGNC:17376	protein_coding	YES	1	CCDS6455.1	Q9UIJ7		UPI000013DAE5			01:04:00		ENST00000381809.5:c.152-3603A>G
rs7033866	9:4726228	C	ENSG00000147853	ENST00000359883	Transcript	intron_variant	-	-	-	-	-	-		-1	AK3	HGNC	HGNC:17376	protein_coding		1	CCDS56561.1	Q9UIJ7		UPI00000723A8			01:04:00		ENST00000359883.4:c.-59-3603A>G
rs2805888	9:109118456	C	ENSG00000106771	ENST00000374586	Transcript	intron_variant	-	-	-	-	-	-		-1	TMEM245	HGNC	HGNC:1363	protein_coding	YES	1	CCDS43858.1	Q9H330		UPI000013C833			01:17:00		ENST00000374586.5:c.579+879A>G
rs2805888	9:109118456	C	-	ENSR00001311115	RegulatoryFeature	regulatory_region_variant	-	-	-	-	-	-						promoter
rs1885975	9:7143431	A	ENSG00000107077	ENST00000428870	Transcript	intron_variant	-	-	-	-	-	-		1	KDM4C	HGNC	HGNC:17071	protein_coding		2			C9J879	UPI0002065946			12:14:00		ENST00000428870.4:c.1842+15195G>A
rs1885975	9:7143431	A	ENSG00000107077	ENST00000490806	Transcript	intron_variant,non_coding_transcript_variant	-	-	-	-	-	-		1	KDM4C	HGNC	HGNC:17071	processed_transcript		3							02:03:00		ENST00000490806.3:n.258+15195G>A
rs1885975	9:7143431	A	ENSG00000107077	ENST00000381306	Transcript	intron_variant	-	-	-	-	-	-		1	KDM4C	HGNC	HGNC:17071	protein_coding		1	CCDS55287.1	Q9H3R0		UPI000045890E			19:20:00		ENST00000381306.5:c.2781+15195G>A
rs1885975	9:7143431	A	ENSG00000107077	ENST00000466673	Transcript	intron_variant,non_coding_transcript_variant	-	-	-	-	-	-		1	KDM4C	HGNC	HGNC:17071	processed_transcript		2							01:02:00		ENST00000466673.1:n.330+15195G>A
rs1885975	9:7143431	A	ENSG00000107077	ENST00000381309	Transcript	intron_variant	-	-	-	-	-	-		1	KDM4C	HGNC	HGNC:17071	protein_coding	YES	1	CCDS6471.1	Q9H3R0	C9J879	UPI0000367602			19:21:00		ENST00000381309.5:c.2781+15195G>A
rs1885975	9:7143431	A	ENSG00000107077	ENST00000420847	Transcript	intron_variant	-	-	-	-	-	-		1	KDM4C	HGNC	HGNC:17071	protein_coding		5				UPI00004A0D53			07:08:00		ENST00000420847.2:c.912+15195G>A
rs10761189	9:93009946	G	ENSG00000127084	ENST00000337352	Transcript	intron_variant	-	-	-	-	-	-		1	FGD3	HGNC	HGNC:16027	protein_coding		1	CCDS43849.1	Q5JSP0	B4DXH4,A0A024R252	UPI0000199249			06:17:00		ENST00000337352.8:c.838-300A>G
rs10761189	9:93009946	G	ENSG00000127084	ENST00000375482	Transcript	intron_variant	-	-	-	-	-	-		1	FGD3	HGNC	HGNC:16027	protein_coding	YES	1	CCDS43849.1	Q5JSP0	B4DXH4,A0A024R252	UPI0000199249			06:17:00		ENST00000375482.5:c.838-300A>G
rs10761189	9:93009946	G	ENSG00000127084	ENST00000467786	Transcript	intron_variant,NMD_transcript_variant	-	-	-	-	-	-		1	FGD3	HGNC	HGNC:16027	nonsense_mediated_decay		2		Q5JSP0		UPI00001A36E7			05:15:00		ENST00000467786.1:c.838-300A>G
rs10761189	9:93009946	G	ENSG00000127084	ENST00000416701	Transcript	intron_variant	-	-	-	-	-	-		1	FGD3	HGNC	HGNC:16027	protein_coding		2	CCDS69619.1	Q5JSP0		UPI00020652C9			06:17:00		ENST00000416701.4:c.838-300A>G
rs466300	9:4715341	A	ENSG00000147853	ENST00000447596	Transcript	intron_variant	-	-	-	-	-	-		-1	AK3	HGNC	HGNC:17376	protein_coding		2	CCDS56562.1	Q9UIJ7		UPI0001AE6DC6			03:03:00		ENST00000447596.4:c.444-2245C>T
rs466300	9:4715341	A	ENSG00000147853	ENST00000381809	Transcript	intron_variant	-	-	-	-	-	-		-1	AK3	HGNC	HGNC:17376	protein_coding	YES	1	CCDS6455.1	Q9UIJ7		UPI000013DAE5			04:04:00		ENST00000381809.5:c.564-2245C>T
rs466300	9:4715341	A	ENSG00000147853	ENST00000359883	Transcript	intron_variant	-	-	-	-	-	-		-1	AK3	HGNC	HGNC:17376	protein_coding		1	CCDS56561.1	Q9UIJ7		UPI00000723A8			04:04:00		ENST00000359883.4:c.354-2245C>T
rs466300	9:4715341	A	ENSG00000276893	ENST00000620746	Transcript	downstream_gene_variant	-	-	-	-	-	-	4405	-1	AL136231.1	Clone_based_ensembl_gene		miRNA	YES
rs466300	9:4715341	A	ENSG00000147853	ENST00000611749	Transcript	intron_variant	-	-	-	-	-	-		-1	AK3	HGNC	HGNC:17376	protein_coding		4	CCDS56561.1	Q9UIJ7		UPI00000723A8			04:04:00		ENST00000611749.2:c.354-2245C>T
rs1110286	10:100624231	T	-	--	-	intergenic_variant	-	-	-	-	-	-
rs2764813	10:67075738	A	ENSG00000183230	ENST00000494580	Transcript	intron_variant	-	-	-	-	-	-		-1	CTNNA3	HGNC	HGNC:2511	protein_coding		3				UPI0003B92910			01:02:00		ENST00000494580.1:c.127+104579C>T
rs2764813	10:67075738	A	ENSG00000198739	ENST00000361320	Transcript	intron_variant	-	-	-	-	-	-		1	LRRTM3	HGNC	HGNC:19410	protein_coding	YES	1	CCDS7270.1	Q86VH5	B4DFC3	UPI0000088C0F			02:02:00		ENST00000361320.4:c.1537-21849G>A
rs2764813	10:67075738	A	ENSG00000183230	ENST00000433211	Transcript	intron_variant	-	-	-	-	-	-		-1	CTNNA3	HGNC	HGNC:2511	protein_coding	YES	1	CCDS7269.1	Q9UI47	Q5SW23	UPI000004A0E6			07:17:00		ENST00000433211.4:c.1047+104579C>T
rs2764813	10:67075738	A	ENSG00000198739	ENST00000485868	Transcript	intron_variant,non_coding_transcript_variant	-	-	-	-	-	-		1	LRRTM3	HGNC	HGNC:19410	processed_transcript		5							02:02:00		ENST00000485868.3:n.107-21849G>A
rs6599638	10:122944633	A	ENSG00000119965	ENST00000481909	Transcript	intron_variant	-	-	-	-	-	-		-1	C10orf88	HGNC	HGNC:25822	protein_coding	YES	1	CCDS7632.1	Q9H8K7		UPI000006CF9E			04:05:00		ENST00000481909.1:c.648+4016C>T
rs6599638	10:122944633	A	ENSG00000119965	ENST00000368891	Transcript	intron_variant,non_coding_transcript_variant	-	-	-	-	-	-		-1	C10orf88	HGNC	HGNC:25822	processed_transcript		2							04:05:00		ENST00000368891.7:n.777+4016C>T
rs6599638	10:122944633	A	ENSG00000119965	ENST00000470158	Transcript	intron_variant,non_coding_transcript_variant	-	-	-	-	-	-		-1	C10orf88	HGNC	HGNC:25822	processed_transcript		3							02:03:00		ENST00000470158.1:n.161+4016C>T
rs1891111	10:122846649	G	ENSG00000138161	ENST00000368904	Transcript	intron_variant	-	-	-	-	-	-		-1	CUZD1	HGNC	HGNC:17937	protein_coding	YES	1	CCDS7631.1	Q86UP6		UPI000004C655			02:10:00		ENST00000368904.3:c.-377-429T>C
rs1891111	10:122846649	G	ENSG00000213185	ENST00000368898	Transcript	downstream_gene_variant	-	-	-	-	-	-	2429	-1	FAM24B	HGNC	HGNC:23475	protein_coding	YES	1	CCDS31303.1	Q8N5W8		UPI000013FA22
rs1891111	10:122846649	G	ENSG00000138161	ENST00000368900	Transcript	upstream_gene_variant	-	-	-	-	-	-	474	-1	CUZD1	HGNC	HGNC:17937	nonsense_mediated_decay		1				UPI00018913D5
rs1891111	10:122846649	G	ENSG00000138161	ENST00000392790	Transcript	upstream_gene_variant	-	-	-	-	-	-	474	-1	CUZD1	HGNC	HGNC:17937	protein_coding		1	CCDS7631.1	Q86UP6		UPI000004C655
rs1891111	10:122846649	G	ENSG00000213185	ENST00000462859	Transcript	downstream_gene_variant	-	-	-	-	-	-	2445	-1	FAM24B	HGNC	HGNC:23475	processed_transcript		2
rs1891111	10:122846649	G	ENSG00000213185	ENST00000368896	Transcript	downstream_gene_variant	-	-	-	-	-	-	2447	-1	FAM24B	HGNC	HGNC:23475	protein_coding		2	CCDS31303.1	Q8N5W8		UPI000013FA22
rs1891111	10:122846649	G	ENSG00000138161	ENST00000338948	Transcript	upstream_gene_variant	-	-	-	-	-	-	474	-1	CUZD1	HGNC	HGNC:17937	nonsense_mediated_decay		1				UPI0003335088
rs1891111	10:122846649	G	ENSG00000138161	ENST00000368901	Transcript	upstream_gene_variant	-	-	-	-	-	-	474	-1	CUZD1	HGNC	HGNC:17937	nonsense_mediated_decay		1				UPI00018913D5
rs1891110	10:122850511	A	ENSG00000138161	ENST00000368900	Transcript	upstream_gene_variant	-	-	-	-	-	-	4336	-1	CUZD1	HGNC	HGNC:17937	nonsense_mediated_decay		1				UPI00018913D5
rs1891110	10:122850511	A	ENSG00000213185	ENST00000368898	Transcript	missense_variant	296	5	2	P:L	cCt:cTt	-		-1	FAM24B	HGNC	HGNC:23475	protein_coding	YES	1	CCDS31303.1	Q8N5W8		UPI000013FA22	tolerated(0.76)	03:04:00			ENST00000368898.5:c.5C>T	ENSP00000357894.3:p.Pro2Leu
rs1891110	10:122850511	A	ENSG00000138161	ENST00000368904	Transcript	5_prime_UTR_variant	283	-	-	-	-	-		-1	CUZD1	HGNC	HGNC:17937	protein_coding	YES	1	CCDS7631.1	Q86UP6		UPI000004C655		01:11:00			ENST00000368904.3:c.-668C>T
rs1891110	10:122850511	A	ENSG00000213185	ENST00000489000	Transcript	downstream_gene_variant	-	-	-	-	-	-	4745	-1	FAM24B	HGNC	HGNC:23475	processed_transcript		2
rs1891110	10:122850511	A	ENSG00000213185	ENST00000462859	Transcript	intron_variant,non_coding_transcript_variant	-	-	-	-	-	-		-1	FAM24B	HGNC	HGNC:23475	processed_transcript		2							02:02:00		ENST00000462859.3:n.300-1072C>T
rs1891110	10:122850511	A	ENSG00000213185	ENST00000368896	Transcript	missense_variant	273	5	2	P:L	cCt:cTt	-		-1	FAM24B	HGNC	HGNC:23475	protein_coding		2	CCDS31303.1	Q8N5W8		UPI000013FA22	tolerated(0.76)	03:04:00			ENST00000368896.1:c.5C>T	ENSP00000357892.1:p.Pro2Leu
rs1891110	10:122850511	A	ENSG00000138161	ENST00000338948	Transcript	upstream_gene_variant	-	-	-	-	-	-	4336	-1	CUZD1	HGNC	HGNC:17937	nonsense_mediated_decay		1				UPI0003335088
rs1891110	10:122850511	A	ENSG00000138161	ENST00000368901	Transcript	upstream_gene_variant	-	-	-	-	-	-	4336	-1	CUZD1	HGNC	HGNC:17937	nonsense_mediated_decay		1				UPI00018913D5
rs1891110	10:122850511	A	ENSG00000138161	ENST00000392790	Transcript	upstream_gene_variant	-	-	-	-	-	-	4336	-1	CUZD1	HGNC	HGNC:17937	protein_coding		1	CCDS7631.1	Q86UP6		UPI000004C655
rs1891110	10:122850511	A	-	ENSR00000644104	RegulatoryFeature	regulatory_region_variant	-	-	-	-	-	-						promoter_flanking_region
rs10997485	10:67029184	C	ENSG00000198739	ENST00000361320	Transcript	intron_variant	-	-	-	-	-	-		1	LRRTM3	HGNC	HGNC:19410	protein_coding	YES	1	CCDS7270.1	Q86VH5	B4DFC3	UPI0000088C0F			02:02:00		ENST00000361320.4:c.1537-68403T>C
rs10997485	10:67029184	C	ENSG00000183230	ENST00000494580	Transcript	intron_variant	-	-	-	-	-	-		-1	CTNNA3	HGNC	HGNC:2511	protein_coding		3				UPI0003B92910			01:02:00		ENST00000494580.1:c.127+151133A>G
rs10997485	10:67029184	C	ENSG00000198739	ENST00000485868	Transcript	intron_variant,non_coding_transcript_variant	-	-	-	-	-	-		1	LRRTM3	HGNC	HGNC:19410	processed_transcript		5							02:02:00		ENST00000485868.3:n.106+16158T>C
rs10997485	10:67029184	C	ENSG00000183230	ENST00000433211	Transcript	intron_variant	-	-	-	-	-	-		-1	CTNNA3	HGNC	HGNC:2511	protein_coding	YES	1	CCDS7269.1	Q9UI47	Q5SW23	UPI000004A0E6			07:17:00		ENST00000433211.4:c.1047+151133A>G
rs4256882	10:67148058	C	ENSG00000183230	ENST00000494580	Transcript	intron_variant	-	-	-	-	-	-		-1	CTNNA3	HGNC	HGNC:2511	protein_coding		3				UPI0003B92910			01:02:00		ENST00000494580.1:c.127+32259T>G
rs4256882	10:67148058	C	ENSG00000183230	ENST00000433211	Transcript	intron_variant	-	-	-	-	-	-		-1	CTNNA3	HGNC	HGNC:2511	protein_coding	YES	1	CCDS7269.1	Q9UI47	Q5SW23	UPI000004A0E6			07:17:00		ENST00000433211.4:c.1047+32259T>G
rs10794580	10:122937682	A	ENSG00000119965	ENST00000462191	Transcript	upstream_gene_variant	-	-	-	-	-	-	4223	-1	C10orf88	HGNC	HGNC:25822	processed_transcript		5
rs10794580	10:122937682	A	ENSG00000119965	ENST00000481909	Transcript	intron_variant	-	-	-	-	-	-		-1	C10orf88	HGNC	HGNC:25822	protein_coding	YES	1	CCDS7632.1	Q9H8K7		UPI000006CF9E			05:05:00		ENST00000481909.1:c.1103+23C>T
rs10794580	10:122937682	A	ENSG00000119965	ENST00000368891	Transcript	intron_variant,non_coding_transcript_variant	-	-	-	-	-	-		-1	C10orf88	HGNC	HGNC:25822	processed_transcript		2							05:05:00		ENST00000368891.7:n.1232+23C>T
rs10794580	10:122937682	A	ENSG00000119965	ENST00000470158	Transcript	intron_variant,non_coding_transcript_variant	-	-	-	-	-	-		-1	C10orf88	HGNC	HGNC:25822	processed_transcript		3							03:03:00		ENST00000470158.1:n.616+23C>T
rs1014329	10:67138584	A	ENSG00000183230	ENST00000433211	Transcript	intron_variant	-	-	-	-	-	-		-1	CTNNA3	HGNC	HGNC:2511	protein_coding	YES	1	CCDS7269.1	Q9UI47	Q5SW23	UPI000004A0E6			07:17:00		ENST00000433211.4:c.1047+41733C>T
rs1014329	10:67138584	A	ENSG00000183230	ENST00000494580	Transcript	intron_variant	-	-	-	-	-	-		-1	CTNNA3	HGNC	HGNC:2511	protein_coding		3				UPI0003B92910			01:02:00		ENST00000494580.1:c.127+41733C>T
rs2147886	10:67058885	C	ENSG00000183230	ENST00000433211	Transcript	intron_variant	-	-	-	-	-	-		-1	CTNNA3	HGNC	HGNC:2511	protein_coding	YES	1	CCDS7269.1	Q9UI47	Q5SW23	UPI000004A0E6			07:17:00		ENST00000433211.4:c.1047+121432A>G
rs2147886	10:67058885	C	ENSG00000198739	ENST00000485868	Transcript	intron_variant,non_coding_transcript_variant	-	-	-	-	-	-		1	LRRTM3	HGNC	HGNC:19410	processed_transcript		5							02:02:00		ENST00000485868.3:n.107-38702T>C
rs2147886	10:67058885	C	ENSG00000225299	ENST00000422963	Transcript	downstream_gene_variant	-	-	-	-	-	-	3857	1	RP11-344A5.1	Clone_based_vega_gene		antisense	YES	2
rs2147886	10:67058885	C	ENSG00000183230	ENST00000494580	Transcript	intron_variant	-	-	-	-	-	-		-1	CTNNA3	HGNC	HGNC:2511	protein_coding		3				UPI0003B92910			01:02:00		ENST00000494580.1:c.127+121432A>G
rs2147886	10:67058885	C	ENSG00000198739	ENST00000361320	Transcript	intron_variant	-	-	-	-	-	-		1	LRRTM3	HGNC	HGNC:19410	protein_coding	YES	1	CCDS7270.1	Q86VH5	B4DFC3	UPI0000088C0F			02:02:00		ENST00000361320.4:c.1537-38702T>C
rs2764810	10:67064868	C	ENSG00000183230	ENST00000494580	Transcript	intron_variant	-	-	-	-	-	-		-1	CTNNA3	HGNC	HGNC:2511	protein_coding		3				UPI0003B92910			01:02:00		ENST00000494580.1:c.127+115449T>G
rs2764810	10:67064868	C	ENSG00000198739	ENST00000361320	Transcript	intron_variant	-	-	-	-	-	-		1	LRRTM3	HGNC	HGNC:19410	protein_coding	YES	1	CCDS7270.1	Q86VH5	B4DFC3	UPI0000088C0F			02:02:00		ENST00000361320.4:c.1537-32719A>C
rs2764810	10:67064868	C	ENSG00000183230	ENST00000433211	Transcript	intron_variant	-	-	-	-	-	-		-1	CTNNA3	HGNC	HGNC:2511	protein_coding	YES	1	CCDS7269.1	Q9UI47	Q5SW23	UPI000004A0E6			07:17:00		ENST00000433211.4:c.1047+115449T>G
rs2764810	10:67064868	C	ENSG00000198739	ENST00000485868	Transcript	intron_variant,non_coding_transcript_variant	-	-	-	-	-	-		1	LRRTM3	HGNC	HGNC:19410	processed_transcript		5							02:02:00		ENST00000485868.3:n.107-32719A>C
rs11598598	10:48566588	T	ENSG00000128805	ENST00000493012	Transcript	intron_variant,non_coding_transcript_variant	-	-	-	-	-	-		-1	ARHGAP22	HGNC	HGNC:30320	processed_transcript		3							01:02:00		ENST00000493012.2:n.174-11038G>A
rs11598598	10:48566588	T	ENSG00000128805	ENST00000471013	Transcript	intron_variant,non_coding_transcript_variant	-	-	-	-	-	-		-1	ARHGAP22	HGNC	HGNC:30320	processed_transcript		3							01:04:00		ENST00000471013.3:n.327-11038G>A
rs11598598	10:48566588	T	ENSG00000128805	ENST00000249601	Transcript	intron_variant	-	-	-	-	-	-		-1	ARHGAP22	HGNC	HGNC:30320	protein_coding		1	CCDS7227.1	Q7Z5H3		UPI00001B2971			02:09:00		ENST00000249601.6:c.235-11038G>A
rs11598598	10:48566588	T	ENSG00000128805	ENST00000417912	Transcript	intron_variant	-	-	-	-	-	-		-1	ARHGAP22	HGNC	HGNC:30320	protein_coding	YES	1	CCDS58080.1	Q7Z5H3	A6NHM7	UPI0000E5BE9D			02:09:00		ENST00000417912.4:c.235-11038G>A
rs11598598	10:48566588	T	ENSG00000128805	ENST00000460425	Transcript	intron_variant,NMD_transcript_variant	-	-	-	-	-	-		-1	ARHGAP22	HGNC	HGNC:30320	nonsense_mediated_decay		2			D6RBJ8	UPI000059D145			03:10:00		ENST00000460425.1:c.253-11038G>A
rs11598598	10:48566588	T	ENSG00000128805	ENST00000435790	Transcript	intron_variant	-	-	-	-	-	-		-1	ARHGAP22	HGNC	HGNC:30320	protein_coding		2	CCDS58081.1	Q7Z5H3		UPI00017A6D3C			02:09:00		ENST00000435790.4:c.253-11038G>A
rs10997419	10:66855082	T	ENSG00000183230	ENST00000494580	Transcript	intron_variant	-	-	-	-	-	-		-1	CTNNA3	HGNC	HGNC:2511	protein_coding		3				UPI0003B92910			01:02:00		ENST00000494580.1:c.128-79558G>A
rs10997419	10:66855082	T	ENSG00000183230	ENST00000433211	Transcript	intron_variant	-	-	-	-	-	-		-1	CTNNA3	HGNC	HGNC:2511	protein_coding	YES	1	CCDS7269.1	Q9UI47	Q5SW23	UPI000004A0E6			07:17:00		ENST00000433211.4:c.1048-79558G>A
rs4838419	10:48552824	A	ENSG00000128805	ENST00000493012	Transcript	intron_variant,non_coding_transcript_variant	-	-	-	-	-	-		-1	ARHGAP22	HGNC	HGNC:30320	processed_transcript		3							02:02:00		ENST00000493012.2:n.261+2639C>T
rs4838419	10:48552824	A	ENSG00000128805	ENST00000374172	Transcript	intron_variant	-	-	-	-	-	-		-1	ARHGAP22	HGNC	HGNC:30320	protein_coding		2			A6NHM7	UPI000059D146			02:08:00		ENST00000374172.3:c.-54+2639C>T
rs4838419	10:48552824	A	ENSG00000128805	ENST00000471013	Transcript	intron_variant,non_coding_transcript_variant	-	-	-	-	-	-		-1	ARHGAP22	HGNC	HGNC:30320	processed_transcript		3							02:04:00		ENST00000471013.3:n.414+2639C>T
rs4838419	10:48552824	A	ENSG00000128805	ENST00000417912	Transcript	intron_variant	-	-	-	-	-	-		-1	ARHGAP22	HGNC	HGNC:30320	protein_coding	YES	1	CCDS58080.1	Q7Z5H3	A6NHM7	UPI0000E5BE9D			03:09:00		ENST00000417912.4:c.322+2639C>T
rs4838419	10:48552824	A	ENSG00000128805	ENST00000460425	Transcript	intron_variant,NMD_transcript_variant	-	-	-	-	-	-		-1	ARHGAP22	HGNC	HGNC:30320	nonsense_mediated_decay		2			D6RBJ8	UPI000059D145			04:10:00		ENST00000460425.1:c.340+2639C>T
rs4838419	10:48552824	A	ENSG00000128805	ENST00000435790	Transcript	intron_variant	-	-	-	-	-	-		-1	ARHGAP22	HGNC	HGNC:30320	protein_coding		2	CCDS58081.1	Q7Z5H3		UPI00017A6D3C			03:09:00		ENST00000435790.4:c.340+2639C>T
rs4838419	10:48552824	A	ENSG00000128805	ENST00000249601	Transcript	intron_variant	-	-	-	-	-	-		-1	ARHGAP22	HGNC	HGNC:30320	protein_coding		1	CCDS7227.1	Q7Z5H3		UPI00001B2971			03:09:00		ENST00000249601.6:c.322+2639C>T
rs4838620	10:48552782	T	ENSG00000128805	ENST00000249601	Transcript	intron_variant	-	-	-	-	-	-		-1	ARHGAP22	HGNC	HGNC:30320	protein_coding		1	CCDS7227.1	Q7Z5H3		UPI00001B2971			03:09:00		ENST00000249601.6:c.322+2681G>A
rs4838620	10:48552782	T	ENSG00000128805	ENST00000460425	Transcript	intron_variant,NMD_transcript_variant	-	-	-	-	-	-		-1	ARHGAP22	HGNC	HGNC:30320	nonsense_mediated_decay		2			D6RBJ8	UPI000059D145			04:10:00		ENST00000460425.1:c.340+2681G>A
rs4838620	10:48552782	T	ENSG00000128805	ENST00000435790	Transcript	intron_variant	-	-	-	-	-	-		-1	ARHGAP22	HGNC	HGNC:30320	protein_coding		2	CCDS58081.1	Q7Z5H3		UPI00017A6D3C			03:09:00		ENST00000435790.4:c.340+2681G>A
rs4838620	10:48552782	T	ENSG00000128805	ENST00000417912	Transcript	intron_variant	-	-	-	-	-	-		-1	ARHGAP22	HGNC	HGNC:30320	protein_coding	YES	1	CCDS58080.1	Q7Z5H3	A6NHM7	UPI0000E5BE9D			03:09:00		ENST00000417912.4:c.322+2681G>A
rs4838620	10:48552782	T	ENSG00000128805	ENST00000374172	Transcript	intron_variant	-	-	-	-	-	-		-1	ARHGAP22	HGNC	HGNC:30320	protein_coding		2			A6NHM7	UPI000059D146			02:08:00		ENST00000374172.3:c.-54+2681G>A
rs4838620	10:48552782	T	ENSG00000128805	ENST00000471013	Transcript	intron_variant,non_coding_transcript_variant	-	-	-	-	-	-		-1	ARHGAP22	HGNC	HGNC:30320	processed_transcript		3							02:04:00		ENST00000471013.3:n.414+2681G>A
rs4838620	10:48552782	T	ENSG00000128805	ENST00000493012	Transcript	intron_variant,non_coding_transcript_variant	-	-	-	-	-	-		-1	ARHGAP22	HGNC	HGNC:30320	processed_transcript		3							02:02:00		ENST00000493012.2:n.261+2681G>A
rs4746645	10:66867205	C	ENSG00000183230	ENST00000494580	Transcript	intron_variant	-	-	-	-	-	-		-1	CTNNA3	HGNC	HGNC:2511	protein_coding		3				UPI0003B92910			01:02:00		ENST00000494580.1:c.128-91681A>G
rs4746645	10:66867205	C	ENSG00000183230	ENST00000433211	Transcript	intron_variant	-	-	-	-	-	-		-1	CTNNA3	HGNC	HGNC:2511	protein_coding	YES	1	CCDS7269.1	Q9UI47	Q5SW23	UPI000004A0E6			07:17:00		ENST00000433211.4:c.1048-91681A>G
rs747532	10:48548317	T	ENSG00000128805	ENST00000493012	Transcript	intron_variant,non_coding_transcript_variant	-	-	-	-	-	-		-1	ARHGAP22	HGNC	HGNC:30320	processed_transcript		3							02:02:00		ENST00000493012.2:n.261+7146G>A
rs747532	10:48548317	T	ENSG00000128805	ENST00000374172	Transcript	intron_variant	-	-	-	-	-	-		-1	ARHGAP22	HGNC	HGNC:30320	protein_coding		2			A6NHM7	UPI000059D146			02:08:00		ENST00000374172.3:c.-54+7146G>A
rs747532	10:48548317	T	ENSG00000128805	ENST00000249601	Transcript	intron_variant	-	-	-	-	-	-		-1	ARHGAP22	HGNC	HGNC:30320	protein_coding		1	CCDS7227.1	Q7Z5H3		UPI00001B2971			03:09:00		ENST00000249601.6:c.322+7146G>A
rs747532	10:48548317	T	ENSG00000128805	ENST00000417912	Transcript	intron_variant	-	-	-	-	-	-		-1	ARHGAP22	HGNC	HGNC:30320	protein_coding	YES	1	CCDS58080.1	Q7Z5H3	A6NHM7	UPI0000E5BE9D			03:09:00		ENST00000417912.4:c.322+7146G>A
rs747532	10:48548317	T	ENSG00000231906	ENST00000412463	Transcript	upstream_gene_variant	-	-	-	-	-	-	1604	-1	RP11-541M12.3	Clone_based_vega_gene		processed_pseudogene	YES
rs747532	10:48548317	T	ENSG00000128805	ENST00000471013	Transcript	intron_variant,non_coding_transcript_variant	-	-	-	-	-	-		-1	ARHGAP22	HGNC	HGNC:30320	processed_transcript		3							02:04:00		ENST00000471013.3:n.414+7146G>A
rs747532	10:48548317	T	ENSG00000128805	ENST00000435790	Transcript	intron_variant	-	-	-	-	-	-		-1	ARHGAP22	HGNC	HGNC:30320	protein_coding		2	CCDS58081.1	Q7Z5H3		UPI00017A6D3C			03:09:00		ENST00000435790.4:c.340+7146G>A
rs747532	10:48548317	T	ENSG00000128805	ENST00000460425	Transcript	intron_variant,NMD_transcript_variant	-	-	-	-	-	-		-1	ARHGAP22	HGNC	HGNC:30320	nonsense_mediated_decay		2			D6RBJ8	UPI000059D145			04:10:00		ENST00000460425.1:c.340+7146G>A
rs2454055	10:125171263	C	ENSG00000214298	ENST00000415184	Transcript	downstream_gene_variant	-	-	-	-	-	-	4326	1	MRPS21P6	HGNC	HGNC:29753	processed_pseudogene	YES
rs1925613	10:67002986	A	ENSG00000198739	ENST00000361320	Transcript	intron_variant	-	-	-	-	-	-		1	LRRTM3	HGNC	HGNC:19410	protein_coding	YES	1	CCDS7270.1	Q86VH5	B4DFC3	UPI0000088C0F			02:02:00		ENST00000361320.4:c.1536+74534C>A
rs1925613	10:67002986	A	ENSG00000183230	ENST00000494580	Transcript	intron_variant	-	-	-	-	-	-		-1	CTNNA3	HGNC	HGNC:2511	protein_coding		3				UPI0003B92910			01:02:00		ENST00000494580.1:c.127+177331G>T
rs1925613	10:67002986	A	ENSG00000183230	ENST00000433211	Transcript	intron_variant	-	-	-	-	-	-		-1	CTNNA3	HGNC	HGNC:2511	protein_coding	YES	1	CCDS7269.1	Q9UI47	Q5SW23	UPI000004A0E6			07:17:00		ENST00000433211.4:c.1047+177331G>T
rs2252372	10:30369886	C	ENSG00000239625	ENST00000482973	Transcript	upstream_gene_variant	-	-	-	-	-	-	3587	-1	RN7SL241P	HGNC	HGNC:46257	misc_RNA	YES
rs2252372	10:30369886	C	ENSG00000107951	ENST00000471055	Transcript	intron_variant,non_coding_transcript_variant	-	-	-	-	-	-		-1	MTPAP	HGNC	HGNC:25532	processed_transcript		5							02:09:00		ENST00000471055.1:n.341-267A>G
rs2252372	10:30369886	C	ENSG00000107951	ENST00000488290	Transcript	intron_variant,non_coding_transcript_variant	-	-	-	-	-	-		-1	MTPAP	HGNC	HGNC:25532	processed_transcript		2							01:16:00		ENST00000488290.3:n.140-267A>G
rs2252372	10:30369886	C	ENSG00000220997	ENST00000408070	Transcript	upstream_gene_variant	-	-	-	-	-	-	4738	-1	AL161651.1	Clone_based_ensembl_gene		miRNA	YES
rs2252372	10:30369886	C	ENSG00000276347	ENST00000611134	Transcript	upstream_gene_variant	-	-	-	-	-	-	1221	-1	MIR7162	HGNC	HGNC:50189	miRNA	YES
rs2252372	10:30369886	C	ENSG00000241621	ENST00000340929	Transcript	intron_variant,non_coding_transcript_variant	-	-	-	-	-	-		-1	GOLGA2P6	HGNC	HGNC:44948	unprocessed_pseudogene	YES								04:13:00		ENST00000340929.4:n.256-270A>G
rs10997481	10:67004712	C	ENSG00000183230	ENST00000433211	Transcript	intron_variant	-	-	-	-	-	-		-1	CTNNA3	HGNC	HGNC:2511	protein_coding	YES	1	CCDS7269.1	Q9UI47	Q5SW23	UPI000004A0E6			07:17:00		ENST00000433211.4:c.1047+175605A>G
rs10997481	10:67004712	C	ENSG00000183230	ENST00000494580	Transcript	intron_variant	-	-	-	-	-	-		-1	CTNNA3	HGNC	HGNC:2511	protein_coding		3				UPI0003B92910			01:02:00		ENST00000494580.1:c.127+175605A>G
rs10997481	10:67004712	C	ENSG00000198739	ENST00000361320	Transcript	intron_variant	-	-	-	-	-	-		1	LRRTM3	HGNC	HGNC:19410	protein_coding	YES	1	CCDS7270.1	Q86VH5	B4DFC3	UPI0000088C0F			02:02:00		ENST00000361320.4:c.1536+76260T>C
rs7904224	10:5986528	A	-	ENSR00001593173	RegulatoryFeature	regulatory_region_variant	-	-	-	-	-	-						open_chromatin_region
rs7904224	10:5986528	A	-	--	-	intergenic_variant	-	-	-	-	-	-
rs10765132	10:127555151	A	ENSG00000214285	ENST00000398023	Transcript	downstream_gene_variant	-	-	-	-	-	-	2512	1	NPS	HGNC	HGNC:33940	protein_coding	YES	5	CCDS41577.1	P0C0P6		UPI000015F874
rs10997484	10:67026706	A	ENSG00000183230	ENST00000433211	Transcript	intron_variant	-	-	-	-	-	-		-1	CTNNA3	HGNC	HGNC:2511	protein_coding	YES	1	CCDS7269.1	Q9UI47	Q5SW23	UPI000004A0E6			07:17:00		ENST00000433211.4:c.1047+153611C>T
rs10997484	10:67026706	A	ENSG00000198739	ENST00000485868	Transcript	intron_variant,non_coding_transcript_variant	-	-	-	-	-	-		1	LRRTM3	HGNC	HGNC:19410	processed_transcript		5							02:02:00		ENST00000485868.3:n.106+13680G>A
rs10997484	10:67026706	A	ENSG00000198739	ENST00000361320	Transcript	intron_variant	-	-	-	-	-	-		1	LRRTM3	HGNC	HGNC:19410	protein_coding	YES	1	CCDS7270.1	Q86VH5	B4DFC3	UPI0000088C0F			02:02:00		ENST00000361320.4:c.1537-70881G>A
[truncated: 22,439 more rows]
