# Supplementary material for: Uncovering the complex genetics of human temperament
Source: Mol Psychiatry. 2018 Oct 2;25(10):2275–94. doi: 10.1038/s41380-018-0264-5 (PMC7515831; doi:10.1038/s41380-018-0264-5)
Supplement: Supplementary file 16 — Supplementary Table S4 [file 41380_2018_264_MOESM16_ESM.xlsx]

## Sheet: Sheet2
Table S4. List of SNP sets associated with temperament sets and their assigned names based on differentiating pathways/processes. SNP sets are grouped by the temperament profile with which they are most frequently associated to facilitate recognition of the functional differences between the groups.
#Genes	SNP set	Distinguishing Pathway/Description	Neuronal function	Short SNP set name	Gene name
		Antisocial
1	G_22_6	Blood-Brain Barrier and Immune Cell Transmigration	Immune system	Blood-brain barrier	ABCC4
5	G_7_7	Olfactory Signaling Pathway	Social attachment	Olfaction	OR5AS1	OR5F1	OR5T3	OR8J1	OR8K1
1		Activation of cAMP-Dependent PKA / Axon Guidance	Neuroplasticity with negative emotionality.		NTN1
2	G_28_15	Cytochrome P450	Rapid Modulation of Neuroplasticity by Brain Estrogens	Estrogen neuroplasticity	CYP2C18	CYP2C9
2	G_21_3	Cellular Senescence. Sensitive and dynamic functional biomarkers of aging would be clinically useful to evaluate the somatic impact of MDD. Up-Regulation of leucocytes. Genes Implicated in Telomere Dysfunction and Cellular Senescence. Correlates with Depression and Anxiety Severity Scores	Induction of Anxiety	Cellular Senescence	HIRA	NOX4
2	G_35_7	Psychosis-induction when cannabinoids activate PI3K/AKT, and AKT activates the dopaminergic system, and nicotine receptors. PI3K/mTOR pathway involved in neuroprotection. Armadillo/beta-catenin-like domains are involved in signal transduction, development, cell adhesion and mobility.	Neurotransmission, neuronal and glial growth, membrane trafficking in brain, brain development and aging, neuroprotection, and associative conditioning (cell adhesion, myelination, inositol) highly energy dependent. Related to processes of synaptic plasticity and long-term memory.	PI3K-based memory	PIP4K2A	ARMC3
2	G_39_26	Psychosis-induction when cannabinoids activate PI3K/AKT, and AKT activates the dopaminergic system, and nicotine receptors. PI3K/mTOR pathway involved in neuroprotection. Armadillo/beta-catenin-like domains are involved in signal transduction, development, cell adhesion and mobility. PIP4K2A suppresses activity of PI3K-Akt and facilitates mTOR in myelination.	Neurotransmission, neuronal and glial growth, membrane trafficking in brain, brain development and aging, neuroprotection, and associative conditioning (cell adhesion, myelination, inositol) highly energy dependent. Related to processes of synaptic plasticity and long-term memory.	mTOR myelination	PIP4K2A	ARMC3
2	G_35_7	Catalyzation the synthesis of quinolinic acid (QUIN), which is an excitotoxin whose toxicity is mediated by its ability to activate glutamate N-methyl-D-aspartate receptors that increases cerebral levels of QUIN and participates in the pathogenesis of neurologic and inflammatory disorders. Catalyzation of the electron transfer from reduced cytochrome c to oxygen by the Cytochrome c oxidase (COX) …	Regulation of neuroexcitability via regulation of mitocondrial genes, serotonin, and glutamate NMDA receptors. Increased levels may lead to neurologic and inflammatory disorders	Neuroexitability	COX7A2L	HAAO
3	G_39_26	Protein pathways involved in axonal navigation at the ventral midline of the neural tube and projection of axons to different regions during neural development, which are essential for midline guidance in the forebrain, also involved in deacetylation of acetylated lysine residues in histones and other proteins, and that transform growth factor-beta (TGF-beta family of proteins) that plays a role …	Influences axon guidance in brain development	Axon guidance	BMP7	MACROD2	SLIT1
1	G_40_5	Pathway including genes that encode a class I mammalian Golgi 1,2-mannosidase which is a type II transmembrane protein. This protein catalyzes the hydrolysis of three terminal mannose residues from peptide-bound Man(9)-GlcNAc(2) oligosaccharides and belongs to family 47 of glycosyl hydrolases. Glycosylation occurs in the Golgi apparatus in eukaryotes. Type II lissencephaly, cerebellar malformatio…	glycosyl hydrolase Involved in maturation of asparigine-linked oligosaccharides for normal brain function and associated with habit extinction of cigarette smoking	Mannosidase habit extinction	MAN1A1
1	G_38_13	Glycosylation of cellular glycoconjugates occurs in the endoplasmic reticulum (ER) and Golgi compartment, and requires transport of nucleotide sugars from the cytosol into the lumen of the ER and Golgi by specific transporters. The protein encoded by this gene resides in the ER, and transports both UDP-glucuronic acid (UDP-GlcA) and UDP-N-acetylgalactosamine (UDP-GalNAc) from the cytoplasm to the…	Involved in glycosylation and glucuronidation in ER/Golgi and assocairted with habit extinction of cigarette smoking	Glucuronidase habit extinction	SLC35D1
1	G_38_13	This gene encodes a protein that functions as a transcriptional regulator and has a role in a mesoderm induction early response (MIER) and performs chromatin silencing. MIER1 has been shown to interact with histone acetylation and deacetylation (HDAC1) activity of CREB-binding protein and control cell proliferation and differentiation. Together with metastasis-associated protein-2 MTA2/3, it deac…	Transcriptional repressor involved in chromatin silencing by downregulating histone acetylase activity of CREB-binding protein and regulation of cell growth and apoptosis	CREB-regulation of neurodevelopment	MIER1
2	G_37_14	Catalyzation the synthesis of quinolinic acid (QUIN), which is an excitotoxin whose toxicity is mediated by its ability to activate glutamate N-methyl-D-aspartate receptors that increases cerebral levels of QUIN and participates in the pathogenesis of neurologic and inflammatory disorders. Catalyzation of the electron transfer from reduced cytochrome c to oxygen by the Cytochrome c oxidase (COX) …	Regulation of neuroexcitability via regulation of mitocondrial genes, serotonin, and glutamate NMDA receptors. Increased levels may lead to neurologic and inflammatory disorders.	neuroexcitability	COX7A2L	HAAO
2	G_37_14	Regulation of early secretory pathways (sphingomyelin metabolism) that suppress ceramide-induced mitochondrial apoptosis, emotional sensitivity associated with late onset Alzheimers' by serotonin signaling (several types of 5HT receptors), glutamate N-methyl-D-aspartate receptors that participate in the pathogenesis of neurologic and inflammatory disorders by QUIN excitotoxin, and modulating neur…	Regulation of neuronal excitability (serotonin, neurotransmitter release, glutamate N-methyl-D-aspartate receptors), thereby modulating emotional sensitivity.	neuroexcitability	KCNG3	HAAO
1	G_37_14	Pathways having the WD-repeat protein is involved in microtubule formation.EML4 modifies assembly dynamics of microtubules. It is a microtubule stabilizing protein expressed in mouse olfactory bulb, cerebellum and hippocampus. .	WD-repeated protein stabilizes microtubules in olfactory bulb, cerebellum and hippocampus, regulating neuroexcitability.	neuroexcitability	EML4
1	G_36_18	Small nucleolar RNA SNORA72 is a non-coding RNA molecule which functions in the biogenesis of other small nuclear RNAs. This type of modifying RNA is located in the nucleolus of the eukaryotic cell which is a major site of snRNA biogenesis. The family of small nucleolar RNAs is defined by an evolutionarily conserved secondary structure and ubiquitous sequence elements essential for RNA accumulati…	Brain-specific and imprinted small nucleolar RNA genes with consequences in brain lower grain glioma.	brain-RNA-biogenesis		SNORA72
2	G_35_22	Psychosis-induction when cannabinoids activate PI3K/AKT, and AKT activates the dopaminergic system, and nicotine receptors. PI3K/mTOR pathway involved in neuroprotection. Armadillo/beta-catenin-like domains are involved in signal transduction, development, cell adhesion and mobility.	Neurotransmission, neuronal and glial growth, membrane trafficking in brain, brain development and aging, neuroprotection, and associative conditioning (cell adhesion, myelination, inositol) highly energy dependent. Related to processes of synaptic plasticity and long-term memory.	PI3K-based memory	PIP4K2A	ARMC3
2	G_16_1	Psychosis-induction when cannabinoids activate PI3K/AKT, and AKT activates the dopaminergic system, and nicotine receptors. PI3K/mTOR pathway involved in neuroprotection. Armadillo/beta-catenin-like domains are involved in signal transduction, development, cell adhesion and mobility.	Neurotransmission, neuronal and glial growth, membrane trafficking in brain, brain development and aging, neuroprotection, and associative conditioning (cell adhesion, myelination, inositol) highly energy dependent. Related to processes of synaptic plasticity and long-term memory.	PI3K-based memory	PIP4K2A	ARMC3
8	G_14_12	Pathway that includes nucleobase containing compound biosynthetic process related to Tryptophan, which is an α-amino acid that is used in the biosynthesis of proteins. It contains an α-amino group, an α-carboxylic acid group, and a side chain indole, making it a non-polar aromatic amino acid. It is essential in humans, meaning the body cannot synthesize it: it must be obtained from the diet. Tryp…	Pathway that influences Tryptophan and Serotonin on mood, cognition,and habit learning including mineralocorticoid receptor regulating stress response	Ras-based stress memory	ARHGAP22	ZFP30	NR3C2	ZNF540	ZNF571	ZNF573	ZNF781	ZNF793
1	G_14_12	Rap1 signaling pathway, with signal induced proliferation associated 1 like 3(SIPA1L3). Rap1 is a small GTPase that controls diverse processes, such as cell adhesion, cell-cell junction formation and cell polarity. It is part of the Ras-MEK-Erk signaling cascade involved in long-term memory by associative conditioning.	Rap1 signaling is part of Ras-MEK-Erk signaling cascade in long-term memory and is associated with quit-success in cigarette smoking	Ras-based stress memory	SIPA1L3
		Reliable
5	G_12_1	Learning vocal, visual, long-term memory. Regulate energy and transcription in brain circuit	visual vocal learning	Episodic learning	CAMTA1	CCDC39	IDS	NRXN1	SLC14A2
8		Regulation of neurogenesis. Regulate neurogenesis in brain formation (e.g., hippocampal)	Neurogenesis		CCDC39	CDKL5	COL25A1	DCC	MAGI2	NRXN1	PGLYRP4	RUNX1
4	G_12_8	Hedgehog biogenesis	Neuroprotection, regulation of self confidence	Neuroprotection	BMP7	DLL3	HHAT	PLCB4
3	G_8_8	Chemokine Signaling	Regulates aging, anxiety,pain and inflamation	Global inositol/chemokine pathways	PIK3R1	PLCB4	RHOC
6		Longevity regulating / aging pathway	Regulates aging, anxiety,pain and inflamation		CREB5	DMD	GNAO1	PDE4D	PIK3R1	PPP1R9A
4		Extracellular matrix organization	Regulates aging, anxiety,pain and inflamation		BMP7	COL2A1	DMD	ITGAV
6		GABAergic synapse / Morphine	Regulates aging, anxiety,pain and inflamation		GABRA4	GNAO1	ITPR2	PDE4D	PLCB4	SLC17A8
3		Inflamation regulator	Regulates aging, anxiety,pain and inflamation		ITPR2	PIK3R1	PLCB4
10		Insulin resistance	Regulates aging, anxiety,pain and inflamation		CHRM3	CREB5	EXOC4	GDNF	ITPR2	KCNMA1	KCNS3	PIK3R1	PPP1R9A	REG1A
2		Neuropathic / Pain	Regulates aging, anxiety,pain and inflamation		PIK3R1	PLCB4
1		Regulates aging, anxiety,pain and inflamation	Regulates aging, anxiety,pain and inflamation		NOS1
11		Calcium signaling / inositol pathway	Energy Metabolism, responses to energy/food, environmental signals		BMP7	CHRM3	GJA1	GNAO1	ITPR2	MOV10	NOS1	NTSR1	PIK3R1	PLCB4	RGS7
5		Glucose / Energy Metabolism	Energy Metabolism, responses to energy/food, environmental signals		ABCC4	BCAT1	BRSK2	CHRM3	TBC1D1
11		Hormone signaling	Energy Metabolism, responses to energy/food, environmental signals		CREB5	EXOC4	GJA1	GNAO1	ITGAV	ITPR2	PCSK2	PDE4D	PIK3R1	PLCB4	RXRG
10		Cholinergic synapse / Phopholipase calcium release	Energy Metabolism, responses to energy/food, environmental signals		BMP7	CHRM3	COL2A1	CREB5	GNAO1	ITGAV	ITPR2	PIK3R1	PLCB4	RHOC
8		Stress response	Energy Metabolism, responses to energy/food, environmental signals		CDC45	COL2A1	HIRA	IGSF1	ITGAV	MAOA	MOV10	PIK3R1
5		Hedgehog biogenesis	Neuroprotection, regulation of self confidence
2		Regulation of insulin secretion	Regulate affect, learning, and memory		ITPR2	KCNS3
7		G Protein-coupled Receptors Signaling	Regulate affect, learning, and memory		GDNF	GNAO1	ITGAV	ITPR2	PIK3R1	PLCB4	RGS7
6		Learning/ visual / memory	Regulate affect, learning, and memory		CLDN5	NPFFR1	NPS	NTSR1	PARK2	TMOD2
9	G_20_2	Genes in this pathway regulate synaptic plasticity and enhance learning and memory using CREB as a hub of gene transcription for neurotransmitter-activity-driven programs controling synaptic plasticity. Memory is also enhanced by coordination of histone and nucleosome remodeling. Further neuroprotection is provided by energy production in brain regions for autobiographical memory (COX7A2L) promot…	Regulation of neural plasticity	Enhanced memory.	FRMPDR	KCNG3	MS4A3	OXER1	SHISA6	CREB	MTA3	SETBP1	COX7A2L
7	G_21_17	Synapse assembly, transmission and regulation carried out by activins (neurotrophic and protective factors during development), members of the transforming growth factor β (TGFβ) family, which counteract death-inducing signals through extrasynaptic NMDA receptors (NMDARs), and stimulates adult neurogenesis in the hippocampus, Cadherin superfamily proteins acting as negative regulators of axon gro…	Regulating neurotransmitter release, neuronal excitability and development, and resilience (neuroprotection) reducing wear and tear, increasing survival, preventing degeneration and aging.	TGFβ resistance to aging	FRMPD4	KCNH8	KCNH1	CDH13	UNC5C	MAGI2	LRTM1
2	G_21_17	Regulation carried out by activins (neurotrophic and protective factors during development), members of the transforming growth factor β (TGFβ) family, which counteract death-inducing signals through extrasynaptic NMDA receptors (NMDARs), and stimulates adult neurogenesis in the hippocampus. Regulation of several dopamine D4 receptor signatures and PRINTS domain. Relationship with TGM7 (transglut…	Resilience as resistance to multicellular organism aging, homeostasis, and fertility, via domamine and TGFβ pathway.	TGFβ resistance to aging	PRR20E	MAGI2
3	G_33_33	Neuronal excitability and morphogenesis regulation carried out by activins (neurotrophic and protective factors during development), members of the transforming growth factor β (TGFβ) family, which counteract death-inducing signals through extrasynaptic NMDA receptors (NMDARs), and stimulates adult neurogenesis in the hippocampus, members of the potassium channel, voltage-gated, subfamily H, that…	Enhancement of cognitive ability and working memory through stimulation and protection of neuronal growth	TGFβ memory enhancement	FRMPD4	KCNH8	MAGI2
3	G_13_10	Catalyzation the biosynthesis of the neurotransmitter acetylcholine, and gene products related to cholinergic neurons. Genes encoding neurotrophic factors, where recombinant form of products promote the survival and differentiation of dopaminergic neurons, prevent apoptosis of motor neurons induced by axotomy.	Parasympathetic neuromodulation depends on cholinergic signaling, which regulates neuronal networks throughout the brain and modifies their responses to internal and external stimuli, producing calm and energy conservation.	cholinergic neuromodulation	CHAT	GDNF	SHISA6
1	G_13_10	Pathways that interact with a GTPase (RND2) specifically involved in neuronal functions including associative conditioning through Ras-Erk (MAPK) signaling, and with NCF4, which generates reactive oxygen by electron transport, and with Wnt signaling pathway .	GTPase energy conservation associated with prevention of epilepsy. Also associated with mitochondrial recessive ataxia syndrome.	cholinergic neuromodulation	PRICKLE2
2	G_21_18	Pathways include protein ligase that mediates ubiquitination and subsequent proteasomal degradation of myosin regulatory light chain (UBE2D family) leads to inhibit neurite outgrowth in presence of NGF by counteracting the stabilization of MRLC by saposin-like protein (CNPY2/MSAP) and reducing CNPY2-stimulated neurite outgrowth.	Regulation of adaptive immune response and of extrinsic apoptotic signaling pathway in absence of ligand, and neuro-development (neurite outgrowth), associated with tumors of brain stem and microglia, as well as inherited deafness subtype	cognitive flexibility	SRPX	MYLIP
1	G_21_18	Critical mediator of the JAK/STAT5 signaling pathway that controls prolactin-induced mammary gland development during pregnancy. CUZD1, regulatedd by estrogen, antiserum inhibits cell attachment and proliferation of ovarian cancer, plays a role in the uterus during late pregnancy and/or in trypsin activation in pancreatic acinar cells	Response to stimuli for immune response, an indicator of executive functioning and cognitive flexibility to changing environmental cues	cognitive flexibility	CUZD1
1	G_21_18	Proteins strongly overexpressed in cerebrospinal fluid, interacting with neuroligin proteins and neurexin family member, playing a role in synapse function, synaptic signal transmission, specification of excitatory synapses, initial formation of synapses (GABA(A) receptors), and required to maintain wakefulness quality and normal synchrony of cerebral cortex activity during wakefulness and sleep.	Regulation of alertness, reaction time, and attention processes as seen in ADHD and ASD	cognitive flexibility	ITIH6
1	G_21_18	Leucine zipper proteins absent in patients with Wilms tumor-Aniridia-Genitourinary anomalies-mental Retardation (WAGR) syndrome.	Protein deleted in mental retardation syndrome. Predicts success in quitting smoking	habit extinction	LUZP2
1	G_38_17	Amyloid-beta (Aβ) signaling pathway by which the tyrosine kinase Fyn is activated via cell surface binding of Aβ oligomers to cellular prion protein, interacts with both Aβ and Tau renders. Pathways include Rap1 signaling that controls cell adhesion, cell-cell junction formation and cell polarity, cell-cell and cell-matrix interactions by regulating the function of integrins, and regulates MAP ki…	Regulation of synaptic plasticity, synaptic density, and myelination. Consequences enhance long-term potentiation, long-term depression, and associative conditioning. Several lines of evidence implicate FYN binding protein (FYB) in the pathogenesis of Alzheimer's disease as a unique therapeutic target.	MAPK memory enhancement	FYB
2	G_38_17	Temporally regulated transcription and translation of several testis-specific genes is required to initiate the series of molecular and morphological changes in the male germ cell lineage necessary for the formation of mature spermatozoa. These genes are members of the SPANX family ( chromosome X). Spermatogenesis and male fertility are dependent upon the presence of testosterone in the testis. T…	Emerged in common ancestor of chimp and human, and is under strong positive selection in the hominid line as cerebral cortex and working memory capacity expanded rapidly.	MAPK memory enhancement	SPANXA1	SPANXA2
1	G_30_10	Protein pathway that acts as a negative mediator of apoptosis and may play a role in tumor progression. Suppresses the TNF-mediated apoptosis by inhibiting caspase-8 activity but not the processing of procaspase-8, subsequently resulting in inhibition of BID cleavage and caspase-3 activation.	Suppresses apoptosis.	TNF-based resilience	TNFAIP8
2	G_28_10	Pathways involving CDK-mediated phosphorylation and members of the echinoderm microtubule associated protein-like family. The encoded WD-repeat protein is involved in microtubule formation.	CDK2-mediated phosphorylation of tau affects the microtubule-mediated mechanisms associated with neuroplasticity, and WD-repeated protein affects the same mechanisms associated with neuroplasticity.	WD/CDK neuroplasticity	EML4	DAAM1
1	G_28_10	Catalyzation of the electron transfer from reduced cytochrome c to oxygen by the Cytochrome c oxidase (COX) complex, the terminal component of the mitochondrial respiratory chain, and mediation of the higher level of energy production.	Involved in energy generation through electron transfer. Increased activity is involved in pathogenesis of neurologic and inflammatory disorders (regulation of mitocondrial genes, serotonin, and glutamate N-methyl-D-aspartate receptors)	COX-energy generation	COX7A2L
1	G_25_20	Fatty acid beta-oxidation (peroxisome)	Energy generation	Fatty acid oxidation	HSD17B4
1	G_5_3	Regulation pathways through lincRNA genes	RNA gene regulation	regulation pathways	RP11-57K17.1	RP5-1185K9.1
1	G_16_5	Rap1 signaling pathway, with signal induced proliferation associated 1 like 3(SIPA1L3). Rap1 is a small GTPase that controls diverse processes, such as cell adhesion, cell-cell junction formation and cell polarity. It is part of the Ras-MEK-Erk signaling cascade involved in long-term memory by associative conditioning. Protein Kinase C beta regulates PRKCB stress reactivity when activated enhance…	Rap1 signaling is part of Ras-MEK-Erk signaling cascade in long-term memory and is associated with stress reactivity	Erk-IP3-PKC Interaction-based stress memory	RAPGEF5	PLCB4	PRKCB	SIPA1L3
3	G_37_6	Regulators that bind or show specificity for CpG islands in promoters where the DNA is methylated at positions of cytosines within CpG dinucleotides. Binding may be abolished by producing by DNA damage by methylmethanesulfonate. Genes in this pathway can act as transcriptional regulators, activators and/or repressorthat play a role in gene silencing, which in turn can recruit histone methyltransf…	Complex with SETDB1 and ATF7IP that represses transcription and couples DNA methylation and histone Lys-9 trimethylation. Genes that that exhibits a unique DNA binding specificity for CpG unmethylated motifs with a preference for CpGG, and that catalyzs C14-demethylation of lanosterol.	Chromatin plasticity	MBD1	CXXC1	CYP51A1
		Sensitive
5	G_36_29	Respiratory electron transport, ATP synthesis by chemiosmotic coupling, and heat production by uncoupling proteins. During oxidative phosphorylation, electrons are transferred from electron donors to electron acceptors such as oxygen, in redox reactions. These redox reactions release energy, which is used to form ATP. In eukaryotes, these redox reactions are carried out by a series of protein com…	Regulation of energy	Electron transport	COX6B1	MIR127	MIR431	MIR433	PSENEN
1		Protein Kinase C beta regulates stress reactivity	Stress reactivity		PRKCB
2	G_26_14	Transport of glucose and other sugars, bile salts and organic acids, metal ions and amine compounds	Regulation of energy	Glucose transport	SLC35B3	SLC44A5
1		Encoded mineralocorticoid receptor is trigger for the stress response system	Stress reactivity		NR3C2
13	G_7_2	Dysregulation of GPCR. Dysregulation of G protein–coupled receptor (GPCR) signaling and trafficking due to oxidative stress may contribute to various pathophysiologies in hypertension, atherosclerosis, heart failure and diabetes.	Stress reactivity	GPCR dysregulation	ATP6V1A	CDH5	DAAM1	GFRA1	GRM5	GUCY2F	KDM4C	MYH14	OR10D3	OR8G2P	PDGFB	RAPGEF4	RPS6KA2
1		Neurotransmiter storage and release in Hypothalamic-Pituitary-Adrenal axis.	HPA-regulated homeostasis of stress response and adaptive immunity		ATP6V1A
1		Reduced motivation from dopaminergic and vagal neurons	Induction of Apathy and Anxiety		PDGFB
1		RNA-mediated gene silencing of oxidation of fatty acids for entry into Krebs Cycle reduces energy	Energy production		PIWIL2
7		Activation of cAMP-Dependent PKA. PKA further inhibits GYS (Glycogen Synthase) leading to seizure of energy consuming process like Glycogen Synthesis. Msn2p is a stress-activated transcription factor that is negatively regulated by PKA phosphorylation). Adenylyl cyclase activates PKA by producing cAMP.	Stress response		ALK	BMP7	CACNB2	CACNB4	KCTD1	PDGFB	RAPGEF4
11	G_7_3	Regulation of neurogenesis. Regulate neurogenesis in brain formation (e.g., hippocampal)	Neurogenesis	Neurogenesis	ACOXL	CPNE9	ECM2	GDNF	GJA1	MEF2A	NOS1	PCDH15	PRKD1	PRKG1	TENM2
16		Neuron growth and development pathways (regulation of cell adhesion)	Neuronal Development		ARSB	CPNE9	ECM2	GDNF	GJA1	IGF1	MACROD2	MEF2A	NOS1	NTRK2	PCDH15	PLXNA4	PRKD1	PRKG1	PTPRK	TENM2
13		Regulation of cell adhesion	Neuronal Development		COL6A3	COL8A1	CTNNA3	ECM2	GJA1	GLRA2	IGF1	PAPPA	PCDH15	PHLDB2	PTPRK	STXBP6	TENM2
8		Longevity regulating pathway. Resilience to stress. Reduce insulin-like growth factor, maintain protein assembly under stress	Longevity		CREB5	DDRGK1	FTMT	IARS	IGF1	KYNU	PAPPA	SAMD3
2	G_31_8	Neuronal / Neurotrophin Pathway	Neuroplasticity with hyperphagia, drug dependence, moodiness	Neurotrophin	ATXN1	NTRK2
3	G_41_33	Signaling by GPCR	GPCRs may also activate β-arrestin-dependent signaling, which regulates visceral motility, immune response, inflammation, neuroplasticity	GPCR neuroplasticity	DAAM1	LRRK2	SCRIB
4	G_30_9	DNA repair genes by TP53 Pathway/Regulation of alternative mRNA splicing, stability, and mRNA dendritic transport/Heparan sulfate and chondroitan sulfates, glycosaminoglycans (GAGs) in CNS, regulate protein-protein interactions that control neurite outgrowth/Axon guidance and Golgi transport pathways.	Regulates long-term memory formation. Hippocampal interneurons undergo dendritic spine remodeling in response to different stimuli (glutamate AMPA and NMDA). GAGs, such as CS, are increased in amygdala and entorhinal cortex of people with disrupted fear learning and extinction. Variants are associated with Intellectual disability, developmental disorder with mental retardation, impaired language …	Erk-IP3-PKC Interaction	CDK13	CTTNBP2	XYLT1	ANK2
2	G_30_9	Phopholipase C catalyzes the formation of inositol 1,4,5-trisphosphate and diacylglycerol from phosphatidylinositol 4,5-bisphosphate. This reaction uses calcium as a cofactor and plays an important role in the intracellular transduction of many extracellular signals	PLCB4 is part of the oxytocin signaling system in hypothalamus where it releases IP3 and DAG, which release calcium as part of cascades adapting to energy/food and environmental signals. PLCB is involved in processing of sensory input for behavioral responses, which is essential for stimulus-response learning via influences on MAPK and IP3 signaling.	Erk-IP3-PKC Interaction	PLCB4	CHAT
4	G_30_9	GTPase activating protein family which activates a GTPase belonging to the RAS superfamily of small GTP-binding proteins	regulation of MAPK based associative conditioning. Signal transduction of taste and smell through G proteins (RAS GTPase superfamily). Interactions with Akt result in regulation of cell motility. Proteins in pathway promote the survival and differentiation of dopaminergic neurons and prevent apoptosis of motor neurons induced by axotomy.	Erk-IP3-PKC Interaction	SIPA1L3	RGS7	ARHGAP22	GDNF
2	G_30_9	Neuropathic Pain-Signaling in Dorsal Horn Neurons and Sweet Taste Signaling, Activation of cAMP dependent PKA, glutamate, PI3K-CREB, PKC, MAPK/ERK/mTOR, Long Term Potentiation (LTP)-related signaling pathways	Regulation of PKC-based pain conditioning. Neuropathic pain signaling leads to central pain syndromes like fibromyalgia, and Sweet Taste Signaling are associated with sensitivity to emotional stressors, LTP in hippocampus, associative learning (contextual fear conditioning), and longevity.	Erk-IP3-PKC Interaction	KCTD1	CD247
2	G_30_9	Dynamic phosphoproteome (reversible protein phosphorylation) provides a cell signaling mechanisms (e.g., F-box family) often transmit information via posttranslational protein modifications, integrating signals, targeting ubiquitin ligases.	Regulation of response to cellular stresss by ubiquination.	Erk-IP3-PKC Interaction	FBXL17	INTS8
4	G_30_9	Netrin-related proteins (e.g., UNC-5 family ) are members of a superfamily of cell adhesion molecules, and mediate axon guidance of neuronal growth. The cytoplasmic tail interacts with the tyrosine kinases Src and focal adhesion kinase (FAK, also known as PTK2) to mediate axon attraction. The proteins induce apoptosis in the absence of ligand.	Regulation of the apoptosis and axon guidance.	Erk-IP3-PKC Interaction	TP53INP1	AVEN	UNC5C	DCC
4	G_38_23	Regulation involving the PI3K-Akt signaling pathway and hypomethylation in CD4+ T cells in chronic fatigue syndrome. Regulation specific to thalamic-recipient sensory neurons of the telencephalon or in the thalamic sensory input neurons themselves. Regulatory feedback involving mitogen-activated protein kinase (MAPK), and MAPK activated expression of immediate early genes (IEGs). Certain mitogens…	Neuroprotection (oxidative stress MAPK, chronic fatigue PI3K-Akt), neuroplasticity, and neurodevelopment.	sensory sensitivity	DUSP13	DUPD1	EML4	C10orf11
3	G_38_23	Regulation of early secretory pathways (sphingomyelin metabolism) that suppress ceramide-induced mitochondrial apoptosis, emotional sensitivity associated with late onset Alzheimers' by serotonin signaling (several types of 5HT receptors), glutamate N-methyl-D-aspartate receptors that participate in the pathogenesis of neurologic and inflammatory disorders by QUIN excitotoxin, and modulating neur…	Regulation of neuronal excitability (serotonin, neurotransmitter release, glutamate N-methyl-D-aspartate receptors) modulating emotional sensitivity.	sensory sensitivity	SAMD8	KCNG3	HAAO
1	G_11_7	Synaptic vesicle cycle (SV) pathway, where communication between neurons is mediated by the release of neurotransmitter from synaptic vesicles through repetitive episodes of exocytosis and endocytosis. SVs are filled with neurotransmitters by active transport and then docked at the membrane, where upon arrival of an action potential, Ca2+ enters through voltage-gated channels and neurotransmitter…	Regulation of HPA axis stress reactivity and neurotransmitter release. Synaptic vesicles (or neurotransmitter vesicles) store various neurotransmitters that are released at the synapse, which is regulated by a voltage-dependent calcium channel. Vesicles are essential for propagating nerve impulses between neurons and are constantly recreated by the cell.	HPA stress reactivity	ATP6V1A
1	G_11_7	Ubiquitin associated domain containing 2 protein, restricts trafficking of FAF2 from ER to lipid droplets,associated with Behcet syndrome has ubiquitin binding and serine-type endopeptidase activity. Ubiquitin-Proteasome Pathway plays key role with MHC in adaptive immune system	Ubiquination is important way of regulating degradation of cellular proteins damaged by infection, heat shock, oxidative stress in order to prevent their neurotoxicity. Normal activity maintains homeostasis and long-term memory in adaptive immune response system. Underactivity can lead to neurotoxic degeneratiive disease, and overactivity of ubiquination can also lead to inflammatory CNS diseases.	HPA stress reactivity	UBAC2
2	G_12_11	Regulation of hydrolase activity including a Rho GTPase activating protein (ARHGAP22) and a TNF alpha induced protein (TNFAIP8). The GTPase belongs to the RAS superfamily of small GTP-binding proteins, and the encoded proteins are dependent on the kinase Akt	Signal transduction at the intracellular domain of transmembrane receptors, including recognition of taste, smell and light. Consequences in angiogenesis and apoptotic processes.	Ras-Akt interaction		ARHGAP22	TNFAIP8
1	G_13_12	RALYL (RALY RNA Binding Protein Like) is a Protein Coding gene related to nucleic acid binding and identical protein binding. Its paralog RALY is an RNA-binding protein that acts as a transcriptional cofactor for cholesterol biosynthetic genes. RALY interacts in neurons with genes involved in synthesis of acetylcholine, purines, and genes involved in pre-mRNA splicing.	Gene is overexpressed in the brain and involved in regulation of acetylecholine synthesis and cholesterol metabolism, which is important for prevention of neurogenerative diseases.	acetylcholine biosynthesis	RALYL
4	G_13_3	GTPase activating protein family which activates a GTPase belonging to the RAS superfamily of small GTP-binding proteins	Signal transduction of taste and smell through G proteins (RAS GTPase superfamily). Interactions with Akt result in regulation of cell motility. Proteins in pathway promote the survival and differentiation of dopaminergic neurons and prevent apoptosis of motor neurons induced by axotomy.	ERK-conditioned impulsivity	SIPA1L3
1	G_13_3	Pathway including one of the new NADPH oxidase isoforms in a mouse model of focal permanent brain ischemia. NOX4 is expressed in neurons using in situ hybridization and immunohistochemistry. Ischemia, induced by middle cerebral artery occlusion resulted in a dramatic increase in cortical NOX4 expression. TGF-β-mediated induction of NOX4 causes an inhibition of MKP-1 and activation of RhoA by ROS.…	oxygen sensor in outer mitochondrial membrane, upregulated by brain hypoxia, releasing hydrogen peroxide to induce stress adaptive proteins and inflammation. NOX4 also reduces inhibitory GABAergic activity by inhibiting glutamic acid decarboxylase.	ERK-conditioned impulsivity	NOX4
1	G_13_3	ERK Signaling. ERK , a member of the MAPK family, have been established as major participants in the regulation of cell growth and differentiation and associative conditioning. It has been called a "warrior gene" due to association with violent, impulsive-aggressive behavior and ADHD, as well as atherosclerosis.	Influences neuronal Development and associative conditioning, associated with violent behavior, ADHD, substance abuse.	ERK-conditioned impulsivity	CDH13
1	G_13_3	Pathway that encodes a key regulator of Reelin signaling. Reelin is a large glycoprotein secreted by neurons of the developing brain, particularly Cajal-Retzius cells. DAB1 functions downstream of Reelin in a signaling pathway that controls cell positioning in the developing brain and during adult neurogenesis. It docks to the intracellular part of the Reelin very low density lipoprotein receptor…	Reelin is secreted by GABAergic interneurons and provides signal for neural plasticity. Reduced activity leads to reduced behavioral inhibition and increased impulsivity in operant learning tasks in mice (PMID 17174287). Adult expression is influenced epigenetically by prenatal stress (doi: 10.1186/s40659-016-0076-5).	ERK-conditioned impulsivity	DAB1
1	G_16_15	This pathway encodes a growth factor independent transcriptional repressor (GFI1) gene that encodes a nuclear zinc finger protein which plays a role in diverse developmental contexts, including Interleukin-2 signaling that regulates immunity by promoting maturation of regulatory T cells in the thymus and aspects of memory recall processes in T cells. It functions as part of a complex along with o…	neuron development, neurite outgrowth associated with interactions that upregulate PKC activity. Interactions with Ataxin 1 leads to degeneration of Purkinje cells in spinocerebellar ataxia 1. Associated with hyperactivity and no startle reflex in mice.	IL-2 neuroimmune response	GFI1
1	G_16_15	This pathway includes EVI5 (Ecotropic Viral Integration Site 5), a Protein Coding gene. Among its related pathways are Aurora B signaling, GTPase activator activity and Rab GTPase binding. It is a centrosomal protein and may be involved in centrosomal stability and dynamics, which is where microtubules are produced and organized. Centrosomes regulate cell cycle progression. It has a domain that s…	Recent genetic susceptibility analysis points to EVI5 as an important factor in susceptibility to multiple sclerosis in interaction with HLA. MS lesions may be effect of IL-2 induced cytokine cascade. Contains PKC phosphorylation site. Diseases associated with EVI5 include Interleukin-7 Receptor Alpha Deficiency and Neuroblastoma.	IL-2 neuroimmune response	EVI5
1	G_19_3	Glycosylation of cellular glycoconjugates occurs in the endoplasmic reticulum (ER) and Golgi compartment, and requires transport of nucleotide sugars from the cytosol into the lumen of the ER and Golgi by specific transporters. The protein encoded by this gene resides in the ER, and transports both UDP-glucuronic acid (UDP-GlcA) and UDP-N-acetylgalactosamine (UDP-GalNAc) from the cytoplasm to the…	Involved in glycosylation and glucuronidation in ER/Golgi and associated with habit extinction of cigarette smoking	Glucuronidase habit extinction	SLC35D1
1	G_19_3	This gene encodes a protein that functions as a transcriptional regulator and has a role in a mesoderm induction early response (MIER) and performs chromatin silencing. MIER1 has been shown to interact with histone acetylation and deacetylation (HDAC1), which interact with retinoblastoma tumor-suppressor protein and controls of cell proliferation and differentiation. Together with metastasis-asso…	Transcriptional repressor involved in chromatin silencing by downregulating histone acetylase activity of CREB-binding protein and regulation of cell growth and apoptosis	Glucuronidase habit extinction	MIER1
1	G_21_16	RALYL (RALY RNA Binding Protein Like) is a Protein Coding generelated to nucleic acid binding and identical protein binding.	Gene is overexpressed in the brain and involved in regulation of acetylecholine synthesis and cholesterol metabolism, which is important for prevention of neurogenerative diseases.	Acetylcholine biosynthesis	RALYL
1	G_25_3	RALYL (RALY RNA Binding Protein Like) is a Protein Coding generelated to nucleic acid binding and identical protein binding.	Gene is overexpressed in the brain and involved in regulation of acetylecholine synthesis and cholesterol metabolism, which is important for prevention of neurogenerative diseases.	Acetylcholine biosynthesis	RALYL
2	G_30_28	This pathwat includes SHISA6, a cell-autonomous Wnt inhibitor that is expressed in a restricted subset of GFRα1+ cells that confers resistance to the Wnt/β-catenin signaling. A population of glial cell line-derived neurotrophic factor family receptor alpha 1 (GFRα1)-positive spermatogonia harbors the stem cell functionality and supports continual spermatogenesis. Here, we show that activation of …	Regulation of short-term neuronal synaptic plasticity mainly expressed in hippocampal synapses and associated with success in cigarette smoking cessation.	Hippocampal synaptic plasticity	SHISA6	CFAP54
1	G_33_4	Activation of cAMP-Dependent protein kinase (PKA), is involved in long-term memory, particularly reward and novelty seeking, axon guidance, and regulation of glycogen, sugar, and lipid metabolism,	Neuroplasticity with negative emotionality. PKA mediates reward seeking, novelty seeking, and task salience by dopaminergic activation in the nucleus accumbens. Long term memory depends on activation of CREB by PKA.	ERK-PKA interaction	NTN1
1	G_33_4	ERK Signaling. ERK , a member of the MAPK family, have been established as major participants in the regulation of cell growth and differentiation. It has been called a "warrior gene".	Influences neuronal Development and associative conditioning, associated with violent behavior, ADHD, substance abuse.	ERK-PKA interaction	CDH13
4	G_38_38	Fast synaptic transmission depends on the selective ionic permeability of transmitter-gated ion channels. Changes in the ion selectivity of neuronal P2X transmitter-gated cation channels depends on time (on the order of seconds) and previous ATP exposure. Heterologously expressed P2X2, P2X2/P2X3 and P2X4 channels as well as native neuronal P2X channels possess various combinations of mono- or bip…	ion transport and neuronal channel regulation	ion permeability	ABCC4	COX7A2L	KCNG3	SLC44A5
1	G_39_21	This plathway includes a gene member of the regulator of G protein signaling (RGS) family, which contain a characteristic conserved RGS domain. RGS proteins accelerate GTPase activity of G protein alpha-subunits, thereby driving G protein into their inactive GDP-bound form, thus negatively regulating G protein signaling.	RGS proteins have been implicated in the fine tuning of a variety of cellular events in response to G protein-coupled receptor activation. It is associated with anorexia nervosa and negative emotionality.	RGS negative emotionality	RGS13
1	G_42_39	ERK Signaling. ERK , a member of the MAPK family, have been established as major participants in the regulation of cell growth, differentiation, and associative conditioning	Influences neuronal nevelopment and associative conditioning, associated with violent behavior, ADHD, substance abuse.	approach-avoidance conflict	CDH13
1	G_42_39	Pathway including genes that encode a class I mammalian Golgi 1,2-mannosidase which is a type II transmembrane protein. This protein catalyzes the hydrolysis of three terminal mannose residues from peptide-bound Man(9)-GlcNAc(2) oligosaccharides and belongs to family 47 of glycosyl hydrolases. Glycosylation occurs in the Golgi apparatus in eukaryotes. Type II lissencephaly, cerebellar malformatio…	glycosyl hydrolase Involved in maturation of asparigine-linked oligosaccharides for normal brain function and associated with habit extinction of cigarette smoking	approach-avoidance conflict	MAN1A1
1	G_42_39	Poly (ADP-ribose) polymerase (PARP) catalyzes the post-translational modification of proteins by the addition of multiple ADP-ribose moieties. PARP ia involved in NAD metabolism: it transfers ADP-ribose from nicotinamide dinucleotide (NAD) to Glu/Asp residues on the substrate protein.	PARP8 was previously identified as associated with callous-unemotional behavior in the ASDs. The genetic interaction networks derived from gene families also relates the Willi/Angelman syndrome (15q11-13) critical region, the DiGeorge syndrome (22q11) critical region, and the novel PARP8 (5q11) region.	approach-avoidance conflict	PARP8
1	G_42_39	Signaling by GPCR. Cell motility, adhesion, cytokinesis, and other functions of the cell cortex are mediated by reorganization of the actin cytoskeleton and several formin homology (FH) proteins have been associated with these processes. The protein encoded by this gene contains two FH domains and belongs to a novel FH protein subfamily implicated in cell polarity. A key regulator of cytoskeletal…	GPCRs activate β-arrestin-dependent signaling, which regulates visceral motility, immune response, inflammation, neuroplasticity. The protein encoded by this gene is thought to function as a scaffolding protein for the Wnt-induced assembly of a disheveled (Dvl)-Rho complex. This protein also promotes the nucleation and elongation of new actin filaments and regulates cell growth through the stabil…	GPCR-neuroplasticity	DAAM1
5	G_9_2	Pathway that includes nucleobase containing compound biosynthetic process related to Tryptophan, which is an α-amino acid that is used in the biosynthesis of proteins. It contains an α-amino group, an α-carboxylic acid group, and a side chain indole, making it a non-polar aromatic amino acid. It is essential in humans, meaning the body cannot synthesize it: it must be obtained from the diet. Tryp…	Pathway that influences Tryptophan and Serotonin on Mood and Cognition. Increasing serotonin potentiates cytokine induction in brain, which may reduce emotional sensitivity and depression (Snyder, 2011; doi:10.1073/pnas.1106103108)	serotonin-cytokine interaction	HAAO	MIER1	MTA3	OXER1	SLC35D1
2	G_9_2	Catalyzation the synthesis of quinolinic acid (QUIN), which is an excitotoxin whose toxicity is mediated by its ability to activate glutamate N-methyl-D-aspartate receptors that increases cerebral levels of QUIN and participates in the pathogenesis of neurologic and inflammatory disorders. Catalyzation of the electron transfer from reduced cytochrome c to oxygen by the Cytochrome c oxidase (COX) …	Regulation of neuroexcitability via regulation of mitocondrial genes, serotonin, and glutamate NMDA receptors. Increased levels may lead to neurologic and inflammatory disorders)	serotonin-cytokine interaction	COX7A2L	HAAO
1	G_9_2	This pathway includes EVI5 (Ecotropic Viral Integration Site 5), a Protein Coding gene. Among its related pathways are Aurora B signaling, GTPase activator activity and Rab GTPase binding.	Recent genetic susceptibility analysis points to EVI5 as an important factor in susceptibility to multiple sclerosis in interaction with HLA. MS lesions may be effect of IL-2 induced cytokine cascade. Contains PKC phosphorylation site. Diseases associated with EVI5 include Interleukin-7 Receptor Alpha Deficiency and Neuroblastoma	serotonin-cytokine interaction	EVI5
3	G_41_37	Psychosis-induction when cannabinoids activate PI3K/AKT, and AKT activates the dopaminergic system, and nicotine receptors. PI3K/mTOR pathway involved in neuroprotection. Armadillo/beta-catenin-like domains are involved in signal transduction, development, cell adhesion and mobility. Five subtypes of dopamine receptors are known to mediate physiological functions including voluntary movement, rew…	Neurotransmission, neuronal and glial growth, membrane trafficking in brain, brain development and aging, neuroprotection, and associative conditioning (cell adhesion, myelination, inositol) highly energy dependent. Related to processes of synaptic plasticity and long-term memory, and associated with Parkinson and ADHD diseases.	PI3K-MAPK cognitive function	PIP4K2A	ARMC3	PRR20E
