# Supplementary material for: Uncovering the complex genetics of human temperament
Source: Mol Psychiatry. 2018 Oct 2;25(10):2275–94. doi: 10.1038/s41380-018-0264-5 (PMC7515831; doi:10.1038/s41380-018-0264-5)
Supplement: Supplementary file 17 — Supplementary Table S5 [file 41380_2018_264_MOESM17_ESM.xlsx]

## Sheet: Sheet1
Table S5. Description of the different types and subtypes of genes based on their molecular features and location. Ensembl descriptions of the molecular consequences of different types of variants are also summarized.
Types	Reduced types	Explanation
lncRNA	Antisense	Contain transcripts that overlap the genomic span (i.e. exon or introns) of a protein-coding locus on the opposite strand.
	lincRNA	Long intergenic non-coding RNAs
	Retained intron	Alternatively spliced transcript believed to contain intronic sequence relative to other, coding, variants.
	Sense intronic	Long non-coding transcript in introns of a coding gene that does not overlap any exons.
ncRNA	miRNA	microRNA precursors
	misc. RNA	miscellaneous other RNA
	snoRNA	small nucleolar RNA
	snRNA	small nuclear RNA
	tRNA	transfer RNA
	rRNA	ribosomal RNA
Coding	Protein coding	Contains an open reading frame (ORF).
	Nonsence mediated decay	If the coding sequence (following the appropriate reference) of a transcript finishes >50bp from a downstream splice site then it is tagged as NMD. If the variant does not cover the full reference coding sequence then it is annotated as NMD if NMD is unavoidable i.e. no matter what the exon structure of the missing portion is the transcript will be subject to NMD
Pseudogenes	Processed pseudogene	Pseudogene that lack introns and is thought to arise from reverse transcription of mRNA followed by reinsertion of DNA into the genome.
	Transcribed processed pseudogene	Pseudogene where protein homology or genomic structure indicates a pseudogene, but the presence of locus-specific transcripts indicates expression.
	Unprocessed pseudogene
	Unitary pseudogene
	Transcribed unprocessed pseudogene
Others	Processed transcript	Transcripts that do not contain an ORF.
	Sense overlapping	Long non-coding transcript that contains a coding gene in its intron on the same strand.
	TEC	To be Experimentally Confirmed. This is used for non-spliced EST clusters that have polyA features. This category has been specifically created for the ENCODE project to highlight regions that could indicate the presence of protein coding genes that require experimental validation, either by 5' RACE or RT-PCR to extend the transcripts, or by confirming expression of the putatively-encoded peptide…
Ensembl	transcript_ablation	A feature ablation whereby the deleted region includes a transcript feature
consequences	splice_donor_variant	A splice variant that changes the 2 base region at the 5' end of an intron
	splice_acceptor_variant	A splice variant that changes the 2 base region at the 3' end of an intron
	stop_gained	A sequence variant whereby at least one base of a codon is changed, resulting in a premature stop codon, leading to a shortened transcript
	frameshift_variant	A sequence variant which causes a disruption of the translational reading frame, because the number of nucleotides inserted or deleted is not a multiple of three
	stop_lost	A sequence variant where at least one base of the terminator codon (stop) is changed, resulting in an elongated transcript
	initiator_codon_variant	A codon variant that changes at least one base of the first codon of a transcript
	inframe_insertion	An inframe non synonymous variant that inserts bases into in the coding sequence
	inframe_deletion	An inframe non synonymous variant that deletes bases from the coding sequence
	missense_variant	A sequence variant, where the change may be longer than 3 bases, and at least one base of a codon is changed resulting in a codon that encodes for a different amino acid
	transcript_amplification	A feature amplification of a region containing a transcript
	splice_region_variant	A sequence variant in which a change has occurred within the region of the splice site, either within 1-3 bases of the exon or 3-8 bases of the intron
	incomplete_terminal_codon_variant	A sequence variant where at least one base of the final codon of an incompletely annotated transcript is changed
	synonymous_variant	A sequence variant where there is no resulting change to the encoded amino acid
	stop_retained_variant	A sequence variant where at least one base in the terminator codon is changed, but the terminator remains
	coding_sequence_variant	A sequence variant that changes the coding sequence
	mature_miRNA_variant	A transcript variant located with the sequence of the mature miRNA
	5_prime_UTR_variant	A UTR variant of the 5' UTR
	3_prime_UTR_variant	A UTR variant of the 3' UTR
	intron_variant	A transcript variant occurring within an intron
	NMD_transcript_variant	A variant in a transcript that is the target of NMD
	non_coding_exon_variant	A sequence variant that changes non-coding exon sequence
	nc_transcript_variant	A transcript variant of a non coding RNA
	upstream_gene_variant	A sequence variant located 5' of a gene
	downstream_gene_variant	A sequence variant located 3' of a gene
	TFBS_ablation	A feature ablation whereby the deleted region includes a transcription factor binding site
	TFBS_amplification	A feature amplification of a region containing a transcription factor binding site
	TF_binding_site_variant	In regulatory region annotated by Ensembl
	regulatory_region_variant	A sequence variant located within a regulatory region
	regulatory_region_ablation	A feature ablation whereby the deleted region includes a regulatory region
	regulatory_region_amplification	A feature amplification of a region containing a regulatory region
	feature_elongation	A sequence variant that causes the extension of a genomic feature, with regard to the reference sequence
	feature_truncation	A sequence variant that causes the reduction of a genomic feature, with regard to the reference sequence
	intergenic_variant	A sequence variant located in the intergenic region, between genes
