# Supplementary material for: Uncovering the complex genetics of human temperament
Source: Mol Psychiatry. 2018 Oct 2;25(10):2275–94. doi: 10.1038/s41380-018-0264-5 (PMC7515831; doi:10.1038/s41380-018-0264-5)
Supplement: Supplementary file 18 — Supplementary Table S6 [file 41380_2018_264_MOESM18_ESM.xlsx]

## Sheet: temp
Table S6. Summary of 736 Genes identified as components of the 51 SNP sets significantly associated with Temperament Sets and Profiles. The genes are identified by their ENSEMBL code and gene name. Their chromosomal assignment, known functions and gene type are shown. The columns to the right show the genes per SNP set, with presence of a gene in a particular SNP set indicated by Yes in the corre…
Profile					Antisocial	Antisocial	Antisocial	Antisocial	Antisocial	Antisocial	Antisocial	Antisocial	Antisocial	Antisocial	Antisocial	Antisocial	Antisocial	Reliable	Reliable	Reliable	Reliable	Reliable	Reliable	Reliable	Reliable	Reliable	Reliable	Reliable	Reliable	Reliable	Reliable	Sensitive	Sensitive	Sensitive	Sensitive	Sensitive	Sensitive	Sensitive	Sensitive	Sensitive	Sensitive	Sensitive	Sensitive	Sensitive	Sensitive	Sensitive	Sensitive	Sensitive	Sensitive
ENSEMBL Code	Gene Name	Chromosome	Function	Gene Type	G_14_12	G_16_1	G_21_3	G_22_6	G_28_15	G_35_22	G_35_7	G_36_18	G_37_14	G_38_13	G_39_26	G_40_5	G_7_7	G_12_1	G_12_8	G_13_10	G_20_2	G_21_17	G_21_18	G_25_20	G_28_10	G_30_10	G_33_33	G_38_17	G_5_3	G_8_8	G_37_6	G_11_7	G_12_11	G_13_12	G_13_3	G_16_15	G_19_3	G_21_16	G_25_3	G_26_14	G_30_28	G_30_9	G_31_8	G_33_4	G_36_29	G_38_23	G_38_38	G_39_21	G_41_33
ENSG00000004776	HSPB6	19	This locus encodes a heat shock protein. The encoded protein likely plays a role in smooth muscle relaxation. [provided by RefSeq, Jan 212]	protein_coding																																									yes
ENSG00000005102	MEOX1	17	This gene encodes a member of a subfamily of non-clustered, diverged, antennapedia-like homeobox-containing genes. The encoded protein may play a role in the molecular signaling network regulating somite development. Alternatively spliced transcript variants encoding different isoforms have been described. [provided by RefSeq, Jul 28]	protein_coding																																									yes
ENSG00000007944	MYLIP	6	The ERM protein family members ezrin, radixin, and moesin are cytoskeletal effector proteins linking actin to membrane-bound proteins at the cell surface. Myosin regulatory light chain interacting protein (MYLIP) is a novel ERM-like protein that interacts with myosin regulatory light chain and inhibits neurite outgrowth. [provided by RefSeq, Jul 28]	protein_coding															yes				yes							yes
ENSG00000008086	CDKL5	X	This gene is a member of Ser/Thr protein kinase family and encodes a phosphorylated protein with protein kinase activity. Mutations in this gene have been associated with X-linked infantile spasm syndrome (ISSX), also known as X-linked West syndrome, and Rett syndrome (RTT). Alternate transcriptional splice variants have been characterized. [provided by RefSeq, Jul 28]	protein_coding														yes
ENSG00000009830	POMT2	14	The protein encoded by this gene is an O-mannosyltransferase that requires interaction with the product of the POMT1 gene for enzymatic function. The encoded protein is found in the membrane of the endoplasmic reticulum. Defects in this gene are a cause of Walker-Warburg syndrome (WWS).[provided by RefSeq, Oct 28]	protein_coding																										yes
ENSG00000010404	IDS	X	The protein encoded by this gene belongs to the sulfatase family, is localized to the lysosome, and is involved in lysosomal degradation of heparan sulfate and dermatan sulfate. Mutations in this gene are associated with the X-linked lysosomal storage disease, mucopolysaccharidosis type II, also known as Hunter syndrome. Alternatively spliced transcript variants have been described for this gene.…	protein_coding														yes
ENSG00000017427	IGF1	12	The protein encoded by this gene is similar to insulin in function and structure and is a member of a family of proteins involved in mediating growth and development. The encoded protein is processed from a precursor, bound by a specific receptor, and secreted. Defects in this gene are a cause of insulin-like growth factor I deficiency. Alternative splicing results in multiple transcript variants…	protein_coding
ENSG00000041515	MYO16	13		protein_coding					yes
ENSG00000048740	CELF2	10	Members of the CELF/BRUNOL protein family contain two N-terminal RNA recognition motif (RRM) domains, one C-terminal RRM domain, and a divergent segment of 16-23 aa between the second and third RRM domains. Members of this protein family regulate pre-mRNA alternative splicing and may also be involved in mRNA editing, and translation. Alternative splicing results in multiple transcript variants en…	protein_coding																										yes
ENSG00000054392	HHAT	1	Skinny hedgehog' (SKI1) encodes an enzyme that acts within the secretory pathway to catalyze amino-terminal palmitoylation of 'hedgehog' (see MIM 6725).[supplied by OMIM, Jul 22]	protein_coding															yes			yes
ENSG00000057935	MTA3	2		protein_coding		yes		yes			yes		yes				yes	yes			yes				yes															yes						yes	yes
ENSG00000060709	RIMBP2	12		protein_coding																																									yes
ENSG00000060982	BCAT1	12	This gene encodes the cytosolic form of the enzyme branched-chain amino acid transaminase. This enzyme catalyzes the reversible transamination of branched-chain alpha-keto acids to branched-chain L-amino acids essential for cell growth. Two different clinical disorders have been attributed to a defect of branched-chain amino acid transamination: hypervalinemia and hyperleucine-isoleucinemia. As t…	protein_coding																										yes
ENSG00000064270	ATP2C2	16		protein_coding
ENSG00000065320	NTN1	17	Netrin is included in a family of laminin-related secreted proteins. The function of this gene has not yet been defined; however, netrin is thought to be involved in axon guidance and cell migration during development. Mutations and loss of expression of netrin suggest that variation in netrin may be involved in cancer development. [provided by RefSeq, Jul 28]	protein_coding													yes																											yes
ENSG00000065809	FAM107B	10		protein_coding																										yes
ENSG00000065882	TBC1D1	4	TBC1D1 is the founding member of a family of proteins sharing a 18- to 2-amino acid TBC domain presumed to have a role in regulating cell growth and differentiation. These proteins share significant homology with TRE2 (USP6; MIM 64334), yeast Bub2, and CDC16 (MIM 63461) (White et al., 2 [PubMed 1965142]).[supplied by OMIM, Mar 28]	protein_coding																										yes
ENSG00000065883	CDK13	7	The protein encoded by this gene is a member of the cyclin-dependent serine/threonine protein kinase family. Members of this family are well known for their essential roles as master switches in cell cycle control. The exact function of this protein has not yet been determined, but it may play a role in mRNA processing and may be involved in regulation of hematopoiesis. Alternatively spliced tran…	protein_coding																											yes											yes
ENSG00000067208	EVI5	1		protein_coding				yes									yes		yes											yes						yes
ENSG00000068305	MEF2A	15	The protein encoded by this gene is a DNA-binding transcription factor that activates many muscle-specific, growth factor-induced, and stress-induced genes. The encoded protein can act as a homodimer or as a heterodimer and is involved in several cellular processes, including muscle development, neuronal differentiation, cell growth control, and apoptosis. Defects in this gene could be a cause of…	protein_coding
ENSG00000070010	UFD1L	22	The protein encoded by this gene forms a complex with two other proteins, nuclear protein localization-4 and valosin-containing protein, and this complex is necessary for the degradation of ubiquitinated proteins. In addition, this complex controls the disassembly of the mitotic spindle and the formation of a closed nuclear envelope after mitosis. Mutations in this gene have been associated with …	protein_coding			yes												yes											yes
ENSG00000070748	CHAT	10	This gene encodes an enzyme which catalyzes the biosynthesis of the neurotransmitter acetylcholine. This gene product is a characteristic feature of cholinergic neurons, and changes in these neurons may explain some of the symptoms of Alzheimer's disease. Polymorphisms in this gene have been associated with Alzheimer's disease and mild cognitive impairment. Mutations in this gene are associated w…	protein_coding																yes																						yes
ENSG00000071242	RPS6KA2	6	This gene encodes a member of the RSK (ribosomal S6 kinase) family of serine/threonine kinases. This kinase contains 2 non-identical kinase catalytic domains and phosphorylates various substrates, including members of the mitogen-activated kinase (MAPK) signalling pathway. The activity of this protein has been implicated in controlling cell growth and differentiation. Alternate transcriptional sp…	protein_coding
ENSG00000072858	SIDT1	3		protein_coding																												yes
ENSG00000077063	CTTNBP2	7	This gene encodes a protein with six ankyrin repeats and several proline-rich regions. A similar gene in rat interacts with a central regulator of the actin cytoskeleton. [provided by RefSeq, Jul 28]	protein_coding																																						yes
ENSG00000078328	RBFOX1	16	The Fox-1 family of RNA-binding proteins is evolutionarily conserved, and regulates tissue-specific alternative splicing in metazoa. Fox-1 recognizes a (U)GCAUG stretch in regulated exons or in flanking introns. The protein binds to the C-terminus of ataxin-2 and may contribute to the restricted pathology of spinocerebellar ataxia type 2 (SCA2). Ataxin-2 is the product of the SCA2 gene which caus…	protein_coding											yes															yes
ENSG00000079156	OSBPL6	2	This gene encodes a member of the oxysterol-binding protein (OSBP) family, a group of intracellular lipid receptors. Most members contain an N-terminal pleckstrin homology domain and a highly conserved C-terminal OSBP-like sterol-binding domain. Transcript variants encoding different isoforms have been identified. [provided by RefSeq, Jul 28]	protein_coding																										yes
ENSG00000079393	DUSP13	10	Members of the protein-tyrosine phosphatase superfamily cooperate with protein kinases to regulate cell proliferation and differentiation. This superfamily is separated into two families based on the substrate that is dephosphorylated. One family, the dual specificity phosphatases (DSPs) acts on both phosphotyrosine and phosphoserine/threonine residues. This gene encodes different but related DSP…	protein_coding																																							yes			yes
ENSG00000079691	LRRC16A	6		protein_coding
ENSG00000081019	RSBN1	1		protein_coding																										yes
ENSG00000081026	MAGI3	1		protein_coding																										yes
ENSG00000082074	FYB	5	The protein encoded by this gene is an adapter for the FYN protein and LCP2 signaling cascades in T-cells. The encoded protein is involved in platelet activation and controls the expression of interleukin-2. Three transcript variants encoding different isoforms have been found for this gene. [provided by RefSeq, Jul 211]	protein_coding																								yes
ENSG00000085276	MECOM	3	The protein encoded by this gene is a transcriptional regulator and oncoprotein that may be involved in hematopoiesis, apoptosis, development, and cell differentiation and proliferation. The encoded protein can interact with CTBP1, SMAD3, CREBBP, KAT2B, MAPK8, and MAPK9. This gene can undergo translocation with the AML1 gene, resulting in overexpression of this gene and the onset of leukemia. Sev…	protein_coding
ENSG00000086991	NOX4	11	This gene encodes a member of the NOX-family of enzymes that functions as the catalytic subunit the NADPH oxidase complex. The encoded protein is localized to non-phagocytic cells where it acts as an oxygen sensor and catalyzes the reduction of molecular oxygen to various reactive oxygen species (ROS). The ROS generated by this protein have been implicated in numerous biological functions includi…	protein_coding			yes		yes																										yes								yes
ENSG00000087258	GNAO1	16	The protein encoded by this gene represents the alpha subunit of the Go heterotrimeric G-protein signal-transducing complex. Defects in this gene are a cause of early-onset epileptic encephalopathy. Two transcript variants encoding different isoforms have been found for this gene. [provided by RefSeq, Aug 215]	protein_coding																										yes
ENSG00000089057	SLC23A2	20	The absorption of vitamin C into the body and its distribution to organs requires two sodium-dependent vitamin C transporters. This gene encodes one of the two required transporters and the encoded protein accounts for tissue-specific uptake of vitamin C. Previously, this gene had an official symbol of SLC23A1. [provided by RefSeq, Jul 28]	protein_coding															yes											yes
ENSG00000089177	KIF16B	20	The protein encoded by this gene is a kinesin-like protein that may be involved in intracellular trafficking. Three transcript variants encoding different isoforms have been found for this gene. [provided by RefSeq, Dec 21]	protein_coding				yes
ENSG00000089250	NOS1	12	The protein encoded by this gene belongs to the family of nitric oxide synthases, which synthesize nitric oxide from L-arginine. Nitric oxide is a reactive free radical, which acts as a biologic mediator in several processes, including neurotransmission, and antimicrobial and antitumoral activities. In the brain and peripheral nervous system, nitric oxide displays many properties of a neurotransm…	protein_coding															yes											yes
ENSG00000090924	PLEKHG2	19		protein_coding															yes											yes
ENSG00000090932	DLL3	19	This gene encodes a member of the delta protein ligand family. This family functions as Notch ligands that are characterized by a DSL domain, EGF repeats, and a transmembrane domain. Mutations in this gene cause autosomal recessive spondylocostal dysostosis 1. Two transcript variants encoding distinct isoforms have been identified for this gene. [provided by RefSeq, Jul 28]	protein_coding															yes
ENSG00000091428	RAPGEF4	2		protein_coding
ENSG00000093009	CDC45	22	The protein encoded by this gene was identified by its strong similarity with Saccharomyces cerevisiae Cdc45, an essential protein required to the initiation of DNA replication. Cdc45 is a member of the highly conserved multiprotein complex including Cdc6/Cdc18, the minichromosome maintenance proteins (MCMs) and DNA polymerase, which is important for early steps of DNA replication in eukaryotes. …	protein_coding															yes											yes
ENSG00000100079	LGALS2	22	The protein encoded by this gene is a soluble beta-galactoside binding lectin. The encoded protein is found as a homodimer and can bind to lymphotoxin-alpha. A single nucleotide polymorphism in an intron of this gene can alter the transcriptional level of the protein, with a resultant increased risk of myocardial infarction. [provided by RefSeq, Jul 28]	protein_coding																										yes
ENSG00000100084	HIRA	22	This gene encodes a histone chaperone that preferentially places the variant histone H3.3 in nucleosomes. Orthologs of this gene in yeast, flies, and plants are necessary for the formation of transcriptionally silent heterochomatin. This gene plays an important role in the formation of the senescence-associated heterochromatin foci. These foci likely mediate the irreversible cell cycle changes th…	protein_coding			yes												yes											yes
ENSG00000100311	PDGFB	22	This gene encodes a member of the protein family comprised of both platelet-derived growth factors (PDGF) and vascular endothelial growth factors (VEGF). The encoded preproprotein is proteolytically processed to generate platelet-derived growth factor subunit B, which can homodimerize, or alternatively, heterodimerize with the related platelet-derived growth factor subunit A. These proteins bind …	protein_coding
ENSG00000100346	CACNA1I	22	This gene encodes the pore-forming alpha subunit of a voltage gated calcium channel. The encoded protein is a member of a subfamily of calcium channels referred to as is a low voltage-activated, T-type, calcium channel. The channel encoded by this protein is characterized by a slower activation and inactivation compared to other T-type calcium channels. This protein may be involved in calcium sig…	protein_coding													yes
ENSG00000100592	DAAM1	14	Cell motility, adhesion, cytokinesis, and other functions of the cell cortex are mediated by reorganization of the actin cytoskeleton and several formin homology (FH) proteins have been associated with these processes. The protein encoded by this gene contains two FH domains and belongs to a novel FH protein subfamily implicated in cell polarity. A key regulator of cytoskeletal architecture, the …	protein_coding													yes													yes	yes																		yes
ENSG00000100934	SEC23A	14	The protein encoded by this gene is a member of the SEC23 subfamily of the SEC23/SEC24 family. It is part of a protein complex and found in the ribosome-free transitional face of the endoplasmic reticulum (ER) and associated vesicles. This protein has similarity to yeast Sec23p component of COPII. COPII is the coat protein complex responsible for vesicle budding from the ER. The encoded protein i…	protein_coding																																							yes
ENSG00000101144	BMP7	20	This gene encodes a member of the transforming growth factor-beta (TGF-beta) family of proteins. The encoded preproprotein is proteolytically processed to generate each subunit of the mature homodimer, which plays a role in bone, kidney and brown adipose tissue development. This protein induces ectopic bone formation and may promote fracture healing in human patients. [provided by RefSeq, Nov 215]	protein_coding											yes				yes											yes
ENSG00000101188	NTSR1	20	Neurotensin receptor 1 belongs to the large superfamily of G-protein coupled receptors. NTSR1 mediates the multiple functions of neurotensin, such as hypotension, hyperglycemia, hypothermia, antinociception, and regulation of intestinal motility and secretion. [provided by RefSeq, Jul 28]	protein_coding																										yes
ENSG00000101333	PLCB4	20	The protein encoded by this gene catalyzes the formation of inositol 1,4,5-trisphosphate and diacylglycerol from phosphatidylinositol 4,5-bisphosphate. This reaction uses calcium as a cofactor and plays an important role in the intracellular transduction of many extracellular signals in the retina. Multiple transcript variants encoding different isoforms have been found for this gene. [provided b…	protein_coding															yes				yes							yes												yes
ENSG00000101890	GUCY2F	X	The protein encoded by this gene is a guanylyl cyclase found predominantly in photoreceptors in the retina. The encoded protein is thought to be involved in resynthesis of cGMP after light activation of the visual signal transduction cascade, allowing a return to the dark state. This protein is a single-pass type I membrane protein. Defects in this gene may be a cause of X-linked retinitis pigmen…	protein_coding
ENSG00000101916	TLR8	X	The protein encoded by this gene is a member of the Toll-like receptor (TLR) family which plays a fundamental role in pathogen recognition and activation of innate immunity. TLRs are highly conserved from Drosophila to humans and share structural and functional similarities. They recognize pathogen-associated molecular patterns (PAMPs) that are expressed on infectious agents, and mediate the prod…	protein_coding
ENSG00000101955	SRPX	X		protein_coding				yes											yes				yes							yes												yes					yes
ENSG00000101958	GLRA2	X	The glycine receptor consists of two subunits, alpha and beta, and acts as a pentamer. The protein encoded by this gene is an alpha subunit and can bind strychnine. Several transcript variants encoding different isoforms have been found for this gene.[provided by RefSeq, Jan 21]	protein_coding
ENSG00000102313	ITIH6	X	The protein encoded by this gene belongs to the interalpha trypsin inhibitor heavy chain (ITIH) family. Interalpha trypsin inhibitor (ITI) is composed of two heavy chains (containing VWA domain) and one light chain. The light chain confers the protease-inhibitor function, while the heavy chains are involved in mediating protein-protein interactions with the components of the extracellular matrix.…	protein_coding															yes				yes							yes
ENSG00000102385	DRP2	X	Members of the dystrophin family of proteins perform a critical role in the maintenance of membrane-associated complexes at points of intercellular contact in vertebrate cells. The protein encoded by this gene is predicted to resemble certain short C-terminal isoforms of dystrophin and dystrophin-related protein 1 (DRP1 or utrophin). DRP2 is expressed principally in the brain and spinal cord. Two…	protein_coding																										yes
ENSG00000102572	STK24	13	This gene encodes a serine/threonine protein kinase that functions upstream of mitogen-activated protein kinase (MAPK) signaling. The encoded protein is cleaved into two chains by caspases; the N-terminal fragment (MST3/N) translocates to the nucleus and promotes programmed cells death. There is a pseudogene for this gene on chromosome X. Alternative splicing results in multiple transcript varian…	protein_coding																										yes
ENSG00000103489	XYLT1	16	This locus encodes a xylosyltransferase enzyme. The encoded protein catalyzes transfer of UDP-xylose to serine residues of an acceptor protein substrate. This transfer reaction is necessary for biosynthesis of glycosaminoglycan chains. Mutations in this gene have been associated with increased severity of pseudoxanthoma elasticum.[provided by RefSeq, Nov 29]	protein_coding																																						yes
ENSG00000105193	RPS16	19	Ribosomes, the organelles that catalyze protein synthesis, consist of a small 4S subunit and a large 6S subunit. Together these subunits are composed of 4 RNA species and approximately 8 structurally distinct proteins. This gene encodes a ribosomal protein that is a component of the 4S subunit. The protein belongs to the S9P family of ribosomal proteins. It is located in the cytoplasm. As is typi…	protein_coding															yes
ENSG00000105357	MYH14	19	This gene encodes a member of the myosin superfamily. The protein represents a conventional non-muscle myosin; it should not be confused with the unconventional myosin-14 (MYO14). Myosins are actin-dependent motor proteins with diverse functions including regulation of cytokinesis, cell motility, and cell polarity. Mutations in this gene result in one form of autosomal dominant hearing impairment…	protein_coding											yes															yes
ENSG00000105426	PTPRS	19	The protein encoded by this gene is a member of the protein tyrosine phosphatase (PTP) family. PTPs are known to be signaling molecules that regulate a variety of cellular processes including cell growth, differentiation, mitotic cycle, and oncogenic transformation. This PTP contains an extracellular region, a single transmembrane segment and two tandem intracytoplasmic catalytic domains, and thu…	protein_coding
ENSG00000105738	SIPA1L3	19		protein_coding	yes		yes										yes													yes					yes							yes
ENSG00000105971	CAV2	7	The protein encoded by this gene is a major component of the inner surface of caveolae, small invaginations of the plasma membrane, and is involved in essential cellular functions, including signal transduction, lipid metabolism, cellular growth control and apoptosis. This protein may function as a tumor suppressor. This gene and related family member (CAV1) are located next to each other on chro…	protein_coding
ENSG00000106034	CPED1	7		protein_coding																										yes
ENSG00000106536	POU6F2	7	This gene encodes a member of the POU protein family characterized by the presence of a bipartite DNA binding domain, consisting of a POU-specific domain and a homeodomain, separated by a variable polylinker. The DNA binding domain may bind to DNA as monomers or as homo- and/or heterodimers, in a sequence-specific manner. The POU family members are transcriptional regulators, many of which are kn…	protein_coding			yes		yes
ENSG00000106771	TMEM245	9		protein_coding															yes											yes
ENSG00000106823	ECM2	9	ECM2 encodes extracellular matrix protein 2, so named because it shares extensive similarity with known extracelluar matrix proteins. Three transcript variants encoding different isoforms have been found for this gene. [provided by RefSeq, Oct 21]	protein_coding
ENSG00000107077	KDM4C	9	This gene is a member of the Jumonji domain 2 (JMJD2) family. The encoded protein is a trimethylation-specific demethylase, and converts specific trimethylated histone residues to the dimethylated form. This enzymatic action regulates gene expression and chromosome segregation. Chromosomal aberrations and changes in expression of this gene may be found in tumor cells. Alternative splicing results…	protein_coding															yes											yes												yes
ENSG00000107951	MTPAP	10	The protein encoded by this gene is a member of the DNA polymerase type-B-like family. This enzyme synthesizes the 3' poly(A) tail of mitochondrial transcripts and plays a role in replication-dependent histone mRNA degradation.[provided by RefSeq, Jan 211]	protein_coding											yes				yes											yes
ENSG00000108001	EBF3	10	This gene encodes a member of the early B-cell factor (EBF) family of DNA binding transcription factors. EBF proteins are involved in B-cell differentiation, bone development and neurogenesis, and may also function as tumor suppressors. The encoded protein inhibits cell survival through the regulation of genes involved in cell cycle arrest and apoptosis, and aberrant methylation or deletion of th…	protein_coding					yes																					yes
ENSG00000108242	CYP2C18	10	This gene encodes a member of the cytochrome P45 superfamily of enzymes. The cytochrome P45 proteins are monooxygenases which catalyze many reactions involved in drug metabolism and synthesis of cholesterol, steroids and other lipids. This protein localizes to the endoplasmic reticulum but its specific substrate has not yet been determined. The gene is located within a cluster of cytochrome P45 g…	protein_coding					yes
ENSG00000109158	GABRA4	4	Gamma-aminobutyric acid (GABA) is the major inhibitory neurotransmitter in the mammalian brain where it acts at GABA-A receptors, which are ligand-gated chloride channels. Chloride conductance of these channels can be modulated by agents such as benzodiazepines that bind to the GABA-A receptor. At least 16 distinct subunits of GABA-A receptors have been identified. This gene encodes subunit alpha…	protein_coding																										yes
ENSG00000109814	UGDH	4	The protein encoded by this gene converts UDP-glucose to UDP-glucuronate and thereby participates in the biosynthesis of glycosaminoglycans such as hyaluronan, chondroitin sulfate, and heparan sulfate. These glycosylated compounds are common components of the extracellular matrix and likely play roles in signal transduction, cell migration, and cancer growth and metastasis. The expression of this…	protein_coding																										yes
ENSG00000109819	PPARGC1A	4	The protein encoded by this gene is a transcriptional coactivator that regulates the genes involved in energy metabolism. This protein interacts with PPARgamma, which permits the interaction of this protein with multiple transcription factors. This protein can interact with, and regulate the activities of, cAMP response element binding protein (CREB) and nuclear respiratory factors (NRFs). It pro…	protein_coding																																							yes
ENSG00000110002	VWA5A	11		protein_coding	yes														yes											yes
ENSG00000110841	PPFIBP1	12	The protein encoded by this gene is a member of the LAR protein-tyrosine phosphatase-interacting protein (liprin) family. Liprins interact with members of LAR family of transmembrane protein tyrosine phosphatases, which are known to be important for axon guidance and mammary gland development. It has been proposed that liprins are multivalent proteins that form complex structures and act as scaff…	protein_coding																										yes
ENSG00000111181	SLC6A12	12		protein_coding
ENSG00000111452	GPR133	12	The adhesion G-protein-coupled receptors (GPCRs), including GPR133, are membrane-bound proteins with long N termini containing multiple domains. GPCRs, or GPRs, contain 7 transmembrane domains and transduce extracellular signals through heterotrimeric G proteins (summary by Bjarnadottir et al., 24 [PubMed 152321]).[supplied by OMIM, Nov 21]	protein_coding																										yes
ENSG00000111885	MAN1A1	6	This gene encodes a class I mammalian Golgi 1,2-mannosidase which is a type II transmembrane protein. This protein catalyzes the hydrolysis of three terminal mannose residues from peptide-bound Man(9)-GlcNAc(2) oligosaccharides and belongs to family 47 of glycosyl hydrolases. [provided by RefSeq, Jul 212]	protein_coding												yes									yes										yes									yes
ENSG00000111913	FAM65B	6	The protein encoded by this gene stimulates the formation of a non-mitotic multinucleate syncytium from proliferative cytotrophoblasts during trophoblast differentiation. Alternative splicing of this gene results in multiple transcript variants. [provided by RefSeq, Nov 213]	protein_coding																										yes
ENSG00000112320	SOBP	6	The protein encoded by this gene is a nuclear zinc finger protein that is involved in development of the cochlea. Defects in this gene have also been linked to intellectual disability. [provided by RefSeq, Mar 211]	protein_coding														yes
ENSG00000112414	GPR126	6	This gene, which is upregulated in human umbilical vein endothelial cells, encodes a G protein-coupled receptor. Variations in this gene can affect a person's stature. Multiple transcript variants encoding different proteins have been found for this gene. [provided by RefSeq, Mar 29]	protein_coding																																									yes
ENSG00000113273	ARSB	5	Arylsulfatase B encoded by this gene belongs to the sulfatase family. The arylsulfatase B homodimer hydrolyzes sulfate groups of N-Acetyl-D-galactosamine, chondriotin sulfate, and dermatan sulfate. The protein is targetted to the lysozyme. Mucopolysaccharidosis type VI is an autosomal recessive lysosomal storage disorder resulting from a deficiency of arylsulfatase B. Two alternatively spliced tr…	protein_coding																																							yes
ENSG00000113448	PDE4D	5	This gene encodes one of four mammalian counterparts to the fruit fly 'dunce' gene. The encoded protein has 3',5'-cyclic-AMP phosphodiesterase activity and degrades cAMP, which acts as a signal transduction molecule in multiple cell types. This gene uses different promoters to generate multiple alternatively spliced transcript variants that encode functional proteins.[provided by RefSeq, Sep 29]	protein_coding																										yes
ENSG00000114573	ATP6V1A	3	This gene encodes a component of vacuolar ATPase (V-ATPase), a multisubunit enzyme that mediates acidification of eukaryotic intracellular organelles. V-ATPase dependent organelle acidification is necessary for such intracellular processes as protein sorting, zymogen activation, receptor-mediated endocytosis, and synaptic vesicle proton gradient generation. V-ATPase is composed of a cytosolic V1 …	protein_coding																												yes
ENSG00000115386	REG1A	2	This gene is a type I subclass member of the Reg gene family. The Reg gene family is a multigene family grouped into four subclasses, types I, II, III and IV, based on the primary structures of the encoded proteins. This gene encodes a protein that is secreted by the exocrine pancreas. It is associated with islet cell regeneration and diabetogenesis and may be involved in pancreatic lithogenesis.…	protein_coding			yes																							yes												yes
ENSG00000115756	HPCAL1	2	The protein encoded by this gene is a member of neuron-specific calcium-binding proteins family found in the retina and brain. It is highly similar to human hippocalcin protein and nearly identical to the rat and mouse hippocalcin like-1 proteins. It may be involved in the calcium-dependent regulation of rhodopsin phosphorylation and may be of relevance for neuronal signalling in the central nerv…	protein_coding															yes											yes
ENSG00000115919	KYNU	2	Kynureninase is a pyridoxal-5'-phosphate (pyridoxal-P) dependent enzyme that catalyzes the cleavage of L-kynurenine and L-3-hydroxykynurenine into anthranilic and 3-hydroxyanthranilic acids, respectively. Kynureninase is involved in the biosynthesis of NAD cofactors from tryptophan through the kynurenine pathway. Alternative splicing results in multiple transcript variants. [provided by RefSeq, N…	protein_coding
ENSG00000115944	COX7A2L	2	Cytochrome c oxidase (COX), the terminal component of the mitochondrial respiratory chain, catalyzes the electron transfer from reduced cytochrome c to oxygen. This component is a heteromeric complex consisting of 3 catalytic subunits encoded by mitochondrial genes and multiple structural subunits encoded by nuclear genes. The mitochondrially-encoded subunits function in electron transfer, and th…	protein_coding		yes					yes		yes					yes			yes				yes															yes						yes	yes
ENSG00000115956	PLEK	2		protein_coding																																									yes
ENSG00000116117	PARD3B	2		protein_coding
ENSG00000116183	PAPPA2	1	This gene encodes a member of the pappalysin family of metzincin metalloproteinases. The encoded protein cleaves insulin-like growth factor-binding protein 5 and is thought to be a local regulator of insulin-like growth factor (IGF) bioavailability. Alternative splicing results in multiple transcript variants. [provided by RefSeq, Jul 21]	protein_coding																																							yes
ENSG00000116288	PARK7	1	The product of this gene belongs to the peptidase C56 family of proteins. It acts as a positive regulator of androgen receptor-dependent transcription. It may also function as a redox-sensitive chaperone, as a sensor for oxidative stress, and it apparently protects neurons against oxidative stress and cell death. Defects in this gene are the cause of autosomal recessive early-onset Parkinson dise…	protein_coding
ENSG00000116704	SLC35D1	1	Glycosylation of cellular glycoconjugates occurs in the endoplasmic reticulum (ER) and Golgi compartment, and requires transport of nucleotide sugars from the cytosol into the lumen of the ER and Golgi by specific transporters. The protein encoded by this gene resides in the ER, and transports both UDP-glucuronic acid (UDP-GlcA) and UDP-N-acetylgalactosamine (UDP-GalNAc) from the cytoplasm to the…	protein_coding										yes	yes		yes																				yes
ENSG00000116857	TMEM9	1		protein_coding
ENSG00000117597	DIEXF	1		protein_coding
ENSG00000118655	DCLRE1B	1	DNA interstrand cross-links prevent strand separation, thereby physically blocking transcription, replication, and segregation of DNA. DCLRE1B is one of several evolutionarily conserved genes involved in repair of interstrand cross-links (Dronkert et al., 2 [PubMed 1848582]).[supplied by OMIM, Mar 28]	protein_coding																										yes
ENSG00000119326	CTNNAL1	9		protein_coding															yes	yes										yes
ENSG00000119965	C10orf88	10		protein_coding															yes	yes										yes												yes
ENSG00000120280	CXorf21	X		protein_coding																										yes
ENSG00000120645	IQSEC3	12		protein_coding
ENSG00000120784	ZFP30	19		protein_coding	yes		yes																																			yes
ENSG00000121579	NAA50	3		protein_coding																												yes
ENSG00000122042	UBL3	13		protein_coding															yes				yes							yes
ENSG00000122786	CALD1	7	This gene encodes a calmodulin- and actin-binding protein that plays an essential role in the regulation of smooth muscle and nonmuscle contraction. The conserved domain of this protein possesses the binding activities to Ca(2+)-calmodulin, actin, tropomyosin, myosin, and phospholipids. This protein is a potent inhibitor of the actin-tropomyosin activated myosin MgATPase, and serves as a mediatin…	protein_coding																			yes							yes
ENSG00000123104	ITPR2	12	The protein encoded by this gene belongs to the inositol 1,4,5-triphosphate receptor family, whose members are second messenger intracellular calcium release channels. These proteins mediate a rise in cytoplasmic calcium in response to receptor activated production of inositol triphosphate. Inositol triphosphate receptor-mediated signaling is involved in many processes including cell migration, c…	protein_coding																										yes
ENSG00000123609	NMI	2	NMYC interactor (NMI) encodes a protein that interacts with NMYC and CMYC (two members of the oncogene Myc family), and other transcription factors containing a Zip, HLH, or HLH-Zip motif. The NMI protein also interacts with all STATs except STAT2 and augments STAT-mediated transcription in response to cytokines IL2 and IFN-gamma. The NMI mRNA has low expression levels in all human fetal and adul…	protein_coding
ENSG00000123610	TNFAIP6	2	The protein encoded by this gene is a secretory protein that contains a hyaluronan-binding domain, and thus is a member of the hyaluronan-binding protein family. The hyaluronan-binding domain is known to be involved in extracellular matrix stability and cell migration. This protein has been shown to form a stable complex with inter-alpha-inhibitor (I alpha I), and thus enhance the serine protease…	protein_coding
ENSG00000124370	MCEE	2	The product of this gene catalyzes the interconversion of D- and L-methylmalonyl-CoA during the degradation of branched chain amino acids. odd chain-length fatty acids, and other metabolites. Mutations in this gene result in methylmalonyl-CoA epimerase deficiency, which is presented as mild to moderate methylmalonic aciduria. [provided by RefSeq, Jul 28]	protein_coding																																							yes
ENSG00000124491	F13A1	6	This gene encodes the coagulation factor XIII A subunit. Coagulation factor XIII is the last zymogen to become activated in the blood coagulation cascade. Plasma factor XIII is a heterotetramer composed of 2 A subunits and 2 B subunits. The A subunits have catalytic function, and the B subunits do not have enzymatic activity and may serve as plasma carrier molecules. Platelet factor XIII is compr…	protein_coding
ENSG00000124615	MOCS1	6	Molybdenum cofactor biosynthesis is a conserved pathway leading to the biological activation of molybdenum. The protein encoded by this gene is involved in this pathway. This gene was originally thought to produce a bicistronic mRNA with the potential to produce two proteins (MOCS1A and MOCS1B) from adjacent open reading frames. However, only the first open reading frame (MOCS1A) has been found t…	protein_coding
ENSG00000124786	SLC35B3	6	This gene is a member of the solute carrier family. The encoded protein is involved in the transport of 3-prime phosphoadenosine 5-prime phosphosulfate (PAPS) from the nucleus or the cytosol to the Golgi lumen. This gene has been reported to be expressed preferentially in the human colon tissues. Alternative splicing results in multiple transcript variants. [provided by RefSeq, Dec 213]	protein_coding																																				yes
ENSG00000124788	ATXN1	6	The autosomal dominant cerebellar ataxias (ADCA) are a heterogeneous group of neurodegenerative disorders characterized by progressive degeneration of the cerebellum, brain stem and spinal cord. Clinically, ADCA has been divided into three groups: ADCA types I-III. ADCAI is genetically heterogeneous, with five genetic loci, designated spinocerebellar ataxia (SCA) 1, 2, 3, 4 and 6, being assigned …	protein_coding																																							yes
ENSG00000125046	SSUH2	3		protein_coding																										yes
ENSG00000125257	ABCC4	13	The protein encoded by this gene is a member of the superfamily of ATP-binding cassette (ABC) transporters. ABC proteins transport various molecules across extra- and intra-cellular membranes. ABC genes are divided into seven distinct subfamilies (ABC1, MDR/TAP, MRP, ALD, OABP, GCN2, White). This protein is a member of the MRP subfamily which is involved in multi-drug resistance. This family memb…	protein_coding				yes											yes											yes					yes												yes
ENSG00000125780	TGM3	20	Transglutaminases are enzymes that catalyze the crosslinking of proteins by epsilon-gamma glutamyl lysine isopeptide bonds. While the primary structure of transglutaminases is not conserved, they all have the same amino acid sequence at their active sites and their activity is calcium-dependent. The protein encoded by this gene consists of two polypeptide chains activated from a single precursor …	protein_coding
ENSG00000125851	PCSK2	20	This gene encodes a member of the subtilisin-like proprotein convertase family, which includes proteases that process protein and peptide precursors trafficking through regulated or constitutive branches of the secretory pathway. The protein undergoes an initial autocatalytic processing event and interacts with a neuroendocrine secretory protein in the ER, exits the ER and sorts to secretory gran…	protein_coding																										yes
ENSG00000125878	TCF15	20	The protein encoded by this gene is found in the nucleus and may be involved in the early transcriptional regulation of patterning of the mesoderm. The encoded basic helix-loop-helix protein requires dimerization with another basic helix-loop-helix protein for efficient DNA binding. [provided by RefSeq, Jul 28]	protein_coding					yes
ENSG00000126267	COX6B1	19	Cytochrome c oxidase (COX), the terminal enzyme of the mitochondrial respiratory chain, catalyzes the electron transfer from reduced cytochrome c to oxygen. It is a heteromeric complex consisting of 3 catalytic subunits encoded by mitochondrial genes and multiple structural subunits encoded by nuclear genes. The mitochondrially-encoded subunits function in electron transfer, and the nuclear-encod…	protein_coding																																							yes		yes
ENSG00000127074	RGS13	1	The protein encoded by this gene is a member of the regulator of G protein signaling (RGS) family. RGS family members share similarity with S. cerevisiae SST2 and C. elegans egl-1 proteins, which contain a characteristic conserved RGS domain. RGS proteins accelerate GTPase activity of G protein alpha-subunits, thereby driving G protein into their inactive GDP-bound form, thus negatively regulatin…	protein_coding													yes																															yes
ENSG00000127084	FGD3	9		protein_coding															yes											yes
ENSG00000127463	EMC1	1	This gene encodes a single-pass type I transmembrane protein, which is a subunit of the endoplasmic reticulum membrane protein complex (EMC). Multiple alternatively spliced transcript variants encoding different isoforms have been found for this gene. [provided by RefSeq, Sep 212]	protein_coding																										yes
ENSG00000127481	UBR4	1	The protein encoded by this gene is an E3 ubiquitin-protein ligase that interacts with the retinoblastoma-associated protein in the nucleus and with calcium-bound calmodulin in the cytoplasm. The encoded protein appears to be a cytoskeletal component in the cytoplasm and part of the chromatin scaffold in the nucleus. In addition, this protein is a target of the human papillomavirus type 16 E7 onc…	protein_coding															yes											yes
ENSG00000127603	MACF1	1	This gene encodes a large protein containing numerous spectrin and leucine-rich repeat (LRR) domains. The encoded protein is a member of a family of proteins that form bridges between different cytoskeletal elements. This protein facilitates actin-microtubule interactions at the cell periphery and couples the microtubule network to cellular junctions. Alternative splicing results in multiple tran…	protein_coding																										yes
ENSG00000128268	MGAT3	22	There are believed to be over 1 different glycosyltransferases involved in the synthesis of protein-bound and lipid-bound oligosaccharides. The enzyme encoded by this gene transfers a GlcNAc residue to the beta-linked mannose of the trimannosyl core of N-linked oligosaccharides and produces a bisecting GlcNAc. Multiple alternatively spliced variants, encoding the same protein, have been identifie…	protein_coding
ENSG00000128585	MKLN1	7	Muskelin is an intracellular protein that acts as a mediator of cell spreading and cytoskeletal responses to the extracellular matrix component thrombospondin I (MIM 1886) (Adams et al., 1998 [PubMed 9724633]).[supplied by OMIM, Mar 28]	protein_coding																										yes
ENSG00000128805	ARHGAP22	10	This gene encodes a member of the GTPase activating protein family which activates a GTPase belonging to the RAS superfamily of small GTP-binding proteins. The encoded protein is insulin-responsive, is dependent on the kinase Akt and requires the Akt-dependent 14-3-3 binding protein which binds sequentially to two serine residues. The result of these interactions is regulation of cell motility. M…	protein_coding	yes														yes	yes													yes									yes					yes
ENSG00000128872	TMOD2	15	This gene encodes a neuronal-specific member of the tropomodulin family of actin-regulatory proteins. The encoded protein caps the pointed end of actin filaments preventing both elongation and depolymerization. The capping activity of this protein is dependent on its association with tropomyosin. Alternatively spliced transcript variants encoding different isoforms have been described. [provided …	protein_coding																										yes
ENSG00000130054	FAM155B	X	This gene encodes a product belonging to a family of proteins with unknown function. The presence of two transmembrane domains suggests that this protein is a multi-pass membrane protein. [provided by RefSeq, Sep 211]	protein_coding															yes
ENSG00000130822	PNCK	X	PNCK is a member of the calcium/calmodulin-dependent protein kinase family of protein serine/threonine kinases (see CAMK1; MIM 64998) (Gardner et al., 2 [PubMed 1673339]).[supplied by OMIM, Mar 28]	protein_coding															yes
ENSG00000131018	SYNE1	6	This gene encodes a spectrin repeat containing protein expressed in skeletal and smooth muscle, and peripheral blood lymphocytes, that localizes to the nuclear membrane. Mutations in this gene have been associated with autosomal recessive spinocerebellar ataxia 8, also referred to as autosomal recessive cerebellar ataxia type 1 or recessive ataxia of Beauce. Alternatively spliced transcript varia…	protein_coding																										yes
ENSG00000131558	EXOC4	7	The protein encoded by this gene is a component of the exocyst complex, a multiple protein complex essential for targeting exocytic vesicles to specific docking sites on the plasma membrane. Though best characterized in yeast, the component proteins and functions of exocyst complex have been demonstrated to be highly conserved in higher eukaryotes. At least eight components of the exocyst complex…	protein_coding																										yes
ENSG00000132329	RAMP1	2	The protein encoded by this gene is a member of the RAMP family of single-transmembrane-domain proteins, called receptor (calcitonin) activity modifying proteins (RAMPs). RAMPs are type I transmembrane proteins with an extracellular N terminus and a cytoplasmic C terminus. RAMPs are required to transport calcitonin-receptor-like receptor (CRLR) to the plasma membrane. CRLR, a receptor with seven …	protein_coding																										yes
ENSG00000132623	ANKEF1	20		protein_coding																										yes
ENSG00000132874	SLC14A2	18	The protein encoded by this gene belongs to the urea transporter family. In mammalian cells, urea is the chief end product of nitrogen catabolism, and plays an important role in the urinary concentration mechanism. This protein is expressed in the inner medulla of the kidney, and mediates rapid transepithelial urea transport across the inner medullary collecting duct. Alternatively spliced transc…	protein_coding														yes
ENSG00000133019	CHRM3	1	The muscarinic cholinergic receptors belong to a larger family of G protein-coupled receptors. The functional diversity of these receptors is defined by the binding of acetylcholine and includes cellular responses such as adenylate cyclase inhibition, phosphoinositide degeneration, and potassium channel mediation. Muscarinic receptors influence many effects of acetylcholine in the central and per…	protein_coding																										yes
ENSG00000133030	MPRIP	17		protein_coding																										yes
ENSG00000133401	PDZD2	5	Proteins containing PDZ domains have been shown frequently to bind the C-termini of transmembrane receptors or ion channels. They have also been shown to bind to other PDZ domain proteins and could possibly be involved in intracellular signalling. The protein encoded by this gene contains six PDZ domains and shares sequence similarity with pro-interleukin-16 (pro-IL-16). Like pro-IL-16, the encod…	protein_coding
ENSG00000133835	HSD17B4	5	The protein encoded by this gene is a bifunctional enzyme that is involved in the peroxisomal beta-oxidation pathway for fatty acids. It also acts as a catalyst for the formation of 3-ketoacyl-CoA intermediates from both straight-chain and 2-methyl-branched-chain fatty acids. Defects in this gene that affect the peroxisomal fatty acid beta-oxidation activity are a cause of D-bifunctional protein …	protein_coding									yes				yes	yes	yes			yes		yes		yes	yes	yes				yes			yes										yes			yes
ENSG00000134242	PTPN22	1	This gene encodes of member of the non-receptor class 4 subfamily of the protein-tyrosine phosphatase family. The encoded protein is a lymphoid-specific intracellular phosphatase that associates with the molecular adapter protein CBL and may be involved in regulating CBL function in the T-cell receptor signaling pathway. Mutations in this gene may be associated with a range of autoimmune disorder…	protein_coding															yes											yes
ENSG00000134262	AP4B1	1	This gene encodes a subunit of a heterotetrameric adapter-like complex 4 that is involved in targeting proteins from the trans-Golgi network to the endosomal-lysosomal system. Mutations in this gene are associated with cerebral palsy spastic quadriplegic type 5 (CPSQ5) disorder. Alternatively spliced transcript variants encoding different isoforms have been found for this gene. [provided by RefSe…	protein_coding																										yes
ENSG00000134376	CRB1	1	This gene encodes a protein which is similar to the Drosophila crumbs protein and localizes to the inner segment of mammalian photoreceptors. In Drosophila crumbs localizes to the stalk of the fly photoreceptor and may be a component of the molecular scaffold that controls proper development of polarity in the eye. Mutations in this gene are associated with a severe form of retinitis pigmentosa, …	protein_coding																										yes
ENSG00000134470	IL15RA	10	This gene encodes a cytokine receptor that specifically binds interleukin 15 (IL15) with high affinity. The receptors of IL15 and IL2 share two subunits, IL2R beta and IL2R gamma. This forms the basis of many overlapping biological activities of IL15 and IL2. The protein encoded by this gene is structurally related to IL2R alpha, an additional IL2-specific alpha subunit necessary for high affinit…	protein_coding			yes
ENSG00000134504	KCTD1	18		protein_coding																																						yes
ENSG00000134882	UBAC2	13		protein_coding																												yes											yes
ENSG00000136237	RAPGEF5	7	Members of the RAS (see HRAS; MIM 192) subfamily of GTPases function in signal transduction as GTP/GDP-regulated switches that cycle between inactive GDP- and active GTP-bound states. Guanine nucleotide exchange factors (GEFs), such as RAPGEF5, serve as RAS activators by promoting acquisition of GTP to maintain the active GTP-bound state and are the key link between cell surface receptors and RAS…	protein_coding
ENSG00000136267	DGKB	7	Diacylglycerol kinases (DGKs) are regulators of the intracellular concentration of the second messenger diacylglycerol (DAG) and thus play a key role in cellular processes. Nine mammalian isotypes have been identified, which are encoded by separate genes. Mammalian DGK isozymes contain a conserved catalytic (kinase) domain and a cysteine-rich domain (CRD). The protein encoded by this gene is a di…	protein_coding														yes
ENSG00000136379	ABHD17C	15		protein_coding																										yes
ENSG00000137090	DMRT1	9	This gene is found in a cluster with two other members of the gene family, having in common a zinc finger-like DNA-binding motif (DM domain). The DM domain is an ancient, conserved component of the vertebrate sex-determining pathway that is also a key regulator of male development in flies and nematodes. This gene exhibits a gonad-specific and sexually dimorphic expression pattern. Defective test…	protein_coding
ENSG00000137474	MYO7A	11	This gene is a member of the myosin gene family. Myosins are mechanochemical proteins characterized by the presence of a motor domain, an actin-binding domain, a neck domain that interacts with other proteins, and a tail domain that serves as an anchor. This gene encodes an unconventional myosin with a very short tail. Defects in this gene are associated with the mouse shaker-1 phenotype and the …	protein_coding															yes											yes
ENSG00000137571	SLCO5A1	8	This gene encodes a 12 transmembrane domain protein that is a member of the solute carrier organic anion transporter superfamily. Alternative splicing results in multiple transcript variants. [provided by RefSeq, Mar 29]	protein_coding																										yes
ENSG00000137878	GCOM1	15	This locus represents naturally occurring readthrough transcription between the neighboring MYZAP (myocardial zonula adherens protein) and POLR2M (polymerase (RNA) II (DNA directed) polypeptide M) genes on chromosome 15. Alternative splicing results in multiple readthrough transcript variants. Readthrough variants may encode proteins that share sequence identity with the upstream gene product or …	protein_coding				yes		yes							yes		yes	yes																							yes
ENSG00000137968	SLC44A5	1		protein_coding																								yes												yes							yes
ENSG00000138109	CYP2C9	10	This gene encodes a member of the cytochrome P45 superfamily of enzymes. The cytochrome P45 proteins are monooxygenases which catalyze many reactions involved in drug metabolism and synthesis of cholesterol, steroids and other lipids. This protein localizes to the endoplasmic reticulum and its expression is induced by rifampin. The enzyme is known to metabolize many xenobiotics, including phenyto…	protein_coding					yes
ENSG00000138161	CUZD1	10		protein_coding															yes	yes			yes							yes
ENSG00000138185	ENTPD1	10	The protein encoded by this gene is a plasma membrane protein that hydrolyzes extracellular ATP and ADP to AMP. Inhibition of this protein's activity may confer anticancer benefits. Several transcript variants encoding different isoforms have been found for this gene. [provided by RefSeq, Aug 215]	protein_coding			yes
ENSG00000138448	ITGAV	2	The product of this gene belongs to the integrin alpha chain family. Integrins are heterodimeric integral membrane proteins composed of an alpha subunit and a beta subunit that function in cell surface adhesion and signaling. The encoded preproprotein is proteolytically processed to generate light and heavy chains that comprise the alpha V subunit. This subunit associates with beta 1, beta 3, bet…	protein_coding																										yes
ENSG00000138738	PRDM5	4	The protein encoded by this gene is a transcription factor of the PR-domain protein family. It contains a PR-domain and multiple zinc finger motifs. Transcription factors of the PR-domain family are known to be involved in cell differentiation and tumorigenesis. [provided by RefSeq, Jul 28]	protein_coding															yes
ENSG00000139219	COL2A1	12	This gene encodes the alpha-1 chain of type II collagen, a fibrillar collagen found in cartilage and the vitreous humor of the eye. Mutations in this gene are associated with achondrogenesis, chondrodysplasia, early onset familial osteoarthritis, SED congenita, Langer-Saldino achondrogenesis, Kniest dysplasia, Stickler syndrome type I, and spondyloepimetaphyseal dysplasia Strudwick type. In addit…	protein_coding																										yes
ENSG00000140526	ABHD2	15	This gene encodes a protein containing an alpha/beta hydrolase fold, which is a catalytic domain found in a very wide range of enzymes. The function of this protein has not been determined. Alternative splicing of this gene results in two transcript variants encoding the same protein. [provided by RefSeq, Jul 28]	protein_coding																										yes
ENSG00000140527	WDR93	15		protein_coding																										yes
ENSG00000140563	MCTP2	15		protein_coding														yes
ENSG00000140650	PMM2	16	The protein encoded by this gene catalyzes the isomerization of mannose 6-phosphate to mannose 1-phosphate, which is a precursor to GDP-mannose necessary for the synthesis of dolichol-P-oligosaccharides. Mutations in this gene have been shown to cause defects in glycoprotein biosynthesis, which manifests as carbohydrate-deficient glycoprotein syndrome type I. [provided by RefSeq, Jul 28]	protein_coding																										yes
ENSG00000140718	FTO	16	This gene is a nuclear protein of the AlkB related non-haem iron and 2-oxoglutarate-dependent oxygenase superfamily but the exact physiological function of this gene is not known. Other non-heme iron enzymes function to reverse alkylated DNA and RNA damage by oxidative demethylation. Studies in mice and humans indicate a role in nervous and cardiovascular systems and a strong association with bod…	protein_coding																																							yes
ENSG00000140945	CDH13	16	This gene encodes a member of the cadherin superfamily. The encoded protein is localized to the surface of the cell membrane and is anchored by a GPI moiety, rather than by a transmembrane domain. The protein lacks the cytoplasmic domain characteristic of other cadherins, and so is not thought to be a cell-cell adhesion glycoprotein. This protein acts as a negative regulator of axon growth during…	protein_coding			yes										yes					yes								yes	yes				yes									yes
ENSG00000142166	IFNAR1	21	The protein encoded by this gene is a type I membrane protein that forms one of the two chains of a receptor for interferons alpha and beta. Binding and activation of the receptor stimulates Janus protein kinases, which in turn phosphorylate several proteins, including STAT1 and STAT2. The encoded protein also functions as an antiviral factor. [provided by RefSeq, Jul 28]	protein_coding																																							yes
ENSG00000142227	EMP3	19	The protein encoded by this gene belongs to the PMP-22/EMP/MP2 family of proteins. The protein contains four transmembrane domains and two N-linked glycosylation sites. It is thought to be involved in cell proliferation, cell-cell interactions and function as a tumor suppressor. Alternative splicing results in multiple transcript variants. [provided by RefSeq, Sep 215]	protein_coding															yes											yes
ENSG00000142794	NBPF3	1	This gene is a member of the neuroblastoma breakpoint family (NBPF) which consists of dozens of recently duplicated genes primarily located in segmental duplications on human chromosome 1. This gene family has experienced its greatest expansion within the human lineage and has expanded, to a lesser extent, among primates in general. Members of this gene family are characterized by tandemly repeat…	protein_coding																																									yes
ENSG00000143171	RXRG	1	This gene encodes a member of the retinoid X receptor (RXR) family of nuclear receptors which are involved in mediating the antiproliferative effects of retinoic acid (RA). This receptor forms dimers with the retinoic acid, thyroid hormone, and vitamin D receptors, increasing both DNA binding and transcriptional function on their respective response elements. This gene is expressed at significant…	protein_coding																										yes
ENSG00000143473	KCNH1	1	Voltage-gated potassium (Kv) channels represent the most complex class of voltage-gated ion channels from both functional and structural standpoints. Their diverse functions include regulating neurotransmitter release, heart rate, insulin secretion, neuronal excitability, epithelial electrolyte transport, smooth muscle contraction, and cell volume. This gene encodes a member of the potassium chan…	protein_coding																		yes
ENSG00000143502	SUSD4	1		protein_coding
ENSG00000143858	SYT2	1	This gene encodes a synaptic vesicle membrane protein. The encoded protein is thought to function as a calcium sensor in vesicular trafficking and exocytosis. Mutations in this gene are associated with myasthenic syndrome, presynaptic, congenital, with or without motor neuropathy. Alternative splicing results in multiple transcript variants. [provided by RefSeq, Oct 214]	protein_coding																										yes
ENSG00000143924	EML4	2	This gene is a member of the echinoderm microtubule associated protein-like family. The encoded WD-repeat protein may be involved in microtubule formation. Abnormal fusion of parts of this gene with portions of the anaplastic lymphoma receptor tyrosine kinase gene, which generates EML4-ALK fusion transcripts, is one of the primary mutations associated with non-small cell lung cancer. Alternative …	protein_coding		yes		yes			yes		yes					yes			yes				yes															yes						yes	yes
ENSG00000144118	RALB	2	This gene encodes a GTP-binding protein that belongs to the small GTPase superfamily and Ras family of proteins. GTP-binding proteins mediate the transmembrane signaling initiated by the occupancy of certain cell surface receptors. [provided by RefSeq, Jul 28]	protein_coding
ENSG00000144331	ZNF385B	2		protein_coding
ENSG00000144366	GULP1	2	The protein encoded by this gene is an adapter protein necessary for the engulfment of apoptotic cells by phagocytes. Several transcript variants, some protein coding and some thought not to be protein coding, have been found for this gene. [provided by RefSeq, Nov 211]	protein_coding																										yes
ENSG00000144451	SPAG16	2	Cilia and flagella are comprised of a microtubular backbone, the axoneme, which is organized by the basal body and surrounded by plasma membrane. SPAG16 encodes 2 major proteins that associate with the axoneme of sperm tail and the nucleus of postmeiotic germ cells, respectively (Zhang et al., 27 [PubMed 17699735]).[supplied by OMIM, Jul 28]	protein_coding
ENSG00000144550	CPNE9	3		protein_coding
ENSG00000144645	OSBPL10	3	This gene encodes a member of the oxysterol-binding protein (OSBP) family, a group of intracellular lipid receptors. Like most members, the encoded protein contains an N-terminal pleckstrin homology domain and a highly conserved C-terminal OSBP-like sterol-binding domain. Multiple transcript variants encoding different isoforms have been found for this gene. [provided by RefSeq, Mar 21]	protein_coding																										yes
ENSG00000144771	LRTM1	3		protein_coding																		yes								yes	yes	yes
ENSG00000144810	COL8A1	3	This gene encodes one of the two alpha chains of type VIII collagen. The gene product is a short chain collagen and a major component of the basement membrane of the corneal endothelium. The type VIII collagen fibril can be either a homo- or a heterotrimer. Alternatively spliced transcript variants encoding the same protein have been observed. [provided by RefSeq, Dec 211]	protein_coding
ENSG00000144824	PHLDB2	3		protein_coding																																									yes
ENSG00000145075	CCDC39	3	The protein encoded by this gene is involved in the motility of cilia and flagella. The encoded protein is essential for the assembly of dynein regulatory and inner dynein arm complexes, which regulate ciliary beat. Defects in this gene are a cause of primary ciliary dyskinesia type 14 (CILD14). [provided by RefSeq, Jul 211]	protein_coding														yes
ENSG00000145216	FIP1L1	4	This gene encodes a subunit of the CPSF (cleavage and polyadenylation specificity factor) complex that polyadenylates the 3' end of mRNA precursors. This gene, the homolog of yeast Fip1 (factor interacting with PAP), binds to U-rich sequences of pre-mRNA and stimulates poly(A) polymerase activity. Its N-terminus contains a PAP-binding site and its C-terminus an RNA-binding domain. An interstitial…	protein_coding																										yes
ENSG00000145362	ANK2	4	This gene encodes a member of the ankyrin family of proteins that link the integral membrane proteins to the underlying spectrin-actin cytoskeleton. Ankyrins play key roles in activities such as cell motility, activation, proliferation, contact and the maintenance of specialized membrane domains. Most ankyrins are typically composed of three structural domains: an amino-terminal domain containing…	protein_coding																																						yes
ENSG00000145416	MARCH1	4	MARCH1 is a member of the MARCH family of membrane-bound E3 ubiquitin ligases (EC 6.3.2.19). MARCH proteins add ubiquitin (see MIM 191339) to target lysines in substrate proteins, thereby signaling their vesicular transport between membrane compartments. MARCH1 downregulates the surface expression of major histocompatibility complex (MHC) class II molecules (see MIM 14288) and other glycoproteins…	protein_coding
ENSG00000145675	PIK3R1	5	Phosphatidylinositol 3-kinase phosphorylates the inositol ring of phosphatidylinositol at the 3-prime position. The enzyme comprises a 11 kD catalytic subunit and a regulatory subunit of either 85, 55, or 5 kD. This gene encodes the 85 kD regulatory subunit. Phosphatidylinositol 3-kinase plays an important role in the metabolic actions of insulin, and a mutation in this gene has been associated w…	protein_coding																										yes
ENSG00000145743	FBXL17	5	Members of the F-box protein family, such as FBXL17, are characterized by an approximately 4-amino acid F-box motif. SCF complexes, formed by SKP1 (MIM 61434), cullin (see CUL1; MIM 63134), and F-box proteins, act as protein-ubiquitin ligases. F-box proteins interact with SKP1 through the F box, and they interact with ubiquitination targets through other protein interaction domains (Jin et al., 2…	protein_coding																																						yes
ENSG00000145779	TNFAIP8	5		protein_coding													yes									yes	yes	yes					yes		yes
ENSG00000145934	TENM2	5		protein_coding																										yes
ENSG00000146592	CREB5	7	The product of this gene belongs to the CRE (cAMP response element)-binding protein family. Members of this family contain zinc-finger and bZIP DNA-binding domains. The encoded protein specifically binds to CRE as a homodimer or a heterodimer with c-Jun or CRE-BP1, and functions as a CRE-dependent trans-activator. Alternatively spliced transcript variants encoding different isoforms have been ide…	protein_coding																	yes									yes
ENSG00000147255	IGSF1	X	This gene encodes a member of the immunoglobulin-like domain-containing superfamily. Proteins in this superfamily contain varying numbers of immunoglobulin-like domains and are thought to participate in the regulation of interactions between cells. Multiple transcript variants encoding different isoforms have been found for this gene.[provided by RefSeq, Jan 21]	protein_coding															yes				yes							yes
ENSG00000147316	MCPH1	8	This gene encodes a DNA damage response protein. The encoded protein may play a role in G2/M checkpoint arrest via maintenance of inhibitory phosphorylation of cyclin-dependent kinase 1. Mutations in this gene have been associated with primary autosomal recessive microcephaly 1 and premature chromosome condensation syndrome. Alternatively spliced transcript variants have been described. [provided…	protein_coding																										yes
ENSG00000147601	TERF1	8	This gene encodes a telomere specific protein which is a component of the telomere nucleoprotein complex. This protein is present at telomeres throughout the cell cycle and functions as an inhibitor of telomerase, acting in cis to limit the elongation of individual chromosome ends. The protein structure contains a C-terminal Myb motif, a dimerization domain near its N-terminus and an acidic N-ter…	protein_coding											yes			yes
ENSG00000147853	AK3	9	The protein encoded by this gene is a GTP:ATP phosphotransferase that is found in the mitochondrial matrix. Several transcript variants encoding a few different isoforms have been found for this gene. [provided by RefSeq, Dec 21]	protein_coding															yes											yes												yes
ENSG00000148053	NTRK2	9	This gene encodes a member of the neurotrophic tyrosine receptor kinase (NTRK) family. This kinase is a membrane-bound receptor that, upon neurotrophin binding, phosphorylates itself and members of the MAPK pathway. Signalling through this kinase leads to cell differentiation. Mutations in this gene have been associated with obesity and mood disorders. Alternative splicing results in multiple tra…	protein_coding																																							yes
ENSG00000148219	ASTN2	9	This gene encodes a protein that is expressed in the brain and may function in neuronal migration, based on functional studies of the related astrotactin 1 gene in human and mouse. A deletion at this locus has been associated with schizophrenia. Multiple transcript variants encoding different proteins have been found for this locus. [provided by RefSeq, May 21]	protein_coding
ENSG00000148655	C10orf11	PI3K-Akt signaling (for neuroprotection)Chronic fatigue/	This gene encodes a leucine-rich repeat protein. The encoded protein is thought to play a role in melanocyte differentiation. Mutations in this gene have been associated with autosomal recessive oculocutaneous albinism 7 (OCA7). Alternatively spliced transcript variants have been identified. [provided by RefSeq, Mar 215]	protein_coding																																							yes			yes
ENSG00000148702	HABP2	emotional sensitivity	The protein encoded by this gene is an extracellular serine protease that binds hyaluronic acid and is involved in cell adhesion. The encoded protein is synthesized as a single chain, but then undergoes an autoproteolytic event to form the functional heterodimer. Further autoproteolysis leads to smaller, inactive peptides. This protease is known to cleave urinary plasminogen activator, coagulatio…	protein_coding																										yes
ENSG00000148734	NPFFR1	10		protein_coding																										yes
ENSG00000149133	OR5F1	11	Olfactory receptors interact with odorant molecules in the nose, to initiate a neuronal response that triggers the perception of a smell. The olfactory receptor proteins are members of a large family of G-protein-coupled receptors (GPCR) arising from single coding-exon genes. Olfactory receptors share a 7-transmembrane domain structure with many neurotransmitter and hormone receptors and are resp…	protein_coding													yes
ENSG00000149256	TENM4	11		protein_coding																																									yes
ENSG00000149474	CSRP2BP	20	CSRP2 is a protein containing two LIM domains, which are double zinc finger motifs found in proteins of diverse function. CSRP2 and some related proteins are thought to act as protein adapters, bridging two or more proteins to form a larger protein complex. The protein encoded by this gene binds to one of the LIM domains of CSRP2 and contains an acetyltransferase domain. Although the encoded prot…	protein_coding
ENSG00000149516	MS4A3	11	This gene encodes a member of the membrane-spanning 4A gene family. Members of this protein family are characterized by common structural features and similar intron/exon splice boundaries and display unique expression patterns among hematopoietic cells and nonlymphoid tissues. This family member likely plays a role in signal transduction and may function as a subunit associated with receptor com…	protein_coding														yes			yes																						yes
ENSG00000150261	OR8K1	11	Olfactory receptors interact with odorant molecules in the nose, to initiate a neuronal response that triggers the perception of a smell. The olfactory receptor proteins are members of a large family of G-protein-coupled receptors (GPCR) arising from single coding-exon genes. Olfactory receptors share a 7-transmembrane domain structure with many neurotransmitter and hormone receptors and are resp…	protein_coding													yes
ENSG00000150275	PCDH15	10	This gene is a member of the cadherin superfamily. Family members encode integral membrane proteins that mediate calcium-dependent cell-cell adhesion. It plays an essential role in maintenance of normal retinal and cochlear function. Mutations in this gene result in hearing loss and Usher Syndrome Type IF (USH1F). Extensive alternative splicing resulting in multiple isoforms has been observed in …	protein_coding
ENSG00000150316	CWC15	11		protein_coding														yes
ENSG00000150527	CTAGE5	14	The protein encoded by this gene is a tumor-associated antigen found in cutaneous T-cell lymphoma and several other cancers. Autoantibodies against the encoded protein have been found in some cancers. Several transcript variants encoding different isoforms have been found for this gene. [provided by RefSeq, Oct 211]	protein_coding																																							yes
ENSG00000150672	DLG2	11	This gene encodes a member of the membrane-associated guanylate kinase (MAGUK) family. The encoded protein forms a heterodimer with a related family member that may interact at postsynaptic sites to form a multimeric scaffold for the clustering of receptors, ion channels, and associated signaling proteins. Multiple transcript variants encoding different isoforms have been found for this gene. Add…	protein_coding																										yes
ENSG00000150867	PIP4K2A	10	Phosphatidylinositol-5,4-bisphosphate, the precursor to second messengers of the phosphoinositide signal transduction pathways, is thought to be involved in the regulation of secretion, cell proliferation, differentiation, and motility. The protein encoded by this gene is one of a family of enzymes capable of catalyzing the phosphorylation of phosphatidylinositol-5-phosphate on the fourth hydroxy…	protein_coding							yes				yes
ENSG00000151136	BTBD11	12		protein_coding																																									yes
ENSG00000151322	NPAS3	14	This gene encodes a member of the basic helix-loop-helix and PAS domain-containing family of transcription factors. The encoded protein is localized to the nucleus and may regulate genes involved in neurogenesis. Chromosomal abnormalities that affect the coding potential of this gene are associated with schizophrenia and mental retardation. Alternate splicing results in multiple transcript varian…	protein_coding														yes																															yes
ENSG00000151474	FRMD4A	10		protein_coding																										yes
ENSG00000151623	NR3C2	4	This gene encodes the mineralocorticoid receptor, which mediates aldosterone actions on salt and water balance within restricted target cells. The protein functions as a ligand-dependent transcription factor that binds to mineralocorticoid response elements in order to transactivate target genes. Mutations in this gene cause autosomal dominant pseudohypoaldosteronism type I, a disorder characteri…	protein_coding	yes													yes				yes																		yes		yes
ENSG00000151789	ZNF385D	3		protein_coding																										yes
ENSG00000151883	PARP8	5		protein_coding																	yes	yes																			yes		yes
ENSG00000151892	GFRA1	10	Glial cell line-derived neurotrophic factor (GDNF) and neurturin (NTN) are two structurally related, potent neurotrophic factors that play key roles in the control of neuron survival and differentiation. The protein encoded by this gene is a member of the GDNF receptor family. It is a glycosylphosphatidylinositol(GPI)-linked cell surface receptor for both GDNF and NTN, and mediates activation of …	protein_coding											yes
ENSG00000152217	SETBP1	18	This gene encodes a protein which contains a several motifs including a ski homology region and a SET-binding region in addition to three nuclear localization signals. The encoded protein has been shown to bind the SET nuclear oncogene which is involved in DNA replication. Mutations in this gene are associated with Schinzel-Giedion midface retraction syndrome. Multiple transcript variants encodin…	protein_coding					yes						yes			yes			yes										yes											yes
ENSG00000152661	GJA1	6	This gene is a member of the connexin gene family. The encoded protein is a component of gap junctions, which are composed of arrays of intercellular channels that provide a route for the diffusion of low molecular weight materials from cell to cell. The encoded protein is the major protein of gap junctions in the heart that are thought to have a crucial role in the synchronized contraction of th…	protein_coding																										yes
ENSG00000152763	WDR78	1		protein_coding										yes			yes																				yes
ENSG00000152767	FARP1	13	This gene encodes a protein containing a FERM (4.2, exrin, radixin, moesin) domain, a Dbl homology domain, and two pleckstrin homology domains. These domains are found in guanine nucleotide exchange factors and proteins that link the cytoskeleton to the cell membrane. The encoded protein functions in neurons to promote dendritic growth. Alternative splicing results in multiple transcript variants…	protein_coding																										yes
ENSG00000152818	UTRN	6	This gene shares both structural and functional similarities with the dystrophin gene. It contains an actin-binding N-terminus, a triple coiled-coil repeat central region, and a C-terminus that consists of protein-protein interaction motifs which interact with dystroglycan protein components. The protein encoded by this gene is located at the neuromuscular synapse and myotendinous junctions, wher…	protein_coding																										yes
ENSG00000152894	PTPRK	6	The protein encoded by this gene is a member of the protein tyrosine phosphatase (PTP) family. PTPs are known to be signaling molecules that regulate a variety of cellular processes including cell growth, differentiation, mitotic cycle, and oncogenic transformation. This PTP possesses an extracellular region, a single transmembrane region, and two tandem catalytic domains, and thus represents a r…	protein_coding																																							yes
ENSG00000152936	LMNTD1	12		protein_coding
ENSG00000153093	ACOXL	2		protein_coding
ENSG00000153113	CAST	5	The protein encoded by this gene is an endogenous calpain (calcium-dependent cysteine protease) inhibitor. It consists of an N-terminal domain L and four repetitive calpain-inhibition domains (domains 1-4), and it is involved in the proteolysis of amyloid precursor protein. The calpain/calpastatin system is involved in numerous membrane fusion events, such as neural vesicle exocytosis and platele…	protein_coding
ENSG00000153237	CCDC148	2		protein_coding																										yes
ENSG00000153707	PTPRD	9	The protein encoded by this gene is a member of the protein tyrosine phosphatase (PTP) family. PTPs are known to be signaling molecules that regulate a variety of cellular processes including cell growth, differentiation, mitotic cycle, and oncogenic transformation. This PTP contains an extracellular region, a single transmembrane segment and two tandem intracytoplasmic catalytic domains, and thu…	protein_coding				yes
ENSG00000153823	PID1	2		protein_coding
ENSG00000154080	CHST9	18	The protein encoded by this gene belongs to the sulfotransferase 2 family. It is localized to the golgi membrane, and catalyzes the transfer of sulfate to position 4 of non-reducing N-acetylgalactosamine (GalNAc) residues in both N-glycans and O-glycans. Sulfate groups on carbohydrates confer highly specific functions to glycoproteins, glycolipids, and proteoglycans, and are critical for cell-cel…	protein_coding																										yes
ENSG00000154511	FAM69A	1	This gene encodes a member of the FAM69 family of cysteine-rich type II transmembrane proteins. These proteins localize to the endoplasmic reticulum but their specific functions are unknown. Alternatively spliced transcript variants encoding multiple isoforms have been observed for this gene. [provided by RefSeq, Nov 211]	protein_coding													yes		yes											yes						yes
ENSG00000154556	SORBS2	4	Arg and c-Abl represent the mammalian members of the Abelson family of non-receptor protein-tyrosine kinases. They interact with the Arg/Abl binding proteins via the SH3 domains present in the carboxy end of the latter group of proteins. This gene encodes the sorbin and SH3 domain containing 2 protein. It has three C-terminal SH3 domains and an N-terminal sorbin homology (SoHo) domain that intera…	protein_coding															yes
ENSG00000155052	CNTNAP5	2	This gene product belongs to the neurexin family, members of which function in the vertebrate nervous system as cell adhesion molecules and receptors. This protein, like other neurexin proteins, contains epidermal growth factor repeats and laminin G domains. In addition, it includes an F5/8 type C domain, discoidin/neuropilin- and fibrinogen-like domains, and thrombospondin N-terminal-like domain…	protein_coding														yes																								yes
ENSG00000155093	PTPRN2	7	This gene encodes a protein with sequence similarity to receptor-like protein tyrosine phosphatases. However, tyrosine phosphatase activity has not been experimentally validated for this protein. Studies of the rat ortholog suggest that the encoded protein may instead function as a phosphatidylinositol phosphatase with the ability to dephosphorylate phosphatidylinositol 3-phosphate and phosphatid…	protein_coding																										yes
ENSG00000155363	MOV10	1		protein_coding																										yes
ENSG00000155366	RHOC	1	This gene encodes a member of the Rho family of small GTPases, which cycle between inactive GDP-bound and active GTP-bound states and function as molecular switches in signal transduction cascades. Rho proteins promote reorganization of the actin cytoskeleton and regulate cell shape, attachment, and motility. The protein encoded by this gene is prenylated at its C-terminus, and localizes to the c…	protein_coding																										yes
ENSG00000155367	PPM1J	1	This gene encodes the serine/threonine protein phosphatase. The mouse homolog of this gene apparently belongs to the protein phosphatase 2C family of genes. The exact function of this gene is not yet known. [provided by RefSeq, Jul 28]	protein_coding																										yes
ENSG00000155719	OTOA	16	The protein encoded by this gene is specifically expressed in the inner ear, and is located at the interface between the apical surface of the inner ear sensory epithelia and their overlying acellular gels. It is prposed that this protein is involved in the attachment of the inner ear acellular gels to the apical surface of the underlying nonsensory cells. Mutations in this gene are associated wi…	protein_coding																										yes
ENSG00000156113	KCNMA1	10	MaxiK channels are large conductance, voltage and calcium-sensitive potassium channels which are fundamental to the control of smooth muscle tone and neuronal excitability. MaxiK channels can be formed by 2 subunits: the pore-forming alpha subunit, which is the product of this gene, and the modulatory beta subunit. Intracellular calcium regulates the physical association between the alpha and bet…	protein_coding																										yes
ENSG00000156170	NDUFAF6	8	This gene encodes a protein that localizes to mitochondria and contains a predicted phytoene synthase domain. The encoded protein plays an important role in the assembly of complex I (NADH-ubiquinone oxidoreductase) of the mitochondrial respiratory chain through regulation of subunit ND1 biogenesis. Mutations in this gene are associated with complex I enzymatic deficiency. [provided by RefSeq, No…	protein_coding															yes											yes												yes
ENSG00000156671	SAMD8	myelination, serotonin		protein_coding																																							yes			yes
ENSG00000156931	VPS8	3		protein_coding											yes															yes
ENSG00000157106	SMG1	16	This gene encodes a protein involved in nonsense-mediated mRNA decay (NMD) as part of the mRNA surveillance complex. The protein has kinase activity and is thought to function in NMD by phosphorylating the regulator of nonsense transcripts 1 protein. Alternatively spliced transcript variants have been described, but their full-length nature has yet to be determined. [provided by RefSeq, Mar 213]	protein_coding				yes													yes										yes									yes			yes
ENSG00000157827	FMNL2	2	This gene encodes a formin-related protein. Formin-related proteins have been implicated in morphogenesis, cytokinesis, and cell polarity. Alternatively spliced transcript variants encoding different isoforms have been described but their full-length nature has yet to be determined. [provided by RefSeq, Jul 28]	protein_coding																										yes
ENSG00000158125	XDH	2	Xanthine dehydrogenase belongs to the group of molybdenum-containing hydroxylases involved in the oxidative metabolism of purines. The encoded protein has been identified as a moonlighting protein based on its ability to perform mechanistically distinct functions. Xanthine dehydrogenase can be converted to xanthine oxidase by reversible sulfhydryl oxidation or by irreversible proteolytic modifica…	protein_coding
ENSG00000158296	SLC13A3	20	Mammalian sodium-dicarboxylate cotransporters transport succinate and other Krebs cycle intermediates. They fall into 2 categories based on their substrate affinity: low affinity and high affinity. Both the low- and high-affinity transporters play an important role in the handling of citrate by the kidneys. The protein encoded by this gene represents the high-affinity form. Alternatively spliced …	protein_coding					yes
ENSG00000158321	AUTS2	7	This gene has been implicated in neurodevelopment and as a candidate gene for numerous neurological disorders, including autism spectrum disorders, intellectual disability, and developmental delay. Mutations in this gene have also been associated with non-neurological disorders, such as acute lymphoblastic leukemia, aging of the skin, early-onset androgenetic alopecia, and certain cancers. Altern…	protein_coding
ENSG00000158528	PPP1R9A	7	This gene is imprinted, and located in a cluster of imprinted genes on chromosome 7q12. This gene is transcribed in both neuronal and multiple embryonic tissues, and it is maternally expressed mainly in embryonic skeletal muscle tissues and biallelically expressed in other embryonic tissues. The protein encoded by this gene includes a PDZ domain and a sterile alpha motif (SAM). It is a regulatory…	protein_coding																										yes
ENSG00000159216	RUNX1	21	Core binding factor (CBF) is a heterodimeric transcription factor that binds to the core element of many enhancers and promoters. The protein encoded by this gene represents the alpha subunit of CBF and is thought to be involved in the development of normal hematopoiesis. Chromosomal translocations involving this gene are well-documented and have been associated with several types of leukemia. Th…	protein_coding														yes																								yes
ENSG00000159267	HLCS	21	This gene encodes an enzyme that catalyzes the binding of biotin to carboxylases and histones. The protein plays an important role in gluconeogenesis, fatty acid synthesis and branched chain amino acid catabolism. Defects in this gene are the cause of holocarboxylase synthetase deficiency. Multiple alternatively spliced variants, encoding the same protein, have been identified.[provided by RefSeq…	protein_coding																										yes
ENSG00000159658	EFCAB14	1		protein_coding														yes
ENSG00000160179	ABCG1	21	The protein encoded by this gene is a member of the superfamily of ATP-binding cassette (ABC) transporters. ABC proteins transport various molecules across extra- and intra-cellular membranes. ABC genes are divided into seven distinct subfamilies (ABC1, MDR/TAP, MRP, ALD, OABP, GCN2, White). This protein is a member of the White subfamily. It is involved in macrophage cholesterol and phospholipid…	protein_coding																										yes
ENSG00000160180	TFF3	21	Members of the trefoil family are characterized by having at least one copy of the trefoil motif, a 4-amino acid domain that contains three conserved disulfides. They are stable secretory proteins expressed in gastrointestinal mucosa. Their functions are not defined, but they may protect the mucosa from insults, stabilize the mucus layer and affect healing of the epithelium. This gene is expresse…	protein_coding																										yes
ENSG00000161265	U2AF1L4	19		protein_coding																																									yes
ENSG00000161558	TMEM143	19		protein_coding															yes											yes
ENSG00000162676	GFI1	1	This gene encodes a nuclear zinc finger protein that functions as a transcriptional repressor. This protein plays a role in diverse developmental contexts, including hematopoiesis and oncogenesis. It functions as part of a complex along with other cofactors to control histone modifications that lead to silencing of the target gene promoters. Mutations in this gene cause autosomal dominant severe …	protein_coding				yes									yes		yes											yes						yes
ENSG00000162729	IGSF8	1	This gene encodes a member the EWI subfamily of the immunoglobulin protein superfamily. Members of this family contain a single transmembrane domain, an EWI (Glu-Trp-Ile)-motif and a variable number of immunoglobulin domains. This protein interacts with the tetraspanins CD81 and CD9 and may regulate their role in certain cellular functions including cell migration and viral infection. The encoded…	protein_coding															yes											yes
ENSG00000162881	OXER1	2		protein_coding		yes		yes			yes		yes				yes	yes			yes																			yes						yes
ENSG00000162882	HAAO	2	3-Hydroxyanthranilate 3,4-dioxygenase is a monomeric cytosolic protein belonging to the family of intramolecular dioxygenases containing nonheme ferrous iron. It is widely distributed in peripheral organs, such as liver and kidney, and is also present in low amounts in the central nervous system. HAAO catalyzes the synthesis of quinolinic acid (QUIN) from 3-hydroxyanthranilic acid. QUIN is an exc…	protein_coding		yes		yes			yes		yes				yes																							yes						yes
ENSG00000163098	BIRC8	19		protein_coding
ENSG00000163166	IWS1	2		protein_coding
ENSG00000163218	PGLYRP4	1	Summary: This gene encodes a peptidoglycan recognition protein, which belongs to the N-acetylmuramoyl-L-alanine amidase 2 family. These proteins are part of the innate immune system and recognize peptidoglycan, a ubiquitous component of bacterial cell walls. This antimicrobial protein binds to murein peptidoglycans of Gram-positive bacteria. [provided by RefSeq, Oct 214]	protein_coding														yes
ENSG00000163359	COL6A3	2	This gene encodes the alpha-3 chain, one of the three alpha chains of type VI collagen, a beaded filament collagen found in most connective tissues. The alpha-3 chain of type VI collagen is much larger than the alpha-1 and -2 chains. This difference in size is largely due to an increase in the number of subdomains, similar to von Willebrand Factor type A domains, that are found in the amino termi…	protein_coding																																									yes
ENSG00000163637	PRICKLE2	3	This gene encodes a homolog of Drosophila prickle. The exact function of this gene is not known, however, studies in mice suggest that it may be involved in seizure prevention. Mutations in this gene are associated with progressive myoclonic epilepsy type 5. [provided by RefSeq, Dec 211]	protein_coding															yes	yes										yes
ENSG00000163719	MTMR14	3	This gene encodes a myotubularin-related protein. The encoded protein is a phosphoinositide phosphatase that specifically dephosphorylates phosphatidylinositol 3,5-biphosphate and phosphatidylinositol 3-phosphate. Mutations in this gene are correlated with autosomal dominant centronuclear myopathy. Alternate splicing results in multiple transcript variants. A pseudogene of this gene is found on c…	protein_coding
ENSG00000163923	RPL39L	3	This gene encodes a protein sharing high sequence similarity with ribosomal protein L39. Although the name of this gene has been referred to as 'ribosomal protein L39' in the public databases, its official name is 'ribosomal protein L39-like'. It is not currently known whether the encoded protein is a functional ribosomal protein or whether it has evolved a function that is independent of the rib…	protein_coding																																							yes
ENSG00000164334	FAM170A	5		protein_coding															yes			yes				yes	yes								yes										yes			yes
ENSG00000164483	SAMD3	6		protein_coding
ENSG00000164494	PDSS2	6	The protein encoded by this gene is an enzyme that synthesizes the prenyl side-chain of coenzyme Q, or ubiquinone, one of the key elements in the respiratory chain. The gene product catalyzes the formation of all trans-polyprenyl pyrophosphates from isopentyl diphosphate in the assembly of polyisoprenoid side chains, the first step in coenzyme Q biosynthesis. Defects in this gene are a cause of c…	protein_coding
ENSG00000164674	SYTL3	6	The protein encoded by this gene belongs to the family of synaptotagmin-like proteins (SLPs). SLPs are peripheral membrane proteins that interact with RAB27A protein, and play a role in vesicular trafficking. Unlike, SLPs 1 and 2, this protein binds phospholipids in the presence of calcium ions. Alternatively spliced transcript variants encoding different isoforms have been found for this gene. […	protein_coding																										yes
ENSG00000164690	SHH	7	This gene encodes a protein that is instrumental in patterning the early embryo. It has been implicated as the key inductive signal in patterning of the ventral neural tube, the anterior-posterior limb axis, and the ventral somites. Of three human proteins showing sequence and functional similarity to the sonic hedgehog protein of Drosophila, this protein is the most similar. The protein is made …	protein_coding																										yes
ENSG00000164764	SBSPON	8		protein_coding
ENSG00000164938	TP53INP1	8		protein_coding															yes											yes												yes
ENSG00000164941	INTS8	8	This gene encodes a subunit of the Integrator complex which is involved in the cleavage of small nuclear RNAs U1 and U2 within the nucleus. The encoded protein associates with RNA polymerase II and is recruited to the U1 and U2 small nuclear RNA genes. Alternative splicing results in multiple transcript variants. [provided by RefSeq, Nov 212]	protein_coding																																						yes
ENSG00000165309	ARMC3	10	Armadillo/beta-catenin (CTNNB1; MIM 11686)-like (ARM) domains are imperfect 45-amino acid repeats involved in protein-protein interactions. ARM domain-containing proteins, such as ARMC3, function in signal transduction, development, cell adhesion and mobility, and tumor initiation and metastasis (Li et al., 26 [PubMed 16915934]).[supplied by OMIM, Mar 28]	protein_coding							yes				yes
ENSG00000165959	CLMN	14		protein_coding																										yes
ENSG00000165973	NELL1	11	This gene encodes a cytoplasmic protein that contains epidermal growth factor (EGF)-like repeats. The encoded heterotrimeric protein may be involved in cell growth regulation and differentiation. A similar protein in rodents is involved in craniosynostosis. Alternative splicing results in multiple transcript variants. [provided by RefSeq, Dec 213]	protein_coding																										yes
ENSG00000165995	CACNB2	10	This gene encodes a subunit of a voltage-dependent calcium channel protein that is a member of the voltage-gated calcium channel superfamily. The gene product was originally identified as an antigen target in Lambert-Eaton myasthenic syndrome, an autoimmune disorder. Mutations in this gene are associated with Brugada syndrome. Alternatively spliced variants encoding different isoforms have been d…	protein_coding											yes
ENSG00000166035	LIPC	15	LIPC encodes hepatic triglyceride lipase, which is expressed in liver. LIPC has the dual functions of triglyceride hydrolase and ligand/bridging factor for receptor-mediated lipoprotein uptake. [provided by RefSeq, Jul 28]	protein_coding																										yes
ENSG00000166268	MYRFL	12		protein_coding																																				yes
ENSG00000166501	PRKCB	16	Protein kinase C (PKC) is a family of serine- and threonine-specific protein kinases that can be activated by calcium and second messenger diacylglycerol. PKC family members phosphorylate a wide variety of protein targets and are known to be involved in diverse cellular signaling pathways. PKC family members also serve as major receptors for phorbol esters, a class of tumor promoters. Each member…	protein_coding																																									yes
ENSG00000166619	BLCAP	20	This gene encodes a protein that reduces cell growth by stimulating apoptosis. Alternative splicing and the use of alternative promoters result in multiple transcript variants encoding the same protein. This gene is imprinted in brain where different transcript variants are expressed from each parental allele. Transcript variants initiating from the upstream promoter are expressed preferentially …	protein_coding
ENSG00000166897	ELFN2	22		protein_coding
ENSG00000167595	PROSER3	19		protein_coding																																									yes
ENSG00000167693	NXN	17	This gene encodes a member of the thioredoxin superfamily, a group of small, multifunctional redox-active proteins. Members of this family are characterized by a conserved active motif called the thioredoxin fold that catalyzes disulfide bond formation and isomerization. The encoded protein acts a redox-dependent regulator of the Wnt signaling pathway and is involved in cell growth and differenti…	protein_coding																										yes
ENSG00000167825	OR5I1	11	Olfactory receptors interact with odorant molecules in the nose, to initiate a neuronal response that triggers the perception of a smell. The olfactory receptor proteins are members of a large family of G-protein-coupled receptors (GPCR) arising from single coding-exon genes. Olfactory receptors share a 7-transmembrane domain structure with many neurotransmitter and hormone receptors and are resp…	protein_coding														yes																													yes
ENSG00000167994	RAB3IL1	11	This gene encodes a guanine nucleotide exchange factor for the ras-related protein Rab3A. The encoded protein binds Rab3a and the inositol hexakisphosphate kinase InsP6K1. Alternative splicing results in multiple transcript variants. A related pseudogene has been identified on chromosome 7. [provided by RefSeq, Nov 212]	protein_coding																										yes
ENSG00000168621	GDNF	5	This gene encodes a highly conserved neurotrophic factor. The recombinant form of this protein was shown to promote the survival and differentiation of dopaminergic neurons in culture, and was able to prevent apoptosis of motor neurons induced by axotomy. The encoded protein is processed to a mature secreted form that exists as a homodimer. The mature form of the protein is a ligand for the produ…	protein_coding															yes	yes										yes												yes
ENSG00000168702	LRP1B	2	LRP1B belongs to the low density lipoprotein (LDL) receptor gene family. These receptors play a wide variety of roles in normal cell function and development due to their interactions with multiple ligands (Liu et al., 21 [PubMed 11384978]).[supplied by OMIM, Mar 28]	protein_coding															yes											yes
ENSG00000168952	STXBP6	14	STXBP6 binds components of the SNARE complex (see MIM 63215) and may be involved in regulating SNARE complex formation (Scales et al., 22 [PubMed 12145319]).[supplied by OMIM, Mar 28]	protein_coding
ENSG00000168959	GRM5	11	This gene encodes a member of the G-protein coupled receptor 3 protein family. The encoded protein is a metabatropic glutamate receptor, whose signaling activates a phosphatidylinositol-calcium second messenger system. This protein may be involved in the regulation of neural network activity and synaptic plasticity. Glutamatergic neurotransmission is involved in most aspects of normal brain funct…	protein_coding
ENSG00000169218	RSPO1	1	This gene encodes a secreted activator protein with two cysteine-rich, furin-like domains and one thrombospondin type 1 domain. The encoded protein is a ligand for leucine-rich repeat-containing G-protein coupled receptors (LGR proteins) and positively regulates the Wnt signaling pathway. In mice, the protein induces the rapid onset of crypt cell proliferation and increases intestinal epithelial …	protein_coding																										yes
ENSG00000169762	TAPT1	4	This gene encodes a highly conserved, putative transmembrane protein. A mutation in the mouse ortholog of this gene results in homeotic, posterior-to-anterior transformations of the axial skeleton which are similar to the phenotype of mouse homeobox C8 gene mutants. This gene is proposed to function downstream of homeobox C8 to transduce extracellular patterning information during axial skeleton …	protein_coding														yes
ENSG00000169857	AVEN	15		protein_coding																										yes												yes
ENSG00000169933	FRMPD4	X	This gene encodes a multi-domain (WW, PDZ, FERM) containing protein. Through its interaction with other proteins (such as PSD-95), it functions as a positive regulator of dendritic spine morphogenesis and density, and is required for the maintenance of excitatory synaptic transmission. [provided by RefSeq, Jan 21]	protein_coding														yes			yes	yes					yes			yes
ENSG00000169994	MYO7B	2		protein_coding
ENSG00000170540	ARL6IP1	16	This gene belongs to the ARL6ip family and encodes a transmembrane protein that is predominantly localized to intracytoplasmic membranes. It is highly expressed in early myeloid progenitor cells and thought to be involved in protein transport, membrane trafficking, or cell signaling during hematopoietic maturation. Mutations in this gene are associated with spastic paraplegia 61 (SPG61). Alternat…	protein_coding																										yes
ENSG00000170745	KCNS3	2	Voltage-gated potassium channels form the largest and most diversified class of ion channels and are present in both excitable and nonexcitable cells. Their main functions are associated with the regulation of the resting membrane potential and the control of the shape and frequency of action potentials. The alpha subunits are of 2 types: those that are functional by themselves and those that are…	protein_coding																										yes
ENSG00000170965	PLAC1	X		protein_coding																																				yes
ENSG00000171094	ALK	2	This gene encodes a receptor tyrosine kinase, which belongs to the insulin receptor superfamily. This protein comprises an extracellular domain, an hydrophobic stretch corresponding to a single pass transmembrane region, and an intracellular kinase domain. It plays an important role in the development of the brain and exerts its effects on specific neurons in the nervous system. This gene has bee…	protein_coding
ENSG00000171126	KCNG3	2	Voltage-gated potassium (Kv) channels represent the most complex class of voltage-gated ion channels from both functional and structural standpoints. Their diverse functions include regulating neurotransmitter release, heart rate, insulin secretion, neuronal excitability, epithelial electrolyte transport, smooth muscle contraction, and cell volume. This gene encodes a member of the potassium chan…	protein_coding		yes					yes		yes					yes			yes																			yes						yes	yes
ENSG00000171435	KSR2	12		protein_coding																																									yes
ENSG00000171488	LRRC8C	1		protein_coding																		yes																											yes
ENSG00000171735	CAMTA1	1		protein_coding														yes
ENSG00000171804	WDR87	19		protein_coding	yes		yes																							yes												yes
ENSG00000171817	ZNF540	19		protein_coding	yes		yes																												yes							yes
ENSG00000172159	FRMD3	9	The protein encoded by this gene is a single pass membrane protein primarily found in ovaries. A similar protein in erythrocytes helps determine the shape of red blood cells, but the function of the encoded protein has not been determined. There is some evidence that this is a tumor suppressor gene, and there is also evidence linking defects in this gene to susceptibility to diabetic nephropathy …	protein_coding
ENSG00000172264	MACROD2	20		protein_coding											yes															yes
ENSG00000172487	OR8J1	11	Olfactory receptors interact with odorant molecules in the nose, to initiate a neuronal response that triggers the perception of a smell. The olfactory receptor proteins are members of a large family of G-protein-coupled receptors (GPCR) arising from single coding-exon genes. Olfactory receptors share a 7-transmembrane domain structure with many neurotransmitter and hormone receptors and are resp…	protein_coding													yes
ENSG00000172489	OR5T3	11	Olfactory receptors interact with odorant molecules in the nose, to initiate a neuronal response that triggers the perception of a smell. The olfactory receptor proteins are members of a large family of G-protein-coupled receptors (GPCR) arising from single coding-exon genes. Olfactory receptors share a 7-transmembrane domain structure with many neurotransmitter and hormone receptors and are resp…	protein_coding													yes
ENSG00000172578	KLHL6	3		protein_coding
ENSG00000172673	THEMIS	6	This gene encodes a protein that plays a regulatory role in both positive and negative T-cell selection during late thymocyte development. The protein functions through T-cell antigen receptor signaling, and is necessary for proper lineage commitment and maturation of T-cells. Alternative splicing results in multiple transcript variants. [provided by RefSeq, Sep 29]	protein_coding															yes											yes
ENSG00000172900	FLJ42102	11		unitary_pseudogene															yes											yes
ENSG00000172901	AQPEP	5		protein_coding																																							yes
ENSG00000173406	DAB1	1	The laminar organization of multiple neuronal types in the cerebral cortex is required for normal cognitive function. In mice, the disabled-1 gene plays a central role in brain development, directing the migration of cortical neurons past previously formed neurons to reach their proper layer. This gene is similar to disabled-1, and the protein encoded by this gene is thought to be a signal transd…	protein_coding					yes																										yes							yes	yes
ENSG00000174672	BRSK2	11		protein_coding																										yes
ENSG00000174942	OR5R1	11	Olfactory receptors interact with odorant molecules in the nose, to initiate a neuronal response that triggers the perception of a smell. The olfactory receptor proteins are members of a large family of G-protein-coupled receptors (GPCR) arising from single coding-exon genes. Olfactory receptors share a 7-transmembrane domain structure with many neurotransmitter and hormone receptors and are resp…	protein_coding													yes
ENSG00000175193	PARL	3	This gene encodes a mitochondrial integral membrane protein. Following proteolytic processing of this protein, a small peptide (P-beta) is formed and translocated to the nucleus. This gene may be involved in signal transduction via regulated intramembrane proteolysis of membrane-tethered precursor proteins. Variation in this gene has been associated with increased risk for type 2 diabetes. Altern…	protein_coding																										yes
ENSG00000175600	SUGCT	7	This gene encodes a protein that is similar to members of the CaiB/baiF CoA-transferase protein family. Mutations in this gene are associated with glutaric aciduria type III. Alternate splicing results in multiple transcript variants. [provided by RefSeq, Jul 21]	protein_coding																yes											yes											yes
ENSG00000176182	MYPOP	19		protein_coding															yes											yes
ENSG00000176378	PFN1P10	1	-	processed_pseudogene																																									yes
ENSG00000176463	SLCO3A1	15		protein_coding																										yes
ENSG00000177338	LINC00469	17	-	lincRNA																										yes
ENSG00000177570	SAMD12	8		protein_coding														yes
ENSG00000178789	CD300LB	17	CD3LB is a nonclassical activating receptor of the immunoglobulin (Ig) superfamily expressed on myeloid cells (Martinez-Barriocanal and Sayos, 26 [PubMed 1692917]).[supplied by OMIM, Mar 28]	protein_coding																										yes
ENSG00000178882	FAM101A	12		protein_coding			yes																							yes
ENSG00000179520	SLC17A8	12	This gene encodes a vesicular glutamate transporter. The encoded protein transports the neurotransmitter glutamate into synaptic vesicles before it is released into the synaptic cleft. Mutations in this gene are the cause of autosomal-dominant nonsyndromic type 25 deafness. Alternate splicing results in multiple transcript variants.[provided by RefSeq, May 21]	protein_coding																										yes
ENSG00000179776	CDH5	16	This gene encodes a classical cadherin of the cadherin superfamily. The encoded preproprotein is proteolytically processed to generate the mature glycoprotein. This calcium-dependent cell-cell adhesion molecule is comprised of five extracellular cadherin repeats, a transmembrane region and a highly conserved cytoplasmic tail. Functioning as a classical cadherin by imparting to cells the ability t…	protein_coding
ENSG00000179915	NRXN1	2	Neurexins function in the vertebrate nervous system as cell adhesion molecules and receptors. Two neurexin genes are among the largest known in human (NRXN1 and NRXN3). By using alternate promoters, splice sites and exons, predictions of hundreds or even thousands of distinct mRNAs have been made. Most transcripts use the upstream promoter and encode alpha-neurexin isoforms; fewer transcripts are…	protein_coding														yes
ENSG00000180458	CTD-3064H18.4	19	-	antisense	yes		yes																												yes							yes
ENSG00000180479	ZNF571	19		protein_coding	yes		yes																												yes							yes
ENSG00000180723	OR51A9P	11	-	unitary_pseudogene															yes
ENSG00000180773	SLC36A4	11	SLC36A4 belongs to the SLC36 family of amino acid transporters based on sequence similarity with other family members (e.g., SLC36A1; MIM 66561). SLC36 proteins contain about 5 amino acids and have 9 to 11 transmembrane domains. Unlike other SLC36 family members, which are proton-coupled amino acid transporters, SLC36A4 is a high-affinity/low-capacity non-proton-coupled amino acid transporter (Pi…	protein_coding											yes																												yes
ENSG00000180785	OR51E1	11	Olfactory receptors interact with odorant molecules in the nose, to initiate a neuronal response that triggers the perception of a smell. The olfactory receptor proteins are members of a large family of G-protein-coupled receptors (GPCR) arising from single coding-exon genes. Olfactory receptors share a 7-transmembrane domain structure with many neurotransmitter and hormone receptors and are resp…	protein_coding			yes																																				yes
ENSG00000180900	SCRIB	8	This gene encodes a protein that was identified as being similar to the Drosophila scribble protein. The mammalian protein is involved in tumor suppression pathways. As a scaffold protein involved in cell polarization processes, this protein binds to many other proteins. The encoded protein binds to papillomavirus E6 protein via its PDZ domain and the C-terminus of E6. Two alternatively spliced t…	protein_coding																																													yes
ENSG00000181214	OR8G2P	11	-	unprocessed_pseudogene																										yes
ENSG00000181215	C4orf50	4	-	protein_coding																										yes
ENSG00000181381	DDX60L	4		protein_coding																		yes								yes															yes
ENSG00000181395	OR5AL1	11	-	pseudogene													yes
ENSG00000181689	OR8K3	11	-	protein_coding													yes
ENSG00000181722	ZBTB20	3		protein_coding																										yes
ENSG00000181785	OR5AS1	11	Olfactory receptors interact with odorant molecules in the nose, to initiate a neuronal response that triggers the perception of a smell. The olfactory receptor proteins are members of a large family of G-protein-coupled receptors (GPCR) arising from single coding-exon genes. Olfactory receptors share a 7-transmembrane domain structure with many neurotransmitter and hormone receptors and are resp…	protein_coding													yes
ENSG00000181800	CELF2-AS1	10		antisense																										yes
ENSG00000181837	OR5D17P	11	-	unprocessed_pseudogene													yes
ENSG00000181867	FTMT	5		protein_coding
ENSG00000182168	UNC5C	4	This gene product belongs to the UNC-5 family of netrin receptors. Netrins are secreted proteins that direct axon extension and cell migration during neural development. They are bifunctional proteins that act as attractants for some cell types and as repellents for others, and these opposite actions are thought to be mediated by two classes of receptors. The UNC-5 family of receptors mediate the…	protein_coding				yes										yes			yes	yes								yes												yes			yes
ENSG00000182389	CACNB4	2	This gene encodes a member of the beta subunit family of voltage-dependent calcium channel complex proteins. Calcium channels mediate the influx of calcium ions into the cell upon membrane polarization and consist of a complex of alpha-1, alpha-2/delta, beta, and gamma subunits in a 1:1:1:1 ratio. Various versions of each of these subunits exist, either expressed from similar genes or the result …	protein_coding
ENSG00000182400	TRAPPC6B	14	TRAPPC6B is a component of TRAPP complexes, which are tethering complexes involved in vesicle transport (Kummel et al., 25 [PubMed 1625134]).[supplied by OMIM, Mar 28]	protein_coding																																							yes
ENSG00000182752	PAPPA	9	This gene encodes a secreted metalloproteinase which cleaves insulin-like growth factor binding proteins (IGFBPs). It is thought to be involved in local proliferative processes such as wound healing and bone remodeling. Low plasma level of this protein has been suggested as a biochemical marker for pregnancies with aneuploid fetuses. [provided by RefSeq, Jul 28]	protein_coding
ENSG00000182901	RGS7	1		protein_coding																										yes												yes
ENSG00000183117	CSMD1	8		protein_coding														yes													yes
ENSG00000183145	RIPPLY3	21		protein_coding
ENSG00000183230	CTNNA3	10	This gene encodes a protein that belongs to the vinculin/alpha-catenin family. The encoded protein plays a role in cell-cell adhesion in muscle cells. Mutations in this gene are associated with arrhythmogenic right ventricular dysplasia, familial 13. Alternative splicing results in multiple transcript variants. [provided by RefSeq, Mar 214]	protein_coding			yes												yes											yes										yes
ENSG00000183666	GUSBP1	5		transcribed_unprocessed_pseudogene															yes											yes
ENSG00000183960	KCNH8	3	Voltage-gated potassium (Kv) channels represent the most complex class of voltage-gated ion channels from both functional and structural standpoints. Their diverse functions include regulating neurotransmitter release, heart rate, insulin secretion, neuronal excitability, epithelial electrolyte transport, smooth muscle contraction, and cell volume. This gene encodes a member of the potassium chan…	protein_coding															yes			yes					yes			yes
ENSG00000184113	CLDN5	22	This gene encodes a member of the claudin family. Claudins are integral membrane proteins and components of tight junction strands. Tight junction strands serve as a physical barrier to prevent solutes and water from passing freely through the paracellular space between epithelial or endothelial cell sheets. Mutations in this gene have been found in patients with velocardiofacial syndrome. Altern…	protein_coding																										yes
ENSG00000184304	PRKD1	14	PRKD1 is a serine/threonine kinase that regulates a variety of cellular functions, including membrane receptor signaling, transport at the Golgi, protection from oxidative stress at the mitochondria, gene transcription, and regulation of cell shape, motility, and adhesion (summary by Eiseler et al., 29 [PubMed 19329994]).[supplied by OMIM, Nov 21]	protein_coding
ENSG00000184588	PDE4B	1	This gene is a member of the type IV, cyclic AMP (cAMP)-specific, cyclic nucleotide phosphodiesterase (PDE) family. The encoded protein regulates the cellular concentrations of cyclic nucleotides and thereby play a role in signal transduction. Altered activity of this protein has been associated with schizophrenia and bipolar affective disorder. Alternative splicing and the use of alternative pro…	protein_coding															yes
ENSG00000184672	RALYL	8		protein_coding			yes	yes									yes							yes						yes		yes	yes	yes				yes	yes
ENSG00000184741	OR5AQ1P	11	-	unprocessed_pseudogene													yes
ENSG00000184898	RBM43	2		protein_coding
ENSG00000185055	EFCAB10	7	-	protein_coding
ENSG00000185087	FAM169B	15		protein_coding															yes											yes
ENSG00000185247	MAGEA11	X	This gene is a member of the MAGEA gene family. The members of this family encode proteins with 5 to 8% sequence identity to each other. The promoters and first exons of the MAGEA genes show considerable variability, suggesting that the existence of this gene family enables the same function to be expressed under different transcriptional controls. The MAGEA genes are clustered at chromosomal loc…	protein_coding														yes																													yes
ENSG00000185345	PARK2	6	The precise function of this gene is unknown; however, the encoded protein is a component of a multiprotein E3 ubiquitin ligase complex that mediates the targeting of substrate proteins for proteasomal degradation. Mutations in this gene are known to cause Parkinson disease and autosomal recessive juvenile Parkinson disease. Alternative splicing of this gene produces multiple transcript variants …	protein_coding																										yes
ENSG00000185532	PRKG1	10	Mammals have three different isoforms of cyclic GMP-dependent protein kinase (Ialpha, Ibeta, and II). These PRKG isoforms act as key mediators of the nitric oxide/cGMP signaling pathway and are important components of many signal transduction processes in diverse cell types. This PRKG1 gene on human chromosome 1 encodes the soluble Ialpha and Ibeta isoforms of PRKG by alternative transcript splic…	protein_coding																										yes
ENSG00000185736	ADARB2	10	This gene encodes a member of the double-stranded RNA adenosine deaminase family of RNA-editing enzymes and may play a regulatory role in RNA editing. [provided by RefSeq, Jul 28]	protein_coding
ENSG00000185774	KCNIP4	4	This gene encodes a member of the family of voltage-gated potassium (Kv) channel-interacting proteins (KCNIPs), which belong to the recoverin branch of the EF-hand superfamily. Members of the KCNIP family are small calcium binding proteins. They all have EF-hand-like domains, and differ from each other in the N-terminus. They are integral subunit components of native Kv4 channel complexes. They m…	protein_coding
ENSG00000186280	KDM4D	11		protein_coding														yes			yes
ENSG00000187122	SLIT1	10		protein_coding											yes															yes
ENSG00000187258	NPSR1	7	This gene encodes a member of the vasopressin/oxytocin subfamily of G protein-coupled receptors. The encoded membrane protein acts as a receptor for neuropeptide S and affects a variety of cellular processes through its signaling. Increased expression of this gene in ciliated cells of the respiratory epithelium and in bronchial smooth muscle cells is associated with asthma. Polymorphisms in this …	protein_coding																																							yes
ENSG00000187323	DCC	18	This gene encodes a netrin 1 receptor. The transmembrane protein is a member of the immunoglobulin superfamily of cell adhesion molecules, and mediates axon guidance of neuronal growth cones towards sources of netrin 1 ligand. The cytoplasmic tail interacts with the tyrosine kinases Src and focal adhesion kinase (FAK, also known as PTK2) to mediate axon attraction. The protein partially localizes…	protein_coding														yes																								yes
ENSG00000187391	MAGI2	7	The protein encoded by this gene interacts with atrophin-1. Atrophin-1 contains a polyglutamine repeat, expansion of which is responsible for dentatorubral and pallidoluysian atrophy. This encoded protein is characterized by two WW domains, a guanylate kinase-like domain, and multiple PDZ domains. It has structural similarity to the membrane-associated guanylate kinase homologue (MAGUK) family. […	protein_coding														yes				yes					yes
ENSG00000187398	LUZP2	11	This gene encodes a leucine zipper protein. This protein is deleted in some patients with Wilms tumor-Aniridia-Genitourinary anomalies-mental Retardation (WAGR) syndrome. Alternate splicing results in multiple transcript variants. [provided by RefSeq, Oct 211]	protein_coding															yes			yes	yes
ENSG00000187672	ERC2	3	This gene encodes a protein that belongs to the Rab3-interacting molecule (RIM)-binding protein family. Members of this protein family form part of the cytomatrix at the active zone (CAZ) complex and function as regulators of neurotransmitter release. Alternative splicing results in multiple transcript variants. [provided by RefSeq, Nov 215]	protein_coding						yes							yes
ENSG00000188107	EYS	6	The product of this gene contains multiple epidermal growth factor (EGF)-like and LamG domains. The protein is expressed in the photoreceptor layer of the retina, and the gene is mutated in autosomal recessive retinitis pigmentosa. Multiple transcript variants encoding different isoforms have been found for this gene. [provided by RefSeq, Dec 28]	protein_coding					yes
ENSG00000188223	AC002398.9	19	-	protein_coding																																									yes
ENSG00000188227	ZNF793	19		protein_coding	yes		yes																												yes							yes
ENSG00000188312	CENPP	9	CENPP is a subunit of a CENPH (MIM 6567)-CENPI (MIM 365)-associated centromeric complex that targets CENPA (MIM 117139) to centromeres and is required for proper kinetochore function and mitotic progression (Okada et al., 26 [PubMed 1662242]).[supplied by OMIM, Mar 28]	protein_coding
ENSG00000188517	COL25A1	4	This gene encodes a brain-specific membrane associated collagen. A product of proteolytic processing of the encoded protein, CLAC (collagenous Alzheimer amyloid plaque component), binds to amyloid beta-peptides found in Alzheimer amyloid plaques but CLAC inhibits rather than facilitates amyloid fibril elongation (PMID: 16341). A study of over-expression of this collagen in mice, however, found ch…	protein_coding														yes
ENSG00000188596	CFAP54	12		protein_coding		yes			yes																						yes										yes
ENSG00000188641	DPYD	1	The protein encoded by this gene is a pyrimidine catabolic enzyme and the initial and rate-limiting factor in the pathway of uracil and thymidine catabolism. Mutations in this gene result in dihydropyrimidine dehydrogenase deficiency, an error in pyrimidine metabolism associated with thymine-uraciluria and an increased risk of toxicity in cancer patients receiving 5-fluorouracil chemotherapy. Two…	protein_coding													yes
ENSG00000188716	DUPD1	10		protein_coding																																							yes			yes
ENSG00000188732	FAM221A	7		protein_coding
ENSG00000188803	SHISA6	17		protein_coding	yes		yes		yes	yes										yes	yes						yes			yes										yes	yes		yes
ENSG00000188906	LRRK2	12	This gene is a member of the leucine-rich repeat kinase family and encodes a protein with an ankryin repeat region, a leucine-rich repeat (LRR) domain, a kinase domain, a DFG-like motif, a RAS domain, a GTPase domain, a MLK-like domain, and a WD4 domain. The protein is present largely in the cytoplasm but also associates with the mitochondrial outer membrane. Mutations in this gene have been asso…	protein_coding																																													yes
ENSG00000189056	RELN	7	This gene encodes a large secreted extracellular matrix protein thought to control cell-cell interactions critical for cell positioning and neuronal migration during brain development. This protein may be involved in schizophrenia, autism, bipolar disorder, major depression and in migration defects associated with temporal lobe epilepsy. Mutations of this gene are associated with autosomal recess…	protein_coding															yes
ENSG00000189139	FSCB	14		protein_coding															yes											yes
ENSG00000189144	ZNF573	19		protein_coding	yes		yes																												yes							yes
ENSG00000189348	FAM90A27P	19		transcribed_unprocessed_pseudogene
ENSG00000196090	PTPRT	20	The protein encoded by this gene is a member of the protein tyrosine phosphatase (PTP) family. PTPs are known to be signaling molecules that regulate a variety of cellular processes including cell growth, differentiation, mitotic cycle, and oncogenic transformation. This PTP possesses an extracellular region, a single transmembrane region, and two tandem intracellular catalytic domains, and thus …	protein_coding														yes
ENSG00000196151	WDSUB1	2		protein_coding															yes											yes
ENSG00000196235	SUPT5H	19		protein_coding															yes																										yes		yes
ENSG00000196305	IARS	9	Aminoacyl-tRNA synthetases catalyze the aminoacylation of tRNA by their cognate amino acid. Because of their central role in linking amino acids with nucleotide triplets contained in tRNAS, aminoacyl-tRNA synthetases are thought to be among the first proteins that appeared in evolution. Isoleucine-tRNA synthetase belongs to the class-I aminoacyl-tRNA synthetase family and has been identified as a…	protein_coding
ENSG00000196357	ZNF565	19		protein_coding																																									yes
ENSG00000196381	ZNF781	19		protein_coding	yes		yes																																			yes
ENSG00000196482	ESRRG	1	This gene encodes a member of the estrogen receptor-related receptor (ESRR) family, which belongs to the nuclear hormone receptor superfamily. All members of the ESRR family share an almost identical DNA binding domain, which is composed of two C4-type zinc finger motifs. The ESRR members are orphan nuclear receptors; they bind to the estrogen response element and steroidogenic factor 1 response …	protein_coding			yes	yes											yes											yes					yes
ENSG00000196565	HBG2	11	The gamma globin genes (HBG1 and HBG2) are normally expressed in the fetal liver, spleen and bone marrow. Two gamma chains together with two alpha chains constitute fetal hemoglobin (HbF) which is normally replaced by adult hemoglobin (HbA) at birth. In some beta-thalassemias and related conditions, gamma chain production continues into adulthood. The two types of gamma chains differ at residue 1…	protein_coding
ENSG00000196730	DAPK1	9	Death-associated protein kinase 1 is a positive mediator of gamma-interferon induced programmed cell death. DAPK1 encodes a structurally unique 16-kD calmodulin dependent serine-threonine kinase that carries 8 ankyrin repeats and 2 putative P-loop consensus sites. It is a tumor suppressor candidate. Alternative splicing results in multiple transcript variants. [provided by RefSeq, Dec 213]	protein_coding
ENSG00000196739	COL27A1	9	This gene encodes a member of the fibrillar collagen family, and plays a role during the calcification of cartilage and the transition of cartilage to bone. The encoded protein product is a preproprotein. It includes an N-terminal signal peptide, which is followed by an N-terminal propetide, mature peptide and a C-terminal propeptide. The N-terminal propeptide contains thrombospondin N-terminal-l…	protein_coding																							yes								yes							yes
ENSG00000197085	NPSR1-AS1	7	This gene is located within a region that has been associated with asthma susceptibility. The locus is considered non-protein-coding based on lack of protein homology and a lack of experimental support for an encoded protein. Three alternatively spliced transcript variants have been identified for this gene. [provided by RefSeq, May 21]	processed_transcript																																							yes
ENSG00000197181	PIWIL2	8	PIWIL2 belongs to the Argonaute family of proteins, which function in development and maintenance of germline stem cells (Sasaki et al., 23 [PubMed 1296857]).[supplied by OMIM, Mar 28]	protein_coding
ENSG00000197309	OR10D3	11	-	protein_coding															yes											yes
ENSG00000197321	SVIL	10	This gene encodes a bipartite protein with distinct amino- and carboxy-terminal domains. The amino-terminus contains nuclear localization signals and the carboxy-terminus contains numerous consecutive sequences with extensive similarity to proteins in the gelsolin family of actin-binding proteins, which cap, nucleate, and/or sever actin filaments. The gene product is tightly associated with both …	protein_coding																										yes
ENSG00000197428	OR51D1	11	Olfactory receptors interact with odorant molecules in the nose, to initiate a neuronal response that triggers the perception of a smell. The olfactory receptor proteins are members of a large family of G-protein-coupled receptors (GPCR) arising from single coding-exon genes. Olfactory receptors share a 7-transmembrane domain structure with many neurotransmitter and hormone receptors and are resp…	protein_coding																																							yes
ENSG00000198000	NOL8	9	NOL8 binds Ras-related GTP-binding proteins (see MIM 68267) and plays a role in cell growth (Sekiguchi et al., 24 [PubMed 1466641]).[supplied by OMIM, Mar 28]	protein_coding
ENSG00000198021	SPANXA1	X	Temporally regulated transcription and translation of several testis-specific genes is required to initiate the series of molecular and morphological changes in the male germ cell lineage necessary for the formation of mature spermatozoa. This gene is a member of the SPANX family of cancer/testis-associated genes, which are located in a cluster on chromosome X. The SPANX genes encode differential…	protein_coding																								yes																	yes
ENSG00000198160	MIER1	1	This gene encodes a protein that was first identified in Xenopus laevis by its role in a mesoderm induction early response (MIER). The encoded protein functions as a transcriptional regulator. Alternatively spliced transcript variants encode multiple isoforms, some of which lack a C-terminal nuclear localization signal. [provided by RefSeq, May 213]	protein_coding										yes		x	yes																				yes
ENSG00000198171	DDRGK1	20		protein_coding
ENSG00000198739	LRRTM3	10		protein_coding			yes												yes											yes										yes
ENSG00000198759	EGFL6	X	This gene encodes a member of the epidermal growth factor (EGF) repeat superfamily. Members of this superfamily are characterized by the presence of EGF-like repeats and are often involved in the regulation of cell cycle, proliferation, and developmental processes. The gene product contains a signal peptide, suggesting that it is secreted; an EGF repeat region consisting of 4 complete EGF-like re…	protein_coding																										yes
ENSG00000198821	CD247	1	The protein encoded by this gene is T-cell receptor zeta, which together with T-cell receptor alpha/beta and gamma/delta heterodimers, and with CD3-gamma, -delta and -epsilon, forms the T-cell receptor-CD3 complex. The zeta chain plays an important role in coupling antigen recognition to several intracellular signal-transduction pathways. Low expression of the antigen results in impaired immune r…	protein_coding																																						yes
ENSG00000198929	NOS1AP	1	This gene encodes a cytosolic protein that binds to the signaling molecule, neuronal nitric oxide synthase (nNOS). This protein has a C-terminal PDZ-binding domain that mediates interactions with nNOS and an N-terminal phosphotyrosine binding (PTB) domain that binds to the small monomeric G protein, Dexras1. Studies of the related mouse and rat proteins have shown that this protein functions as a…	protein_coding			yes								yes
ENSG00000198947	DMD	X	The dystrophin gene is the largest gene found in nature, measuring 2.4 Mb. The gene was identified through a positional cloning approach, targeted at the isolation of the gene responsible for Duchenne (DMD) and Becker (BMD) Muscular Dystrophies. DMD is a recessive, fatal, X-linked disorder occurring at a frequency of about 1 in 3,5 new-born males. BMD is a milder allelic form. In general, DMD pat…	protein_coding																										yes
ENSG00000199458	RNU4-35P	6	-	snRNA
ENSG00000199731	RNU6-1079P	5	-	snRNA																																													yes
ENSG00000200351	Y_RNA	5	-	misc_RNA																										yes
ENSG00000200732	RNU6-194P	6	-	snRNA												yes									yes										yes									yes
ENSG00000201066	RN7SKP280	7	-	misc_RNA																										yes
ENSG00000202429	RNU4-48P	2	-	snRNA
ENSG00000203266	RP11-560A15.3	20	-	lincRNA											yes				yes											yes
ENSG00000203601	LINC00970	1		antisense																																							yes
ENSG00000203926	SPANXA2	X	Temporally regulated transcription and translation of several testis-specific genes is required to initiate the series of molecular and morphological changes in the male germ cell lineage necessary for the formation of mature spermatozoa. This gene is a member of the SPANX family of cancer/testis-associated genes, which are located in a cluster on chromosome X. The SPANX genes encode differential…	protein_coding																								yes
ENSG00000203963	C1orf141	1		protein_coding										yes			yes																				yes
ENSG00000204581	AC096670.3	2		antisense
ENSG00000205155	PSENEN	19	Presenilins, which are components of the gamma-secretase protein complex, are required for intramembranous processing of some type I transmembrane proteins, such as the Notch proteins and the beta-amyloid precursor protein. Signaling by Notch receptors mediates a wide range of developmental cell fates. Processing of the beta-amyloid precursor protein generates neurotoxic amyloid beta peptides, th…	protein_coding																																									yes
ENSG00000205464	ATP6AP1L	5		protein_coding																																							yes
ENSG00000207171	SNORA51	4	-	snoRNA																		yes																							yes
ENSG00000207249	SNORA72	2	-	snoRNA	yes				yes			yes															yes														yes
ENSG00000207321	RNU6-160P	1	-	snRNA														yes
ENSG00000207330	RNU6-73P	13	-	snRNA																										yes
ENSG00000212628	RNA5SP241	7	-	rRNA																										yes
ENSG00000213115	AC104131.1	2	-	processed_pseudogene																										yes
ENSG00000213185	FAM24B	10		protein_coding															yes	yes			yes							yes
ENSG00000213301	HMGB3P11	2	-	processed_pseudogene	yes				yes			yes															yes
ENSG00000213579	RP4-595K12.1	1	-	processed_pseudogene																								yes												yes							yes
ENSG00000213931	HBE1	11	The epsilon globin gene (HBE) is normally expressed in the embryonic yolk sac: two epsilon chains together with two zeta chains (an alpha-like globin) constitute the embryonic hemoglobin Hb Gower I; two epsilon chains together with two alpha chains form the embryonic Hb Gower II. Both of these embryonic hemoglobins are normally supplanted by fetal, and later, adult hemoglobin. The five beta-like …	protein_coding
ENSG00000214285	NPS	10		protein_coding															yes											yes
ENSG00000214298	MRPS21P6	10	-	processed_pseudogene															yes											yes
ENSG00000214659	KRT8P26	11	-	processed_pseudogene			yes								yes															yes			yes
ENSG00000214733	RP11-429J17.8	8	-	antisense																																													yes
ENSG00000214870	AC004540.5	7	-	lincRNA																										yes
ENSG00000215263	AC025750.7	2	-	processed_pseudogene														yes			yes																										yes
ENSG00000215264	RPL10AP3	8	-	processed_pseudogene					yes								yes
ENSG00000215267	AKR1C7P	10	-	transcribed_unprocessed_pseudogene
ENSG00000215483	LINC00598	13		lincRNA																										yes
ENSG00000215734	MRPL20P1	21	-	processed_pseudogene
ENSG00000215948	AC055873.1	15	-	miRNA																										yes
ENSG00000216364	MRPL42P2	6	-	processed_pseudogene															yes											yes
ENSG00000216809	RP11-57K17.1	6	-	processed_pseudogene									yes	yes															yes
ENSG00000218512	SPTLC1P2	6	-	processed_pseudogene					yes																							yes
ENSG00000220997	AL161651.1	10	-	miRNA											yes				yes											yes
ENSG00000221312	AL109922.1	6	-	miRNA					yes
ENSG00000221659	AC104441.1	3	-	miRNA														yes																								yes	yes
ENSG00000221866	PLXNA4	7		protein_coding															yes											yes															yes
ENSG00000222405	RNU4-65P	12	-	snRNA																																									yes
ENSG00000222488	RNU6-285P	8	-	snRNA
ENSG00000222998	RN7SKP259	11	-	misc_RNA														yes																									yes				yes
ENSG00000223308	RN7SKP101	15	-	misc_RNA														yes	yes											yes	yes
ENSG00000223546	LINC00630	X		lincRNA					yes
ENSG00000223669	RP11-93B14.4	20	-	antisense																										yes
ENSG00000223896	CCNJP2	1	-	processed_pseudogene													yes		yes											yes						yes
ENSG00000224186	C5orf66	5	-	antisense													yes
ENSG00000224493	RP11-87O11.1	1	-	processed_pseudogene																								yes												yes
ENSG00000224514	LINC00620	3		antisense																										yes
ENSG00000224632	LL0XNC01-73E8.1	X	-	processed_pseudogene					yes
ENSG00000224790	AP000704.5	21	-	lincRNA																										yes
ENSG00000225279	RP11-536C5.2	1	-	antisense															yes											yes
ENSG00000225299	RP11-344A5.1	10	-	antisense			yes												yes											yes										yes
ENSG00000225482	RP11-542E6.3	10	-	processed_pseudogene																										yes
ENSG00000225538	OR5BE1P	11	-	unprocessed_pseudogene													yes
ENSG00000226051	ZNF503-AS1	10		lincRNA	yes																																						yes			yes
ENSG00000226167	AP4B1-AS1	1		antisense																										yes
ENSG00000226229	RPLP0P1	20	-	processed_pseudogene
ENSG00000226320	AC018359.1	3	-	lincRNA																										yes
ENSG00000226501	USF1P1	21	-	processed_pseudogene																																							yes
ENSG00000226523	AC074375.1	2	-	processed_pseudogene		yes		yes			yes		yes				yes								yes															yes						yes
ENSG00000226562	CYP4F26P	9	-	lincRNA														yes
ENSG00000226688	ENTPD1-AS1	10		antisense			yes
ENSG00000226862	RP11-569A11.1	1	-	antisense																										yes
ENSG00000226990	RP11-543F8.2	10	-	lincRNA
ENSG00000227028	SLC8A1-AS1	2		antisense											yes															yes
ENSG00000227188	RP5-1104E15.6	22		antisense
ENSG00000227227	AC017101.10	2	-	antisense																										yes
ENSG00000227242	NBPF13P	1	-	unprocessed_pseudogene																										yes
ENSG00000227564	LINC00376	13		lincRNA																								yes																	yes				yes
ENSG00000227883	ATP6V0E1P4	1	-	processed_pseudogene
ENSG00000227945	RP11-103C16.2	6	-	antisense																																							yes
ENSG00000228035	RP4-663N10.1	1	-	antisense
ENSG00000228237	EFCAB14-AS1	1		antisense														yes
ENSG00000228512	RP11-281A20.2	9	-	lincRNA																								yes
ENSG00000228563	AL133247.2	2	-	antisense
ENSG00000229052	RP11-386I23.1	1	-	transcribed_processed_pseudogene													yes		yes											yes						yes
ENSG00000229057	RPS3AP54	9	-	processed_pseudogene																																									yes
ENSG00000229093	OR51AB1P	11	-	unprocessed_pseudogene
ENSG00000229140	CCDC26	8		lincRNA			yes
ENSG00000229177	AC008154.5	7	-	lincRNA																										yes
ENSG00000229899	AC084290.2	12	-	processed_pseudogene																																													yes
ENSG00000229992	HMGB3P9	1	-	processed_pseudogene				yes									yes		yes											yes						yes
ENSG00000230009	MTCO2P3	13	-	processed_pseudogene														yes
ENSG00000230327	AC009234.1	2	-	processed_pseudogene														yes
ENSG00000230424	RP1-43E13.2	1	-	antisense																										yes
ENSG00000230735	RP11-413E1.4	1	-	sense_intronic																																													yes
ENSG00000230920	RP11-527D15.1	9		lincRNA				yes
ENSG00000230990	RP4-734C18.1	20	-	lincRNA														yes
ENSG00000231027	AC079325.6	17	-	unprocessed_pseudogene																										yes
ENSG00000231128	RP5-1073O3.2	1	-	antisense															yes											yes
ENSG00000231322	RPL13AP17	7		transcribed_processed_pseudogene														yes									yes
ENSG00000231381	RNF2P1	9	-	processed_pseudogene																										yes															yes
ENSG00000231613	RP5-943J3.1	1	-	sense_intronic																		yes																											yes
ENSG00000231689	LINC01090	2	-	lincRNA																										yes
ENSG00000231731	AC010976.2	2	-	antisense
ENSG00000231901	RP11-281A20.1	9	-	lincRNA																								yes
ENSG00000231906	RP11-541M12.3	10	-	processed_pseudogene															yes	yes																						yes
ENSG00000231999	FLJ27354	1		antisense																																													yes
ENSG00000232190	RP11-134D3.1	16		lincRNA																																							yes
ENSG00000232202	AC098824.6	2	-	processed_pseudogene		yes		yes			yes		yes																											yes						yes
ENSG00000232436	RP11-103C3.1	1	-	lincRNA																										yes
ENSG00000232451	AC016768.1	2	-	lincRNA					yes																					yes													yes	yes
ENSG00000232458	LINC01450	7		lincRNA														yes
ENSG00000232526	VDAC1P13	2	-	processed_pseudogene		yes					yes		yes																											yes						yes
ENSG00000232679	RP11-400N13.3	1	-	lincRNA
ENSG00000232946	RP11-390F4.2	9	-	processed_pseudogene																										yes
ENSG00000233048	RP5-1069C8.2	20		lincRNA			yes																							yes
ENSG00000233338	TLR8-AS1	X	-	antisense
ENSG00000233441	CYP2AB1P	3	-	transcribed_unprocessed_pseudogene																										yes
ENSG00000233571	RP11-545D19.1	X	-	lincRNA																																					yes
ENSG00000233797	UFL1-AS1	6	-	antisense						yes																				yes
ENSG00000234177	LINC01114	2		lincRNA	yes				yes			yes															yes														yes
ENSG00000234202	RP11-330C7.4	1	-	processed_pseudogene													yes		yes											yes						yes
ENSG00000234278	PRR20E	13	This gene is one of five identical loci in a cluster on chromosome 13q21.1. The predicted protein is proline-rich and contains several dopamine D4 receptor signatures and PRINTS domains. [provided by RefSeq, Oct 28]	protein_coding														yes				yes
ENSG00000234318	RP4-771M4.3	1	-	lincRNA
ENSG00000234423	LINC01250	2		lincRNA
ENSG00000234601	CHRM3-AS1	1		antisense																										yes
ENSG00000234640	RP11-264E18.1	10	-	lincRNA																																						yes
ENSG00000234826	AC003084.2	7	-	lincRNA													yes
ENSG00000235337	AC114765.2	2	-	lincRNA
ENSG00000235501	RP4-639F20.1	1		antisense																										yes
ENSG00000236115	RP11-62C3.6	9	-	antisense
ENSG00000236230	RP11-400N13.1	1	-	lincRNA
ENSG00000236770	AC079325.5	17	-	unprocessed_pseudogene																										yes
ENSG00000236913	AC025750.5	2	-	processed_pseudogene		yes					yes		yes																											yes						yes
ENSG00000236924	RP11-390F4.6	9	-	lincRNA																										yes															yes
ENSG00000237647	ERICH1-AS1	8		antisense															yes											yes
ENSG00000237650	OR11Q1P	X	-	processed_pseudogene															yes	yes			yes							yes
ENSG00000237793	RPL18AP16	X	-	processed_pseudogene															yes
ENSG00000237813	AC002066.1	7	-	antisense
ENSG00000238034	RP5-1185K9.1	20	-	lincRNA																									yes
ENSG00000238039	AF011889.2	X	-	lincRNA														yes
ENSG00000238335	AC008869.1	5		#N/A															yes																							yes
ENSG00000239151	RNU7-195P	15		snRNA																										yes
ENSG00000239440	RP11-260O18.1	3		lincRNA																																							yes
ENSG00000239498	AC114765.1	2		lincRNA
ENSG00000239625	RN7SL241P	10		misc_RNA											yes				yes											yes
ENSG00000239794	RN7SL653P	1		misc_RNA				yes									yes													yes
ENSG00000240241	RP11-314M24.1	3		lincRNA																										yes
ENSG00000240790	AC073934.6	7		antisense																										yes
ENSG00000240891	PLCXD2	3		protein_coding																																									yes
ENSG00000241489	IDS	X		protein_coding														yes
ENSG00000241621	GOLGA2P6	10		unprocessed_pseudogene											yes				yes											yes
ENSG00000241684	ADAMTS9-AS2	3		antisense
ENSG00000241810	HMGN2P13	3	-	processed_pseudogene																																									yes
ENSG00000241984	RPL7AP2	14		processed_pseudogene																																							yes
ENSG00000242021	RP11-268G12.3	X		lincRNA															yes
ENSG00000242107	LINC01100	3		lincRNA
ENSG00000242113	RN7SL124P	2		misc_RNA
ENSG00000242120	RP11-231I13.2	3		antisense
ENSG00000242259	C22orf39	22		protein_coding			yes												yes											yes
ENSG00000243455	RPS18P13	19		processed_pseudogene																										yes
ENSG00000243902	RP1-63G5.5	22		sense_overlapping
ENSG00000244040	IL12A-AS1	3		antisense
ENSG00000244335	RN7SL687P	X		misc_RNA															yes
ENSG00000246859	STARD4-AS1	5		antisense																										yes
ENSG00000247345	RP11-266N13.2	5		antisense																										yes
ENSG00000247381	PDX1-AS1	13		antisense																										yes
ENSG00000248174	RP11-148L24.1	4		lincRNA																										yes
ENSG00000248343	RP11-556G22.2	4		antisense
ENSG00000248447	RP11-633G11.1	4		processed_pseudogene				yes											yes							yes															yes
ENSG00000248489	CTD-2007H13.3	5		lincRNA																										yes
ENSG00000248587	GDNF-AS1	5		lincRNA															yes	yes				yes						yes												yes
ENSG00000248711	THUMPD3P1	7		unprocessed_pseudogene																yes											yes											yes
ENSG00000248753	CTC-276P9.2	5		lincRNA													yes
ENSG00000248901	AC008834.1	5		lincRNA																										yes
ENSG00000248975	CTD-2251F13.1	14		lincRNA
ENSG00000249348	UGDH-AS1	4		antisense																										yes
ENSG00000249557	HSPD1P15	5		processed_pseudogene															yes											yes
ENSG00000249619	HMGN1P13	5		processed_pseudogene																										yes
ENSG00000249649	MRPS33P2	4		processed_pseudogene																										yes
ENSG00000249797	CTD-3179P9.1	5		lincRNA																																							yes
ENSG00000250125	RP11-707A18.1	4		lincRNA				yes											yes							yes															yes
ENSG00000250137	RP11-380P13.1	4	-	antisense																																							yes		yes
ENSG00000250349	TM4SF2	X		protein_coding				yes											yes				yes							yes												yes					yes
ENSG00000250447	CTD-2081C10.1	5		lincRNA																										yes
ENSG00000251003	ZFPM2-AS1	8	-	processed_transcript														yes													yes
ENSG00000251099	CTD-2367A17.1	5		processed_pseudogene																										yes
ENSG00000251209	LINC00923	15		lincRNA														yes				yes
ENSG00000251215	GOLGA5P1	5		processed_pseudogene																								yes
ENSG00000251314	CTD-2337A12.1	5		antisense
ENSG00000251574	RP11-6N13.1	5		lincRNA
ENSG00000252015	RNU6-904P	2		snRNA															yes											yes
ENSG00000252070	RNA5SP341	11		rRNA														yes																									yes				yes
ENSG00000252540	RNU6-919P	20		snRNA
ENSG00000252705	RNU6-175P	2		snRNA																																													yes
ENSG00000252819	AL121898.1	20		#N/A															yes				yes							yes												yes
ENSG00000252978	RN7SKP183	X		misc_RNA
ENSG00000253108	RP1-84O15.2	8	-	lincRNA					yes								yes
ENSG00000253434	RP11-1101K5.1	8	-	lincRNA										yes
ENSG00000253756	CARSP2	8		processed_pseudogene														yes														yes
ENSG00000253773	C8orf37-AS1	8		lincRNA															yes											yes
ENSG00000253925	CTB-178M22.1	5		antisense																										yes
ENSG00000253926	RP11-26E5.1	8		lincRNA			yes
ENSG00000254007	RP11-281H11.1	8		lincRNA																																							yes
ENSG00000254033	RP11-431M3.2	8	-	lincRNA					yes								yes
ENSG00000254226	CTB-12O2.1	5		lincRNA														yes
ENSG00000254260	RP11-369E15.1	8		lincRNA																										yes
ENSG00000254344	LINC01288	8	-	lincRNA					yes								yes
ENSG00000254471	RP11-885L14.1	11		processed_pseudogene			yes								yes															yes					yes
ENSG00000254514	RP11-958J22.3	11		lincRNA																										yes
ENSG00000254557	RP11-102F4.2	8		antisense																										yes
ENSG00000254603	OR5M6P	11		unprocessed_pseudogene													yes
ENSG00000254660	CTD-3051L14.14	11		processed_pseudogene													yes
ENSG00000254890	RP11-10A7.1	11		processed_pseudogene			yes	yes														yes								yes
ENSG00000254987	RP11-563P16.1	11		lincRNA
ENSG00000255028	RP11-708B6.2	11		antisense			yes	yes											yes	yes		yes	yes							yes		yes
ENSG00000255217	OR5J7P	11		unprocessed_pseudogene													yes
ENSG00000255416	OR10AF1P	11		unprocessed_pseudogene													yes	yes									yes																				yes
ENSG00000255944	RP11-407A16.4	12		lincRNA																																							yes
ENSG00000256540	RP11-598F7.6	12		lincRNA
ENSG00000256694	RP11-598F7.5	12		antisense
ENSG00000256732	RP11-407A16.3	12		lincRNA																																							yes
ENSG00000257815	RP11-611E13.2	12		antisense																																				yes
ENSG00000258066	RP11-781A6.1	12		lincRNA															yes											yes
ENSG00000258487	RP11-99L13.1	14		lincRNA																										yes
ENSG00000258532	RP11-353P15.1	14		lincRNA																										yes
ENSG00000258615	RP11-725G5.3	14		unprocessed_pseudogene																										yes
ENSG00000258700	LINC00871	14		lincRNA																										yes
ENSG00000258779	RP11-140I24.1	16		lincRNA
ENSG00000258846	EEF1A1P33	12		processed_pseudogene	yes				yes																																yes
ENSG00000259255	RP11-627D16.1	15		lincRNA														yes	yes											yes	yes
ENSG00000259377	CTD-2308G16.1	15		sense_intronic
ENSG00000259448	RP11-16E12.1	15		lincRNA
ENSG00000259561	RP11-300G22.2	15		sense_intronic																										yes
ENSG00000259703	LINC00593	15		lincRNA																										yes
ENSG00000259867	RP11-525K10.3	16		antisense														yes	yes											yes
ENSG00000260342	RP11-1035H13.3	16		protein_coding																										yes
ENSG00000260352	CTD-2288F12.1	16	-	antisense				yes													yes																			yes			yes
ENSG00000260372	AQP4-AS1	18		antisense																										yes
ENSG00000260832	CTD-3253I12.1	16		antisense			yes										yes					yes								yes	yes				yes									yes
ENSG00000261190	C16orf97	16		processed_transcript											yes															yes
ENSG00000261436	RP11-354I13.2	16		lincRNA																										yes
ENSG00000261467	RP11-731K22.1	7		lincRNA															yes											yes
ENSG00000261749	RP11-152O14.1	16		lincRNA																																									yes
ENSG00000262016	RP11-598F7.5	CHR_HSCHR12_1_CTG1		antisense
ENSG00000262193	RP11-598F7.6	CHR_HSCHR12_1_CTG1		antisense
ENSG00000262607	IQSEC3	CHR_HSCHR12_1_CTG1		protein_coding
ENSG00000263155	MYZAP	15		protein_coding				yes		yes							yes		yes	yes																							yes
ENSG00000263551	RP11-78F17.1	18		lincRNA															yes											yes
ENSG00000263712	MIR4639	6		miRNA															yes				yes							yes
ENSG00000264051	AC007881.1	2		#N/A																																							yes
ENSG00000264525	MIR4778	2		miRNA
ENSG00000264684	MIR4773-1	2		miRNA
ENSG00000265515	AC092287.1	16	-	miRNA				yes													yes																			yes			yes
ENSG00000266549	RP11-526I8.2	18		processed_pseudogene																										yes
ENSG00000266863	RN7SL123P	9	-	misc_RNA																																									yes
ENSG00000267005	AC002984.2	19	-	processed_pseudogene																																							yes		yes
ENSG00000267011	CTB-50L17.16	19	-	lincRNA																																									yes
ENSG00000267049	AC002398.13	19	-	antisense																																									yes
ENSG00000267051	RP11-128P17.2	18		lincRNA																										yes
ENSG00000267098	RP11-325K19.1	18		lincRNA																										yes
ENSG00000267120	AD000671.6	19	-	protein_coding																																									yes
ENSG00000267328	AC002398.12	19	-	antisense																																									yes
ENSG00000267374	LINC00669	18	-	lincRNA																																									yes
ENSG00000267439	AC002398.11	19	-	antisense																																									yes
ENSG00000267470	ZNF571-AS1	19		antisense	yes		yes																												yes							yes
ENSG00000267796	LIN37	19	This gene encodes a protein expressed in the eye. [provided by RefSeq, Jul 28]	protein_coding																																									yes
ENSG00000268051	CTC-244M17.1	19		sense_intronic	yes		yes																							yes												yes
ENSG00000268623	CTB-52I2.3	19		processed_pseudogene																										yes
ENSG00000268721	RP11-588H23.5	12	-	processed_pseudogene																																									yes
ENSG00000270087	ZNF503	10		lincRNA	yes																																						yes			yes
ENSG00000270328	RP11-33E15.1	8		processed_pseudogene														yes
ENSG00000270911	RP11-272L13.4	1		processed_pseudogene													yes
ENSG00000271140	PRR20FP	13		unprocessed_pseudogene														yes				yes
ENSG00000271162	RP1-57E3.1	6		processed_pseudogene								yes				yes	yes				yes	yes			yes														yes								yes	yes
ENSG00000271424	RP11-647O20.1	14		processed_pseudogene																																							yes
ENSG00000271677	RP1-274L7.3	X		unprocessed_pseudogene																											yes
ENSG00000271752	RP11-269M20.3	5	-	lincRNA																		yes																			yes
ENSG00000271810	RP11-426L16.10	1		protein_coding																										yes
ENSG00000271860	RP11-436D23.1	6		lincRNA
ENSG00000271949	RP11-302M6.4	1		protein_coding					yes													yes																											yes
ENSG00000271983	RP11-28H5.2	15		lincRNA																										yes
ENSG00000272168	CASC15	6		lincRNA																										yes
ENSG00000272254	RP11-531A24.7	8		antisense														yes
ENSG00000272694	RP1-63G5.8	22		antisense
ENSG00000272987	OR5AL1	11		polymorphic_pseudogene													yes
ENSG00000273212	AC000068.10	22		antisense																										yes
ENSG00000273993	PTPRK	CHR_HSCHR6_1_CTG8		protein_coding																																							yes
ENSG00000274287	SCRIB	CHR_HSCHR8_3_CTG7		protein_coding																																													yes
ENSG00000275122	THEMIS	CHR_HSCHR6_1_CTG8		protein_coding															yes
ENSG00000275149	RP11-427J23.1	13		lincRNA
ENSG00000275270	AL133391.1	9		miRNA																																						yes	yes
ENSG00000275409	RP11-131L12.4	12		lincRNA																										yes
ENSG00000275678	RP4-547N15.3	1		sense_intronic										yes			yes																				yes
ENSG00000275759	RP11-131L12.3	12		lincRNA																										yes
ENSG00000276347	MIR7162	10		miRNA											yes				yes											yes
ENSG00000276490	RP11-400G3.5	10		protein_coding					yes
ENSG00000276688	RP5-828H9.4	20		lincRNA																										yes
ENSG00000276759	RP11-80I3.1	9		lincRNA	yes																																					yes
ENSG00000276893	AL136231.1	9		miRNA															yes
ENSG00000277043	EEF1A1P42	6		processed_pseudogene															yes						yes																							yes
ENSG00000277062	Metazoa_SRP	12		misc_RNA
ENSG00000277215	SPANXA2-OT1	X		lincRNA																								yes																	yes
ENSG00000277534	RP11-9E17.1	18		sense_intronic																																						yes
ENSG00000277654	RP11-255M2.3	15		lincRNA																																							yes
ENSG00000277893	SRD5A2	2		protein_coding
ENSG00000278128	RP11-440J4.2	6		processed_pseudogene					yes																							yes
ENSG00000278305	RP11-326L9.1	13		lincRNA
ENSG00000278733	RP11-425D17.1	12		antisense				yes										yes								yes																	yes
ENSG00000279087	RP11-83B20.10	12		TEC																										yes
ENSG00000279248	RP11-643G5.1	11		TEC																																									yes
ENSG00000279295	RP11-683O4.1	11		TEC			yes								yes																				yes
ENSG00000279582	SC22CB-109E1.1	22																												yes
ENSG00000279657	RP11-521H3.3	13		TEC																																									yes
ENSG00000279739	CTB-105N12.2	5		TEC
ENSG00000279961	OR5R1	11		polymorphic_pseudogene													yes
ENSG00000280240	AL049794.1	20		protein_coding				yes
ENSG00000280314	OR8K3	11		polymorphic_pseudogene													yes
ENSG00000143603	KCNN3	1	Forms a voltage-independent potassium channel activated by intracellular calcium. Activation is followed by membrane hyperpolarization. Thought to regulate neuronal excitability by contributing to the slow component of synaptic afterhyperpolarization. The channel is blocked by apamin.	protein_coding																											yes
ENSG00000157445	CACNA2D3	3	The alpha-2/delta subunit of voltage-dependent calcium channels regulates calcium current density and activation/inactivation kinetics of the calcium channel. Acts as a regulatory subunit for P/Q-type calcium channel (CACNA1A), N-type (CACNA1B), L-type (CACNA1C OR CACNA1D) but not T-type (CACNA1G) (By similarity).	protein_coding																											yes
ENSG00000196376	SLC35F1	6	Putative solute transporter.	protein_coding																											yes
ENSG00000001630	CYP51A1	7	Catalyzes C14-demethylation of lanosterol; it transforms lanosterol into 4,4-dimethyl cholesta-8,14,24-triene-3-beta-ol.	protein_coding																											yes
ENSG00000202368	Y_RNA	12	Y RNA	misc_RNA																											yes
ENSG00000258131	RP11-541G9.1	12	ENST00000552238	lincRNA																											yes
ENSG00000141644	MBD1	18	Transcriptional repressor that binds CpG islands in promoters where the DNA is methylated at position 5 of cytosine within CpG dinucleotides. Binding is abolished by the presence of 7-mG that is produced by DNA damage by methylmethanesulfonate (MMS). Acts as transcriptional repressor and plays a role in gene silencing by recruiting AFT7IP, which in turn recruits factors such as the histone methyl…	retained_intron																											yes
ENSG00000154832	CXXC1	18	Transcriptional activator that exhibits a unique DNA binding specificity for CpG unmethylated motifs with a preference for CpGG.	retained_intron																											yes
ENSG00000138696	BMPR1B	4	bone morphogenetic protein receptor, type IB [Source:HGNC Symbol;Acc:HGNC:1077]ENST00000515059	protein_coding
[truncated: 8 more columns]
