# Supplementary material for: Uncovering the complex genetics of human temperament
Source: Mol Psychiatry. 2018 Oct 2;25(10):2275–94. doi: 10.1038/s41380-018-0264-5 (PMC7515831; doi:10.1038/s41380-018-0264-5)
Supplement: Supplementary file 19 — Supplementary Table S7 [file 41380_2018_264_MOESM19_ESM.xlsx]

## Sheet: TempXpath
Table S7. Pathways associated with Temperament profiles. The number of genes associated with any of the character profiles and with particular profiles is shown (Source KEGG and DAVID pathways databases). Differences among profiles were evaluated by ANOVA (p-value<5E-16) and T-test (p-value<0.05, Bonferroni) for comparisons between pairs of profiles. Antisocial, Reliable, and Sensitive differ fro…
Pathways	Temperament superclusters	Antisocial	Reliable	Sensitive
Olfactory transduction	11	10		3
Huntington's disease	6	3	2	5
Parkinson's disease	5	3		4
Pathways in cancer	13	2	7	8
Focal adhesion	9	2	4	5
Long-term depression	8	2	4	5
Alzheimer's disease	6	2	3	4
Gap junction	7	2	2	6
Axon guidance	4	2	2	2
MAPK signaling pathway	8	2		7
Cardiac muscle contraction	4	2		4
Aldosterone-regulated sodium reabsorption	4	2		3
Cytokine-cytokine receptor interaction	4	2		3
Oxidative phosphorylation	3	2		3
Arachidonic acid metabolism	2	2		2
Drug metabolism	4	2		2
Jak-STAT signaling pathway	3	2		2
Linoleic acid metabolism	2	2		2
Metabolism of xenobiotics by cytochrome P450	2	2		2
Pyrimidine metabolism	3	2		2
Retinol metabolism	2	2		2
Toll-like receptor signaling pathway	3	2		2
Tryptophan metabolism	2	2		2
Tight junction	7		6
Calcium signaling pathway	8		5	3
Vascular smooth muscle contraction	7		5	3
Regulation of actin cytoskeleton	7		5	2
Phosphatidylinositol signaling system	6		4	3
Neuroactive ligand-receptor interaction	6		4	2
Arrhythmogenic right ventricular cardiomyopathy (ARVC)	6		3	3
Leukocyte transendothelial migration	6		3	3
Cell adhesion molecules (CAMs)	4		3
ECM-receptor interaction	4		3
Small cell lung cancer	3		3
Long-term potentiation	5		2	4
Dilated cardiomyopathy	5		2	3
Hypertrophic cardiomyopathy (HCM)	5		2	3
Purine metabolism	5		2	3
Chemokine signaling pathway	3		2	2
Chronic myeloid leukemia	3		2	2
GnRH signaling pathway	3		2	2
Melanogenesis	3		2	2
Prostate cancer	4		2	2
Wnt signaling pathway	4		2	2
ABC transporters	2		2
Acute myeloid leukemia	2		2
Amino sugar and nucleotide sugar metabolism	2		2
Colorectal cancer	2		2
Endometrial cancer	2		2
Glycerolipid metabolism	2		2
Hedgehog signaling pathway	2		2
Lysosome	3		2
Non-small cell lung cancer	3		2
Viral myocarditis	2		2
Glioma	4			3
Natural killer cell mediated cytotoxicity	4			3
Inositol phosphate metabolism	2			2
Melanoma	3			2
mTOR signaling pathway	3			2
Neurotrophin signaling pathway	3			2
Oocyte meiosis	3			2
Progesterone-mediated oocyte maturation	3			2
Vibrio cholerae infection	2			2
Adipocytokine signaling pathway	2
B cell receptor signaling pathway	2
ErbB signaling pathway	2
Fc epsilon RI signaling pathway	2
Fc gamma R-mediated phagocytosis	2
Glycerophospholipid metabolism	2
Glycosaminoglycan degradation	2
Insulin signaling pathway	2
N-Glycan biosynthesis	2
Notch signaling pathway	2
Pancreatic cancer	2
Pantothenate and CoA biosynthesis	2
Primary bile acid biosynthesis	2
Renal cell carcinoma	2
T cell receptor signaling pathway	2
Valine, leucine and isoleucine biosynthesis	2
Valine, leucine and isoleucine degradation	2
VEGF signaling pathway	2
hsa01100 Metabolic pathways	25	10	9	14	*KEGGs pathways database
hsa04014 Ras signaling pathway	7	2		6	*KEGGs pathways database
hsa04015 Rap1 signaling pathway	14	3	5	9	*KEGGs pathways database
hsa04022 cGMP-PKG signaling pathway	7	2	4	3	*KEGGs pathways database
hsa04024 cAMP signaling pathway	6		5		*KEGGs pathways database
hsa04072 Phospholipase D signaling pathway	7		2	5	*KEGGs pathways database
hsa04151 PI3K-Akt signaling pathway	9	3	5	4	*KEGGs pathways database
hsa04152 AMPK signaling pathway	5	2	3	2	*KEGGs pathways database
hsa04261 Adrenergic signaling in cardiomyocytes	6		2	4	*KEGGs pathways database
hsa04390 Hippo signaling pathway	5		4		*KEGGs pathways database
hsa04713 Circadian entrainment	7	3	2	5	*KEGGs pathways database
hsa04723 Retrograde endocannabinoid signaling	7		4	3	*KEGGs pathways database
hsa04724 Glutamatergic synapse	6		3	3	*KEGGs pathways database
hsa04725 Cholinergic synapse	8		5	3	*KEGGs pathways database
hsa04726 Serotonergic synapse	6	2	2	4	*KEGGs pathways database
hsa04728 Dopaminergic synapse	5		3	2	*KEGGs pathways database
hsa04750 Inflammatory mediator regulation of TRP channels	5		2	3	*KEGGs pathways database
hsa04911 Insulin secretion	6		3	3	*KEGGs pathways database
hsa04915 Estrogen signaling pathway	5		4		*KEGGs pathways database
hsa04919 Thyroid hormone signaling pathway	5		3	2	*KEGGs pathways database
hsa04921 Oxytocin signaling pathway	7		3	4	*KEGGs pathways database
hsa04925 Aldosterone synthesis and secretion	6	2	2	3	*KEGGs pathways database
hsa04931 Insulin resistance	5		2	3	*KEGGs pathways database
hsa04970 Salivary secretion	7		4	3	*KEGGs pathways database
hsa04972 Pancreatic secretion	5		3	2	*KEGGs pathways database
hsa05032 Morphine addiction	5		4		*KEGGs pathways database
hsa05205 Proteoglycans in cancer	7		3	4	*KEGGs pathways database
hsa05231 Choline metabolism in cancer	5		3	2	*KEGGs pathways database
