# Supplementary material for: Uncovering the complex genetics of human temperament
Source: Mol Psychiatry. 2018 Oct 2;25(10):2275–94. doi: 10.1038/s41380-018-0264-5 (PMC7515831; doi:10.1038/s41380-018-0264-5)
Supplement: Supplementary file 20 — Supplementary Table S8 [file 41380_2018_264_MOESM20_ESM.xlsx]

## Sheet: matrix
Table S8. Summary of the genes present in each of the 3 temperament profiles and shared by particular pairs of profiles (i.e., intersection of profiles). The Totals refer to the total number of genes mapped to each of the 3 profiles. Odd-diagonal cells display the number of genes in the intersection of particular pairs of profiles. The cells in the diagonal exhibit the number of genes unique for …
Cuantitative Intersection of Genes between Profiles
Superset	A	R	S	Total
A	40	20	45	105
R	81	266	99	446
S	106	61	236	403
Percent of the Gene Intersection between Profiles
Superset	A	R	S	% of Total
A	5.50206	2.75103	6.18982	14.4429
R	11.1417	36.5887	13.6176	61.348
S	14.5805	8.39065	32.4622	55.4333
