# Supplementary material for: Uncovering the complex genetics of human temperament
Source: Mol Psychiatry. 2018 Oct 2;25(10):2275–94. doi: 10.1038/s41380-018-0264-5 (PMC7515831; doi:10.1038/s41380-018-0264-5)
Supplement: Supplementary file 21 — Supplementary Table S9 [file 41380_2018_264_MOESM21_ESM.xlsx]

## Sheet: Antisocial
Table S9. Description of the known features of the genes in the pipeline that contributes to TCI Antisocial. Gene descriptions from different sources are displayed. Each gene is identified by ENSEMBL code and name, chromosome location, and known functions, molecular processes, and medical complications.
Antisocial	Name	Chromosome	Description	Type	EntrezGene	Tocris	UniProt	Disease	Area	MP
ENSG00000150867	PIP4K2A	10	Phosphatidylinositol-5,4-bisphosphate, the precursor to second messengers of the phosphoinositide signal transduction pathways, is thought to be involved in the regulation of secretion, cell proliferation, differentiation, and motility. The protein encoded by this gene is one of a family of enzymes capable of catalyzing the phosphorylation of phosphatidylinositol-5-phosphate on the fourth hydroxy…	protein_coding	Phosphatidylinositol-5,4-bisphosphate, the precursor to second messengers of the phosphoinositide signal transduction pathways, is thought to be involved in the regulation of secretion, cell proliferation, differentiation, and motility. The protein encoded by this gene is one of a family of enzymes capable of catalyzing the phosphorylation of phosphatidylinositol-5-phosphate on the fourth hydroxy…		Catalyzes the phosphorylation of phosphatidylinositol 5-phosphate (PtdIns5P) on the fourth hydroxyl of the myo-inositol ring, to form phosphatidylinositol 4,5-bisphosphate (PtdIns(4,5)P2). May exert its function by regulating the levels of PtdIns5P, which functions in the cytosol by increasing AKT activity and in the nucleus signals through ING2. May regulate the pool of cytosolic PtdIns5P in res…	Alzheimer's disease ,Bipolar Disorder,bipolar disorder schizophrenia,Marijuana Abuse|Psychoses, Substance-Induced,Prostatic Neoplasms,Schizophrenia,schizophrenia; bipolar disorder,Stroke,Tobacco Use Disorder,	CANCER,CHEMDEPENDENCY,NEUROLOGICAL,PSYCH,	GO:0001501~skeletal system development,GO:0002520~immune system development,GO:0006644~phospholipid metabolic process,GO:0006796~phosphate-containing compound metabolic process,GO:0007033~vacuole organization,GO:0007165~signal transduction,GO:0008610~lipid biosynthetic process,GO:0008654~phospholipid biosynthetic process,GO:0009966~regulation of signal transduction,GO:0010508~positive regulation …
ENSG00000165309	ARMC3	10	Armadillo/beta-catenin (CTNNB1; MIM 116806)-like (ARM) domains are imperfect 45-amino acid repeats involved in protein-protein interactions. ARM domain-containing proteins, such as ARMC3, function in signal transduction, development, cell adhesion and mobility, and tumor initiation and metastasis (Li et al., 2006 [PubMed 16915934]).[supplied by OMIM, Mar 2008]	protein_coding	Armadillo/beta-catenin (CTNNB1; MIM 116806)-like (ARM) domains are imperfect 45-amino acid repeats involved in protein-protein interactions. ARM domain-containing proteins, such as ARMC3, function in signal transduction, development, cell adhesion and mobility, and tumor initiation and metastasis (Li et al., 2006 [PubMed 16915934]).[supplied by OMIM, Mar 2008]			Alzheimer's disease ,Heart Rate,smoking cessation,Tobacco Use Disorder,	CARDIOVASCULAR,CHEMDEPENDENCY,NEUROLOGICAL,
ENSG00000089177	KIF16B	20	The protein encoded by this gene is a kinesin-like protein that may be involved in intracellular trafficking. Three transcript variants encoding different isoforms have been found for this gene. [provided by RefSeq, Dec 2010]	protein_coding	The protein encoded by this gene is a kinesin-like protein that may be involved in intracellular trafficking. Three transcript variants encoding different isoforms have been found for this gene. [provided by RefSeq, Dec 2010]		Plus end-directed microtubule-dependent motor protein involved in endosome transport and receptor recycling and degradation. Regulates the plus end motility of early endosomes and the balance between recycling and degradation of receptors such as EGF receptor (EGFR) and FGF receptor (FGFR). Regulates the Golgi to endosome transport of FGFR-containing vesicles during early development, a key proce…	Carcinoid Tumor,Glucose,	CANCER,METABOLIC,	GO:0001704~formation of primary germ layer,GO:0001919~regulation of receptor recycling,GO:0006896~Golgi to vacuole transport,GO:0007018~microtubule-based movement,GO:0007034~vacuolar transport,GO:0007165~signal transduction,GO:0007166~cell surface receptor signaling pathway,GO:0007369~gastrulation,GO:0007492~endoderm development,GO:0009057~macromolecule catabolic process,GO:0009790~embryo develop…
ENSG00000100346	CACNA1I	22	This gene encodes the pore-forming alpha subunit of a voltage gated calcium channel. The encoded protein is a member of a subfamily of calcium channels referred to as is a low voltage-activated, T-type, calcium channel. The channel encoded by this protein is characterized by a slower activation and inactivation compared to other T-type calcium channels. This protein may be involved in calcium sig…	protein_coding	This gene encodes the pore-forming alpha subunit of a voltage gated calcium channel. The encoded protein is a member of a subfamily of calcium channels referred to as is a low voltage-activated, T-type, calcium channel. The channel encoded by this protein is characterized by a slower activation and inactivation compared to other T-type calcium channels. This protein may be involved in calcium sig…	Voltage-gated calcium channels (CaV) are present in the membrane of most excitable cells and mediate calcium influx in response to depolarization. They regulate intracellular processes such as contraction, secretion, neurotransmission and gene expression.	Voltage-sensitive calcium channels (VSCC) mediate the entry of calcium ions into excitable cells and are also involved in a variety of calcium-dependent processes, including muscle contraction, hormone or neurotransmitter release, gene expression, cell motility, cell division and cell death. This channel gives rise to T-type calcium currents. T-type calcium channels belong to the "low-voltage act…	Chronic renal failure|Kidney Failure, Chronic,epilepsy,Hematocrit,Hemoglobins,Neutrophils,	HEMATOLOGICAL,IMMUNE,NEUROLOGICAL,RENAL,	GO:0001508~action potential,GO:0006811~ion transport,GO:0006887~exocytosis,GO:0007165~signal transduction,GO:0016192~vesicle-mediated transport,GO:0017157~regulation of exocytosis,GO:0019226~transmission of nerve impulse,GO:0030317~sperm motility,GO:0034220~ion transmembrane transport,GO:0034762~regulation of transmembrane transport,GO:0034765~regulation of ion transmembrane transport,GO:0043269~…
ENSG00000106536	POU6F2	7	This gene encodes a member of the POU protein family characterized by the presence of a bipartite DNA binding domain, consisting of a POU-specific domain and a homeodomain, separated by a variable polylinker. The DNA binding domain may bind to DNA as monomers or as homo- and/or heterodimers, in a sequence-specific manner. The POU family members are transcriptional regulators, many of which are kn…	protein_coding	This gene encodes a member of the POU protein family characterized by the presence of a bipartite DNA binding domain, consisting of a POU-specific domain and a homeodomain, separated by a variable polylinker. The DNA binding domain may bind to DNA as monomers or as homo- and/or heterodimers, in a sequence-specific manner. The POU family members are transcriptional regulators, many of which are kn…		Probable transcription factor likely to be involved in early steps in the differentiation of amacrine and ganglion cells. Recognizes and binds to the DNA sequence 5-ATGCAAAT-3. Isoform 1 does not bind DNA.	Alcoholism,autism,C-Reactive Protein,Cholesterol,Cholesterol, LDL,Parkinson Disease,Socioeconomic Factors,Tobacco Use Disorder,Triglycerides,Wilms tumors,	CANCER,CARDIOVASCULAR,CHEMDEPENDENCY,METABOLIC,NEUROLOGICAL,OTHER,PSYCH,	GO:0001709~cell fate determination,GO:0006139~nucleobase-containing compound metabolic process,GO:0007399~nervous system development,GO:0007417~central nervous system development,GO:0007600~sensory perception,GO:0009059~macromolecule biosynthetic process,GO:0010467~gene expression,GO:0010468~regulation of gene expression,GO:0010556~regulation of macromolecule biosynthetic process,GO:0016070~RNA m…
ENSG00000108242	CYP2C18	10	This gene encodes a member of the cytochrome P450 superfamily of enzymes. The cytochrome P450 proteins are monooxygenases which catalyze many reactions involved in drug metabolism and synthesis of cholesterol, steroids and other lipids. This protein localizes to the endoplasmic reticulum but its specific substrate has not yet been determined. The gene is located within a cluster of cytochrome P45…	protein_coding	This gene encodes a member of the cytochrome P450 superfamily of enzymes. The cytochrome P450 proteins are monooxygenases which catalyze many reactions involved in drug metabolism and synthesis of cholesterol, steroids and other lipids. This protein localizes to the endoplasmic reticulum but its specific substrate has not yet been determined. The gene is located within a cluster of cytochrome P45…		Cytochromes P450 are a group of heme-thiolate monooxygenases. In liver microsomes, this enzyme is involved in an NADPH-dependent electron transport pathway. It oxidizes a variety of structurally unrelated compounds, including steroids, fatty acids, and xenobiotics.	Acenocoumarol maintenance dosage,Alzheimer's disease ,Blood Pressure,Body Height,Chronic renal failure|Kidney Failure, Chronic,Coronary Artery Disease,Echocardiography,esophageal adenocarcinoma,Genomic Instability|Mesothelioma|Pleural Neoplasms,Leukemia, Lymphocytic, Chronic, B-Cell,normal variation,null,warfarin response,warfarin sensitivity,	CANCER,CARDIOVASCULAR,DEVELOPMENTAL,NEUROLOGICAL,NORMALVARIATION,PHARMACOGENOMIC,RENAL,UNKNOWN,	GO:0006082~organic acid metabolic process,GO:0006631~fatty acid metabolic process,GO:0043436~oxoacid metabolic process,GO:0044255~cellular lipid metabolic process,GO:0071466~cellular response to xenobiotic stimulus,
ENSG00000125878	TCF15	20	The protein encoded by this gene is found in the nucleus and may be involved in the early transcriptional regulation of patterning of the mesoderm. The encoded basic helix-loop-helix protein requires dimerization with another basic helix-loop-helix protein for efficient DNA binding. [provided by RefSeq, Jul 2008]	protein_coding	The protein encoded by this gene is found in the nucleus and may be involved in the early transcriptional regulation of patterning of the mesoderm. The encoded basic helix-loop-helix protein requires dimerization with another basic helix-loop-helix protein for efficient DNA binding. [provided by RefSeq, Jul 2008]		May function as an early transcriptional regulator, involved in the patterning of the mesoderm and in lineage determination of cell types derived from the mesoderm.			GO:0000902~cell morphogenesis,GO:0000904~cell morphogenesis involved in differentiation,GO:0001501~skeletal system development,GO:0001756~somitogenesis,GO:0002009~morphogenesis of an epithelium,GO:0002064~epithelial cell development,GO:0003002~regionalization,GO:0003016~respiratory system process,GO:0006139~nucleobase-containing compound metabolic process,GO:0007389~pattern specification process,…
ENSG00000138109	CYP2C9	10	This gene encodes a member of the cytochrome P450 superfamily of enzymes. The cytochrome P450 proteins are monooxygenases which catalyze many reactions involved in drug metabolism and synthesis of cholesterol, steroids and other lipids. This protein localizes to the endoplasmic reticulum and its expression is induced by rifampin. The enzyme is known to metabolize many xenobiotics, including pheny…	protein_coding	This gene encodes a member of the cytochrome P450 superfamily of enzymes. The cytochrome P450 proteins are monooxygenases which catalyze many reactions involved in drug metabolism and synthesis of cholesterol, steroids and other lipids. This protein localizes to the endoplasmic reticulum and its expression is induced by rifampin. The enzyme is known to metabolize many xenobiotics, including pheny…		Cytochromes P450 are a group of heme-thiolate monooxygenases. In liver microsomes, this enzyme is involved in an NADPH-dependent electron transport pathway. It oxidizes a variety of structurally unrelated compounds, including steroids, fatty acids, and xenobiotics (PubMed:25994031). This enzyme contributes to the wide pharmacokinetics variability of the metabolism of drugs such as S-warfarin, dic…	acenocoumarol and phenprocoumon,acenocoumarol anticoagulation,Acenocoumarol maintenance dosage,acenocoumarol pharmacokinetics,acenocoumarol response,acenocoumarol, sensitivity,Acute Coronary Syndrome|,Acute Coronary Syndrome|Cardiovascular Diseases|Thrombosis,Acute Coronary Syndrome|Recurrence,Adenoma|Colorectal Neoplasms,Adenoma|Colorectal Neoplasms|,Alzheimer's disease ,anticoagulant complicati…	CANCER,CARDIOVASCULAR,HEMATOLOGICAL,IMMUNE,INFECTION,METABOLIC,NEUROLOGICAL,NORMALVARIATION,OTHER,PHARMACOGENOMIC,PSYCH,RENAL,REPRODUCTION,UNKNOWN,	GO:0006082~organic acid metabolic process,GO:0006631~fatty acid metabolic process,GO:0006720~isoprenoid metabolic process,GO:0008202~steroid metabolic process,GO:0019627~urea metabolic process,GO:0042737~drug catabolic process,GO:0042738~exogenous drug catabolic process,GO:0043436~oxoacid metabolic process,GO:0043603~cellular amide metabolic process,GO:0044255~cellular lipid metabolic process,GO:…
ENSG00000149133	OR5F1	11	Olfactory receptors interact with odorant molecules in the nose, to initiate a neuronal response that triggers the perception of a smell. The olfactory receptor proteins are members of a large family of G-protein-coupled receptors (GPCR) arising from single coding-exon genes. Olfactory receptors share a 7-transmembrane domain structure with many neurotransmitter and hormone receptors and are resp…	protein_coding	Olfactory receptors interact with odorant molecules in the nose, to initiate a neuronal response that triggers the perception of a smell. The olfactory receptor proteins are members of a large family of G-protein-coupled receptors (GPCR) arising from single coding-exon genes. Olfactory receptors share a 7-transmembrane domain structure with many neurotransmitter and hormone receptors and are resp…		Odorant receptor.			GO:0007165~signal transduction,GO:0007186~G-protein coupled receptor signaling pathway,GO:0007600~sensory perception,GO:0050907~detection of chemical stimulus involved in sensory perception,
ENSG00000150261	OR8K1	11	Olfactory receptors interact with odorant molecules in the nose, to initiate a neuronal response that triggers the perception of a smell. The olfactory receptor proteins are members of a large family of G-protein-coupled receptors (GPCR) arising from single coding-exon genes. Olfactory receptors share a 7-transmembrane domain structure with many neurotransmitter and hormone receptors and are resp…	protein_coding	Olfactory receptors interact with odorant molecules in the nose, to initiate a neuronal response that triggers the perception of a smell. The olfactory receptor proteins are members of a large family of G-protein-coupled receptors (GPCR) arising from single coding-exon genes. Olfactory receptors share a 7-transmembrane domain structure with many neurotransmitter and hormone receptors and are resp…		Odorant receptor.			GO:0007165~signal transduction,GO:0007186~G-protein coupled receptor signaling pathway,GO:0007600~sensory perception,GO:0050907~detection of chemical stimulus involved in sensory perception,
ENSG00000158296	SLC13A3	20	Mammalian sodium-dicarboxylate cotransporters transport succinate and other Krebs cycle intermediates. They fall into 2 categories based on their substrate affinity: low affinity and high affinity. Both the low- and high-affinity transporters play an important role in the handling of citrate by the kidneys. The protein encoded by this gene represents the high-affinity form. Alternatively spliced …	protein_coding	Mammalian sodium-dicarboxylate cotransporters transport succinate and other Krebs cycle intermediates. They fall into 2 categories based on their substrate affinity: low affinity and high affinity. Both the low- and high-affinity transporters play an important role in the handling of citrate by the kidneys. The protein encoded by this gene represents the high-affinity form. Alternatively spliced …		High-affinity sodium-dicarboxylate cotransporter that accepts a range of substrates with 4-5 carbon atoms. The stoichiometry is probably 3 Na(+) for 1 divalent succinate.	Body Height,diabetes, type 2,	DEVELOPMENTAL,METABOLIC,	GO:0006811~ion transport,GO:0034220~ion transmembrane transport,GO:0044765~single-organism transport,GO:0055085~transmembrane transport,GO:0071702~organic substance transport,
ENSG00000172487	OR8J1	11	Olfactory receptors interact with odorant molecules in the nose, to initiate a neuronal response that triggers the perception of a smell. The olfactory receptor proteins are members of a large family of G-protein-coupled receptors (GPCR) arising from single coding-exon genes. Olfactory receptors share a 7-transmembrane domain structure with many neurotransmitter and hormone receptors and are resp…	protein_coding	Olfactory receptors interact with odorant molecules in the nose, to initiate a neuronal response that triggers the perception of a smell. The olfactory receptor proteins are members of a large family of G-protein-coupled receptors (GPCR) arising from single coding-exon genes. Olfactory receptors share a 7-transmembrane domain structure with many neurotransmitter and hormone receptors and are resp…		Odorant receptor.			GO:0007165~signal transduction,GO:0007186~G-protein coupled receptor signaling pathway,GO:0007600~sensory perception,GO:0050907~detection of chemical stimulus involved in sensory perception,
ENSG00000172489	OR5T3	11	Olfactory receptors interact with odorant molecules in the nose, to initiate a neuronal response that triggers the perception of a smell. The olfactory receptor proteins are members of a large family of G-protein-coupled receptors (GPCR) arising from single coding-exon genes. Olfactory receptors share a 7-transmembrane domain structure with many neurotransmitter and hormone receptors and are resp…	protein_coding	Olfactory receptors interact with odorant molecules in the nose, to initiate a neuronal response that triggers the perception of a smell. The olfactory receptor proteins are members of a large family of G-protein-coupled receptors (GPCR) arising from single coding-exon genes. Olfactory receptors share a 7-transmembrane domain structure with many neurotransmitter and hormone receptors and are resp…		Odorant receptor.			GO:0007165~signal transduction,GO:0007186~G-protein coupled receptor signaling pathway,GO:0007267~cell-cell signaling,GO:0007600~sensory perception,GO:0050907~detection of chemical stimulus involved in sensory perception,GO:0099536~synaptic signaling,
ENSG00000174942	OR5R1	11	Olfactory receptors interact with odorant molecules in the nose, to initiate a neuronal response that triggers the perception of a smell. The olfactory receptor proteins are members of a large family of G-protein-coupled receptors (GPCR) arising from single coding-exon genes. Olfactory receptors share a 7-transmembrane domain structure with many neurotransmitter and hormone receptors and are resp…	protein_coding	Olfactory receptors interact with odorant molecules in the nose, to initiate a neuronal response that triggers the perception of a smell. The olfactory receptor proteins are members of a large family of G-protein-coupled receptors (GPCR) arising from single coding-exon genes. Olfactory receptors share a 7-transmembrane domain structure with many neurotransmitter and hormone receptors and are resp…		Odorant receptor.
ENSG00000181395	OR5AL1	11	-	pseudogene	Olfactory receptors interact with odorant molecules in the nose, to initiate a neuronal response that triggers the perception of a smell. The olfactory receptor proteins are members of a large family of G-protein-coupled receptors (GPCR) arising from single coding-exon genes. Olfactory receptors share a 7-transmembrane domain structure with many neurotransmitter and hormone receptors and are resp…		Odorant receptor.
ENSG00000181689	OR8K3	11	-	protein_coding	Olfactory receptors interact with odorant molecules in the nose, to initiate a neuronal response that triggers the perception of a smell. The olfactory receptor proteins are members of a large family of G-protein-coupled receptors (GPCR) arising from single coding-exon genes. Olfactory receptors share a 7-transmembrane domain structure with many neurotransmitter and hormone receptors and are resp…		Odorant receptor.
ENSG00000181785	OR5AS1	11	Olfactory receptors interact with odorant molecules in the nose, to initiate a neuronal response that triggers the perception of a smell. The olfactory receptor proteins are members of a large family of G-protein-coupled receptors (GPCR) arising from single coding-exon genes. Olfactory receptors share a 7-transmembrane domain structure with many neurotransmitter and hormone receptors and are resp…	protein_coding	Olfactory receptors interact with odorant molecules in the nose, to initiate a neuronal response that triggers the perception of a smell. The olfactory receptor proteins are members of a large family of G-protein-coupled receptors (GPCR) arising from single coding-exon genes. Olfactory receptors share a 7-transmembrane domain structure with many neurotransmitter and hormone receptors and are resp…		Odorant receptor.	smoking cessation,	CHEMDEPENDENCY,	GO:0007165~signal transduction,GO:0007186~G-protein coupled receptor signaling pathway,GO:0007600~sensory perception,GO:0050907~detection of chemical stimulus involved in sensory perception,
ENSG00000181837	OR5D17P	11	-	unprocessed_pseudogene	Olfactory receptors interact with odorant molecules in the nose, to initiate a neuronal response that triggers the perception of a smell. The olfactory receptor proteins are members of a large family of G-protein-coupled receptors (GPCR) arising from single coding-exon genes. Olfactory receptors share a 7-transmembrane domain structure with many neurotransmitter and hormone receptors and are resp…
ENSG00000184741	OR5AQ1P	11	-	unprocessed_pseudogene	Olfactory receptors interact with odorant molecules in the nose, to initiate a neuronal response that triggers the perception of a smell. The olfactory receptor proteins are members of a large family of G-protein-coupled receptors (GPCR) arising from single coding-exon genes. Olfactory receptors share a 7-transmembrane domain structure with many neurotransmitter and hormone receptors and are resp…
ENSG00000188107	EYS	6	The product of this gene contains multiple epidermal growth factor (EGF)-like and LamG domains. The protein is expressed in the photoreceptor layer of the retina, and the gene is mutated in autosomal recessive retinitis pigmentosa. Multiple transcript variants encoding different isoforms have been found for this gene. [provided by RefSeq, Dec 2008]	protein_coding	The product of this gene contains multiple epidermal growth factor (EGF)-like and LamG domains. The protein is expressed in the photoreceptor layer of the retina, and the gene is mutated in autosomal recessive retinitis pigmentosa. Multiple transcript variants encoding different isoforms have been found for this gene. [provided by RefSeq, Dec 2008]		Required to maintain the integrity of photoreceptor cells.	Blood Coagulation Factors,Echocardiography,Platelet Count,Prostatic Neoplasms,Retinitis Pigmentosa,Tobacco Use Disorder,Tunica Media,	CANCER,CARDIOVASCULAR,CHEMDEPENDENCY,HEMATOLOGICAL,VISION,	GO:0007600~sensory perception,GO:0009416~response to light stimulus,GO:0009583~detection of light stimulus,GO:0042060~wound healing,GO:0042246~tissue regeneration,GO:0043403~skeletal muscle tissue regeneration,GO:0050962~detection of light stimulus involved in sensory perception,
ENSG00000188641	DPYD	1	The protein encoded by this gene is a pyrimidine catabolic enzyme and the initial and rate-limiting factor in the pathway of uracil and thymidine catabolism. Mutations in this gene result in dihydropyrimidine dehydrogenase deficiency, an error in pyrimidine metabolism associated with thymine-uraciluria and an increased risk of toxicity in cancer patients receiving 5-fluorouracil chemotherapy. Two…	protein_coding	The protein encoded by this gene is a pyrimidine catabolic enzyme and the initial and rate-limiting factor in the pathway of uracil and thymidine catabolism. Mutations in this gene result in dihydropyrimidine dehydrogenase deficiency, an error in pyrimidine metabolism associated with thymine-uraciluria and an increased risk of toxicity in cancer patients receiving 5-fluorouracil chemotherapy. Two…		Involved in pyrimidine base degradation. Catalyzes the reduction of uracil and thymine. Also involved the degradation of the chemotherapeutic drug 5-fluorouracil.	5-fluorouracil toxicity,5-fluorouracil- related toxicity,5-fluorouracil-associated toxicity,5-flurouracil toxicity,Adenocarcinoma|Neoplasm Recurrence, Local|Stomach Neoplasms,Body Mass Index,Body Weight,Breast Cancer,breast cancer colorectal cancer esophageal cancer lung cancer lymphoma stomach cancer,Cancer,Carcinoma, Non-Small-Cell Lung,Carcinoma|Colonic Neoplasms,Carcinoma|Colorectal Neoplasms…	CANCER,CARDIOVASCULAR,CHEMDEPENDENCY,DEVELOPMENTAL,HEMATOLOGICAL,IMMUNE,METABOLIC,NORMALVARIATION,OTHER,PHARMACOGENOMIC,RENAL,UNKNOWN,	GO:0006082~organic acid metabolic process,GO:0006139~nucleobase-containing compound metabolic process,GO:0009112~nucleobase metabolic process,GO:0009116~nucleoside metabolic process,GO:0016053~organic acid biosynthetic process,GO:0019439~aromatic compound catabolic process,GO:0019482~beta-alanine metabolic process,GO:0034655~nucleobase-containing compound catabolic process,GO:0044270~cellular nit…
ENSG00000215264	RPL10AP3	8	-	processed_pseudogene
ENSG00000221312	AL109922.1	6	-	miRNA
ENSG00000223546	LINC00630	X	0	lincRNA
ENSG00000224632	LL0XNC01-73E8.1	X	-	processed_pseudogene
ENSG00000225538	OR5BE1P	11	-	unprocessed_pseudogene	Olfactory receptors interact with odorant molecules in the nose, to initiate a neuronal response that triggers the perception of a smell. The olfactory receptor proteins are members of a large family of G-protein-coupled receptors (GPCR) arising from single coding-exon genes. Olfactory receptors share a 7-transmembrane domain structure with many neurotransmitter and hormone receptors and are resp…
ENSG00000234826	AC003084.2	7	-	lincRNA
ENSG00000248753	CTC-276P9.2	5	0	lincRNA
ENSG00000253108	RP1-84O15.2	8	-	lincRNA
ENSG00000254033	RP11-431M3.2	8	-	lincRNA
ENSG00000254344	LINC01288	8	-	lincRNA
ENSG00000254603	OR5M6P	11	0	unprocessed_pseudogene	Olfactory receptors interact with odorant molecules in the nose, to initiate a neuronal response that triggers the perception of a smell. The olfactory receptor proteins are members of a large family of G-protein-coupled receptors (GPCR) arising from single coding-exon genes. Olfactory receptors share a 7-transmembrane domain structure with many neurotransmitter and hormone receptors and are resp…
ENSG00000254660	CTD-3051L14.14	11	0	processed_pseudogene
ENSG00000255217	OR5J7P	11	0	unprocessed_pseudogene	Olfactory receptors interact with odorant molecules in the nose, to initiate a neuronal response that triggers the perception of a smell. The olfactory receptor proteins are members of a large family of G-protein-coupled receptors (GPCR) arising from single coding-exon genes. Olfactory receptors share a 7-transmembrane domain structure with many neurotransmitter and hormone receptors and are resp…
ENSG00000270911	RP11-272L13.4	1	0	processed_pseudogene
ENSG00000181395	OR5AL1	11	-	pseudogene	Olfactory receptors interact with odorant molecules in the nose, to initiate a neuronal response that triggers the perception of a smell. The olfactory receptor proteins are members of a large family of G-protein-coupled receptors (GPCR) arising from single coding-exon genes. Olfactory receptors share a 7-transmembrane domain structure with many neurotransmitter and hormone receptors and are resp…		Odorant receptor.
ENSG00000276490	RP11-400G3.5	10	0	protein_coding
ENSG00000174942	OR5R1	11	Olfactory receptors interact with odorant molecules in the nose, to initiate a neuronal response that triggers the perception of a smell. The olfactory receptor proteins are members of a large family of G-protein-coupled receptors (GPCR) arising from single coding-exon genes. Olfactory receptors share a 7-transmembrane domain structure with many neurotransmitter and hormone receptors and are resp…	protein_coding	Olfactory receptors interact with odorant molecules in the nose, to initiate a neuronal response that triggers the perception of a smell. The olfactory receptor proteins are members of a large family of G-protein-coupled receptors (GPCR) arising from single coding-exon genes. Olfactory receptors share a 7-transmembrane domain structure with many neurotransmitter and hormone receptors and are resp…		Odorant receptor.
ENSG00000280240	AL049794.1	20	0	protein_coding
ENSG00000181689	OR8K3	11	-	protein_coding	Olfactory receptors interact with odorant molecules in the nose, to initiate a neuronal response that triggers the perception of a smell. The olfactory receptor proteins are members of a large family of G-protein-coupled receptors (GPCR) arising from single coding-exon genes. Olfactory receptors share a 7-transmembrane domain structure with many neurotransmitter and hormone receptors and are resp…		Odorant receptor.
