# Supplementary material for: Uncovering the complex genetics of human temperament
Source: Mol Psychiatry. 2018 Oct 2;25(10):2275–94. doi: 10.1038/s41380-018-0264-5 (PMC7515831; doi:10.1038/s41380-018-0264-5)
Supplement: Supplementary file 22 — Supplementary Table S10 [file 41380_2018_264_MOESM22_ESM.xlsx]

## Sheet: Reliable
Table S10. Description of the known features of the genes in the pipeline that contribute to TCI Reliable. Gene descriptions from different sources are displayed. Each gene is identified by ENSEMBL code and name, chromosome location, and known functions, molecular processes, and medical complications.
Reliable	Name	Chromosome	Description	Type	EntrezGene	Tocris	UniProt	Disease	Area	MP
ENSG00000082074	FYB	5	The protein encoded by this gene is an adapter for the FYN protein and LCP2 signaling cascades in T-cells. The encoded protein is involved in platelet activation and controls the expression of interleukin-2. Three transcript variants encoding different isoforms have been found for this gene. [provided by RefSeq, Jul 2011]	protein_coding	The protein encoded by this gene is an adapter for the FYN protein and LCP2 signaling cascades in T-cells. The encoded protein is involved in platelet activation and controls the expression of interleukin-2. Three transcript variants encoding different isoforms have been found for this gene. [provided by RefSeq, Jul 2011]	0	Acts as an adapter protein of the FYN and LCP2 signaling cascades in T-cells. Modulates the expression of interleukin-2 (IL-2). Involved in platelet activation. Prevents the degradation of SKAP1 and SKAP2. May play a role in linking T-cell signaling to remodeling of the actin cytoskeleton.	Magnesium,Respiratory Function Tests,Tobacco Use Disorder,Uric Acid,	CARDIOVASCULAR,CHEMDEPENDENCY,METABOLIC,RENAL,	GO:0002253~activation of immune response,GO:0002429~immune response-activating cell surface receptor signaling pathway,GO:0002764~immune response-regulating signaling pathway,GO:0006796~phosphate-containing compound metabolic process,GO:0006886~intracellular protein transport,GO:0007009~plasma membrane organization,GO:0007165~signal transduction,GO:0007166~cell surface receptor signaling pathway,…
ENSG00000203926	SPANXA2	X	The dystrophin gene is the largest gene found in nature, measuring 2.4 Mb. The gene was identified through a positional cloning approach, targeted at the isolation of the gene responsible for Duchenne (DMD) and Becker (BMD) Muscular Dystrophies. DMD is a recessive, fatal, X-linked disorder occurring at a frequency of about 1 in 3,500 new-born males. BMD is a milder allelic form. In general, DMD p…	protein_coding	Temporally regulated transcription and translation of several testis-specific genes is required to initiate the series of molecular and morphological changes in the male germ cell lineage necessary for the formation of mature spermatozoa. This gene is a member of the SPANX family of cancer/testis-associated genes, which are located in a cluster on chromosome X. The SPANX genes encode differential…	0	0	Azoospermia|Infertility, Male|Oligospermia,	REPRODUCTION,	GO:0007276~gamete generation,GO:0019953~sexual reproduction,GO:0048232~male gamete generation,
ENSG00000228512	RP11-281A20.2	2	-	antisense	0	0	0
ENSG00000231901	RP11-281A20.1	2	-	lincRNA	0	0	0
ENSG00000238034	RP5-1185K9.1	X	-	processed_pseudogene	0	0	0
ENSG00000251215	GOLGA5P1	5	0	processed_pseudogene	0	0	0
ENSG00000007944	MYLIP	6	The ERM protein family members ezrin, radixin, and moesin are cytoskeletal effector proteins linking actin to membrane-bound proteins at the cell surface. Myosin regulatory light chain interacting protein (MYLIP) is a novel ERM-like protein that interacts with myosin regulatory light chain and inhibits neurite outgrowth. [provided by RefSeq, Jul 2008]	protein_coding	The ERM protein family members ezrin, radixin, and moesin are cytoskeletal effector proteins linking actin to membrane-bound proteins at the cell surface. Myosin regulatory light chain interacting protein (MYLIP) is a novel ERM-like protein that interacts with myosin regulatory light chain and inhibits neurite outgrowth. [provided by RefSeq, Jul 2008]	0	E3 ubiquitin-protein ligase that mediates ubiquitination and subsequent proteasomal degradation of myosin regulatory light chain (MRLC), LDLR, VLDLR and LRP8. Activity depends on E2 enzymes of the UBE2D family. Proteasomal degradation of MRLC leads to inhibit neurite outgrowth in presence of NGF by counteracting the stabilization of MRLC by saposin-like protein (CNPY2/MSAP) and reducing CNPY2-sti…	Amyotrophic Lateral Sclerosis,Cholesterol,Cholesterol, LDL,Coronary Artery Disease,lipid levels,Schizophrenia,	CARDIOVASCULAR,METABOLIC,NEUROLOGICAL,PSYCH,	GO:0006508~proteolysis,GO:0007010~cytoskeleton organization,GO:0007399~nervous system development,GO:0009057~macromolecule catabolic process,GO:0009896~positive regulation of catabolic process,GO:0010604~positive regulation of macromolecule metabolic process,GO:0010985~negative regulation of lipoprotein particle clearance,GO:0010988~regulation of low-density lipoprotein particle clearance,GO:0010…
ENSG00000008086	CDKL5	X	This gene is a member of Ser/Thr protein kinase family and encodes a phosphorylated protein with protein kinase activity. Mutations in this gene have been associated with X-linked infantile spasm syndrome (ISSX), also known as X-linked West syndrome, and Rett syndrome (RTT). Alternate transcriptional splice variants have been characterized. [provided by RefSeq, Jul 2008]	protein_coding	This gene is a member of Ser/Thr protein kinase family and encodes a phosphorylated protein with protein kinase activity. Mutations in this gene have been associated with X-linked infantile spasm syndrome (ISSX), also known as X-linked West syndrome, and Rett syndrome (RTT). Alternate transcriptional splice variants have been characterized. [provided by RefSeq, Jul 2008]	0	Mediates phosphorylation of MECP2.	Epilepsy|Rett Syndrome,infantile spasms mental retardation seizures,null,Rett Syndrome,Rett Syndrome|Seizures,	DEVELOPMENTAL,NEUROLOGICAL,UNKNOWN,	GO:0000902~cell morphogenesis,GO:0000904~cell morphogenesis involved in differentiation,GO:0001558~regulation of cell growth,GO:0001764~neuron migration,GO:0006796~phosphate-containing compound metabolic process,GO:0007399~nervous system development,GO:0008361~regulation of cell size,GO:0010720~positive regulation of cell development,GO:0010769~regulation of cell morphogenesis involved in differe…
ENSG00000010404	IDS	X	The protein encoded by this gene belongs to the sulfatase family, is localized to the lysosome, and is involved in lysosomal degradation of heparan sulfate and dermatan sulfate. Mutations in this gene are associated with the X-linked lysosomal storage disease, mucopolysaccharidosis type II, also known as Hunter syndrome. Alternatively spliced transcript variants have been described for this gene.…	protein_coding	This gene encodes a member of the sulfatase family of proteins. The encoded preproprotein is proteolytically processed to generate two polypeptide chains. This enzyme is involved in the lysosomal degradation of heparan sulfate and dermatan sulfate. Mutations in this gene are associated with the X-linked lysosomal storage disease mucopolysaccharidosis type II, also known as Hunter syndrome. Altern…	0	Required for the lysosomal degradation of heparan sulfate and dermatan sulfate.	Cognitive performance ,Type 2 Diabetes| edema | rosiglitazone,	NEUROLOGICAL,PHARMACOGENOMIC,	GO:0006022~aminoglycan metabolic process,GO:0009057~macromolecule catabolic process,GO:0009100~glycoprotein metabolic process,GO:0030204~chondroitin sulfate metabolic process,GO:0044260~cellular macromolecule metabolic process,GO:0044273~sulfur compound catabolic process,GO:0050654~chondroitin sulfate proteoglycan metabolic process,GO:1901136~carbohydrate derivative catabolic process,GO:1901565~o…
ENSG00000048740	CELF2	10	Members of the CELF/BRUNOL protein family contain two N-terminal RNA recognition motif (RRM) domains, one C-terminal RRM domain, and a divergent segment of 160-230 aa between the second and third RRM domains. Members of this protein family regulate pre-mRNA alternative splicing and may also be involved in mRNA editing, and translation. Alternative splicing results in multiple transcript variants …	protein_coding	Members of the CELF/BRUNOL protein family contain two N-terminal RNA recognition motif (RRM) domains, one C-terminal RRM domain, and a divergent segment of 160-230 aa between the second and third RRM domains. Members of this protein family regulate pre-mRNA alternative splicing and may also be involved in mRNA editing, and translation. Alternative splicing results in multiple transcript variants …	0	RNA-binding protein implicated in the regulation of several post-transcriptional events. Involved in pre-mRNA alternative splicing, mRNA translation and stability. Mediates exon inclusion and/or exclusion in pre-mRNA that are subject to tissue-specific and developmentally regulated alternative splicing. Specifically activates exon 5 inclusion of TNNT2 in embryonic, but not adult, skeletal muscle.…	Alzheimer's disease ,Coronary Artery Disease,Creatinine,Cystatins,E-Selectin,Glomerular Filtration Rate,Heart Failure,Lipids,Narcolepsy,Tobacco Use Disorder,Type 2 Diabetes| edema | rosiglitazone,	CARDIOVASCULAR,CHEMDEPENDENCY,METABOLIC,NEUROLOGICAL,PHARMACOGENOMIC,RENAL,	GO:0006139~nucleobase-containing compound metabolic process,GO:0008015~blood circulation,GO:0010467~gene expression,GO:0016070~RNA metabolic process,GO:0022618~ribonucleoprotein complex assembly,GO:0044260~cellular macromolecule metabolic process,GO:0065003~macromolecular complex assembly,GO:0071826~ribonucleoprotein complex subunit organization,GO:0090304~nucleic acid metabolic process,GO:190352…
ENSG00000054392	HHAT	1	'Skinny hedgehog' (SKI1) encodes an enzyme that acts within the secretory pathway to catalyze amino-terminal palmitoylation of 'hedgehog' (see MIM 600725).[supplied by OMIM, Jul 2002]	protein_coding	Skinny hedgehog' (SKI1) encodes an enzyme that acts within the secretory pathway to catalyze amino-terminal palmitoylation of 'hedgehog' (see MIM 600725).[supplied by OMIM, Jul 2002]	0	Catalyzes N-terminal palmitoylation of SHH; which is required for SHH signaling. May bind GTP.	Cholesterol,Erythrocyte Indices,Tobacco Use Disorder,	CHEMDEPENDENCY,HEMATOLOGICAL,METABOLIC,	GO:0006839~mitochondrial transport,GO:0006886~intracellular protein transport,GO:0007005~mitochondrion organization,GO:0007165~signal transduction,GO:0007166~cell surface receptor signaling pathway,GO:0009059~macromolecule biosynthetic process,GO:0010638~positive regulation of organelle organization,GO:0015031~protein transport,GO:0019538~protein metabolic process,GO:0032386~regulation of intrace…
ENSG00000060982	BCAT1	12	This gene encodes the cytosolic form of the enzyme branched-chain amino acid transaminase. This enzyme catalyzes the reversible transamination of branched-chain alpha-keto acids to branched-chain L-amino acids essential for cell growth. Two different clinical disorders have been attributed to a defect of branched-chain amino acid transamination: hypervalinemia and hyperleucine-isoleucinemia. As t…	protein_coding	This gene encodes the cytosolic form of the enzyme branched-chain amino acid transaminase. This enzyme catalyzes the reversible transamination of branched-chain alpha-keto acids to branched-chain L-amino acids essential for cell growth. Two different clinical disorders have been attributed to a defect of branched-chain amino acid transamination: hypervalinemia and hyperleucine-isoleucinemia. As t…	0	Catalyzes the first reaction in the catabolism of the essential branched chain amino acids leucine, isoleucine, and valine.	Acquired Immunodeficiency Syndrome|Disease Progression,Insulin,Insulin Resistance,normal variation,Obesity|POF - Premature ovarian failure|POLYCYSTIC OVARIAN SYNDROME|Polycystic Ovary Syndrome|Primary Ovarian Insufficiency|Puberty, Delayed|Puberty, Precocious|Thrombophilia|Tobacco Use Disorder,Stroke,Tobacco Use Disorder,Type 2 Diabetes| edema | rosiglitazone,	CHEMDEPENDENCY,INFECTION,METABOLIC,NEUROLOGICAL,NORMALVARIATION,PHARMACOGENOMIC,	GO:0000278~mitotic cell cycle,GO:0006082~organic acid metabolic process,GO:0006520~cellular amino acid metabolic process,GO:0006531~aspartate metabolic process,GO:0006551~leucine metabolic process,GO:0006573~valine metabolic process,GO:0008652~cellular amino acid biosynthetic process,GO:0009081~branched-chain amino acid metabolic process,GO:0016053~organic acid biosynthetic process,GO:0016054~org…
ENSG00000065809	FAM107B	10	0	protein_coding	0	0	0	Alzheimer's disease ,Blood Pressure,Cholesterol,Creatinine,Glomerular Filtration Rate,Hip,Tobacco Use Disorder,Type 2 Diabetes| edema | rosiglitazone,	CARDIOVASCULAR,CHEMDEPENDENCY,METABOLIC,NEUROLOGICAL,PHARMACOGENOMIC,RENAL,	GO:0007600~sensory perception,
ENSG00000065882	TBC1D1	4	TBC1D1 is the founding member of a family of proteins sharing a 180- to 200-amino acid TBC domain presumed to have a role in regulating cell growth and differentiation. These proteins share significant homology with TRE2 (USP6; MIM 604334), yeast Bub2, and CDC16 (MIM 603461) (White et al., 2000 [PubMed 10965142]).[supplied by OMIM, Mar 2008]	protein_coding	TBC1D1 is the founding member of a family of proteins sharing a 180- to 200-amino acid TBC domain presumed to have a role in regulating cell growth and differentiation. These proteins share significant homology with TRE2 (USP6; MIM 604334), yeast Bub2, and CDC16 (MIM 603461) (White et al., 2000 [PubMed 10965142]).[supplied by OMIM, Mar 2008]	0	May act as a GTPase-activating protein for Rab family protein(s). May play a role in the cell cycle and differentiation of various tissues. Involved in the trafficking and translocation of GLUT4-containing vesicles and insulin-stimulated glucose uptake into cells (By similarity).	Body Weight,Body Weights and Measures,Carotid Stenosis,Cell Adhesion Molecules,Obesity,Stroke,suicide,Tobacco Use Disorder,Type 2 Diabetes| edema | rosiglitazone,	CARDIOVASCULAR,CHEMDEPENDENCY,METABOLIC,NEUROLOGICAL,PHARMACOGENOMIC,PSYCH,	GO:0000902~cell morphogenesis,GO:0006886~intracellular protein transport,GO:0015031~protein transport,GO:0016192~vesicle-mediated transport,GO:0022604~regulation of cell morphogenesis,GO:0030031~cell projection assembly,GO:0031338~regulation of vesicle fusion,GO:0031344~regulation of cell projection organization,GO:0032989~cellular component morphogenesis,GO:0033043~regulation of organelle organi…
ENSG00000079156	OSBPL6	2	This gene encodes a member of the oxysterol-binding protein (OSBP) family, a group of intracellular lipid receptors. Most members contain an N-terminal pleckstrin homology domain and a highly conserved C-terminal OSBP-like sterol-binding domain. Transcript variants encoding different isoforms have been identified. [provided by RefSeq, Jul 2008]	protein_coding	This gene encodes a member of the oxysterol-binding protein (OSBP) family, a group of intracellular lipid receptors. Most members contain an N-terminal pleckstrin homology domain and a highly conserved C-terminal OSBP-like sterol-binding domain. Transcript variants encoding different isoforms have been identified. [provided by RefSeq, Jul 2008]	0	Weakly binds 25-hydroxycholesterol.	autism,	PSYCH,	GO:0006869~lipid transport,GO:0044765~single-organism transport,GO:0071702~organic substance transport,
ENSG00000081019	RSBN1	1	0	protein_coding	0	0	0	Arthritis|Arthritis, Juvenile Rheumatoid|Arthritis, Rheumatoid|Autoimmune Diseases|Lupus Erythematosus, Systemic,Diabetes Mellitus, Type 1,Tobacco Use Disorder,	CHEMDEPENDENCY,IMMUNE,
ENSG00000081026	MAGI3	1	0	protein_coding	0	0	Acts as a scaffolding protein at cell-cell junctions, thereby regulating various cellular and signaling processes. Cooperates with PTEN to modulate the kinase activity of AKT1. Its interaction with PTPRB and tyrosine phosphorylated proteins suggests that it may link receptor tyrosine phosphatase with its substrates at the plasma membrane. In polarized epithelial cells, involved in efficient traff…	Glucose,Tobacco Use Disorder,	CHEMDEPENDENCY,METABOLIC,	GO:0000165~MAPK cascade,GO:0006139~nucleobase-containing compound metabolic process,GO:0006753~nucleoside phosphate metabolic process,GO:0006796~phosphate-containing compound metabolic process,GO:0007165~signal transduction,GO:0009116~nucleoside metabolic process,GO:0009966~regulation of signal transduction,GO:0012501~programmed cell death,GO:0016032~viral process,GO:0019538~protein metabolic pro…
ENSG00000087258	GNAO1	16	The protein encoded by this gene represents the alpha subunit of the Go heterotrimeric G-protein signal-transducing complex. Defects in this gene are a cause of early-onset epileptic encephalopathy. Two transcript variants encoding different isoforms have been found for this gene. [provided by RefSeq, Aug 2015]	protein_coding	The protein encoded by this gene represents the alpha subunit of the Go heterotrimeric G-protein signal-transducing complex. Defects in this gene are a cause of early-onset epileptic encephalopathy. Two transcript variants encoding different isoforms have been found for this gene. [provided by RefSeq, Aug 2015]	Heterotrimeric G proteins are membrane bound GTPases that are linked to 7-TM receptors. Each G protein contains an alpha-, beta- and gamma-subunit and is bound to GDP in the 'off' state. Ligand binding causes a receptor conformational change, detaching the G protein and switching it 'on'.	Guanine nucleotide-binding proteins (G proteins) are involved as modulators or transducers in various transmembrane signaling systems. The G(o) protein function is not clear. Stimulated by RGS14.	Hypercholesterolemia|LDLC levels,Tobacco Use Disorder,Tunica Media,	CARDIOVASCULAR,CHEMDEPENDENCY,METABOLIC,	GO:0000302~response to reactive oxygen species,GO:0006811~ion transport,GO:0006936~muscle contraction,GO:0007165~signal transduction,GO:0007166~cell surface receptor signaling pathway,GO:0007186~G-protein coupled receptor signaling pathway,GO:0007267~cell-cell signaling,GO:0007399~nervous system development,GO:0007417~central nervous system development,GO:0007420~brain development,GO:0008015~bloo…
ENSG00000089057	SLC23A2	20	The absorption of vitamin C into the body and its distribution to organs requires two sodium-dependent vitamin C transporters. This gene encodes one of the two required transporters and the encoded protein accounts for tissue-specific uptake of vitamin C. Previously, this gene had an official symbol of SLC23A1. [provided by RefSeq, Jul 2008]	protein_coding	The absorption of vitamin C into the body and its distribution to organs requires two sodium-dependent vitamin C transporters. This gene encodes one of the two required transporters and the encoded protein accounts for tissue-specific uptake of vitamin C. Previously, this gene had an official symbol of SLC23A1. [provided by RefSeq, Jul 2008]	0	Sodium/ascorbate cotransporter. Mediates electrogenic uptake of vitamin C, with a stoichiometry of 2 Na(+) for each ascorbate.	Adenoma|Colorectal Neoplasms,Bladder Cancer,chronic obstructive pulmonary disease,esophageal adenocarcinoma,Exercise Test,head and neck cancer,Hemoglobin A, Glycosylated,Lung Cancer,lung cancer ,Lymphoma, Non-Hodgkin,preterm delivery,smoking cessation,Stomach Neoplasms,Tobacco Use Disorder,	CANCER,CARDIOVASCULAR,CHEMDEPENDENCY,HEMATOLOGICAL,OTHER,REPRODUCTION,	GO:0006082~organic acid metabolic process,GO:0006139~nucleobase-containing compound metabolic process,GO:0006766~vitamin metabolic process,GO:0006811~ion transport,GO:0006818~hydrogen transport,GO:0015851~nucleobase transport,GO:0034220~ion transmembrane transport,GO:0035461~vitamin transmembrane transport,GO:0043436~oxoacid metabolic process,GO:0044765~single-organism transport,GO:0051180~vitami…
ENSG00000090924	PLEKHG2	19	0	protein_coding	0	0	May be a transforming oncogene with exchange activity for CDC42 (By similarity). May be a guanine-nucleotide exchange factor (GEF) for RAC1 and CDC42. Activated by the binding to subunits beta and gamma of the heterotrimeric guanine nucleotide-binding protein (G protein).	coronary spastic angina,	CARDIOVASCULAR,	GO:0007165~signal transduction,GO:0009966~regulation of signal transduction,GO:0010942~positive regulation of cell death,GO:0012501~programmed cell death,GO:0035556~intracellular signal transduction,GO:0043067~regulation of programmed cell death,GO:0043068~positive regulation of programmed cell death,GO:0043085~positive regulation of catalytic activity,GO:0051336~regulation of hydrolase activity,…
ENSG00000090932	DLL3	19	This gene encodes a member of the delta protein ligand family. This family functions as Notch ligands that are characterized by a DSL domain, EGF repeats, and a transmembrane domain. Mutations in this gene cause autosomal recessive spondylocostal dysostosis 1. Two transcript variants encoding distinct isoforms have been identified for this gene. [provided by RefSeq, Jul 2008]	protein_coding	This gene encodes a member of the delta protein ligand family. This family functions as Notch ligands that are characterized by a DSL domain, EGF repeats, and a transmembrane domain. Mutations in this gene cause autosomal recessive spondylocostal dysostosis 1. Two transcript variants encoding distinct isoforms have been identified for this gene. [provided by RefSeq, Jul 2008]	0	Inhibits primary neurogenesis. May be required to divert neurons along a specific differentiation pathway. Plays a role in the formation of somite boundaries during segmentation of the paraxial mesoderm (By similarity).	Axial skeletal defects,Bone Mineral Density,	DEVELOPMENTAL,METABOLIC,	GO:0001501~skeletal system development,GO:0001756~somitogenesis,GO:0003002~regionalization,GO:0007165~signal transduction,GO:0007166~cell surface receptor signaling pathway,GO:0007389~pattern specification process,GO:0007399~nervous system development,GO:0007498~mesoderm development,GO:0009790~embryo development,GO:0010721~negative regulation of cell development,GO:0030154~cell differentiation,GO…
ENSG00000093009	CDC45	22	The protein encoded by this gene was identified by its strong similarity with Saccharomyces cerevisiae Cdc45, an essential protein required to the initiation of DNA replication. Cdc45 is a member of the highly conserved multiprotein complex including Cdc6/Cdc18, the minichromosome maintenance proteins (MCMs) and DNA polymerase, which is important for early steps of DNA replication in eukaryotes. …	protein_coding	The protein encoded by this gene was identified by its strong similarity with Saccharomyces cerevisiae Cdc45, an essential protein required to the initiation of DNA replication. Cdc45 is a member of the highly conserved multiprotein complex including Cdc6/Cdc18, the minichromosome maintenance proteins (MCMs) and DNA polymerase, which is important for early steps of DNA replication in eukaryotes. …	0	Required for initiation of chromosomal DNA replication.	Colorectal Neoplasms|,Leukemia, Lymphocytic, Chronic, B-Cell,Tobacco Use Disorder,	CANCER,CHEMDEPENDENCY,	GO:0000083~regulation of transcription involved in G1/S transition of mitotic cell cycle,GO:0000278~mitotic cell cycle,GO:0006139~nucleobase-containing compound metabolic process,GO:0006259~DNA metabolic process,GO:0006267~pre-replicative complex assembly involved in nuclear cell cycle DNA replication,GO:0006325~chromatin organization,GO:0006342~chromatin silencing,GO:0006974~cellular response to…
ENSG00000100079	LGALS2	22	The protein encoded by this gene is a soluble beta-galactoside binding lectin. The encoded protein is found as a homodimer and can bind to lymphotoxin-alpha. A single nucleotide polymorphism in an intron of this gene can alter the transcriptional level of the protein, with a resultant increased risk of myocardial infarction. [provided by RefSeq, Jul 2008]	protein_coding	The protein encoded by this gene is a soluble beta-galactoside binding lectin. The encoded protein is found as a homodimer and can bind to lymphotoxin-alpha. A single nucleotide polymorphism in an intron of this gene can alter the transcriptional level of the protein, with a resultant increased risk of myocardial infarction. [provided by RefSeq, Jul 2008]	0	This protein binds beta-galactoside. Its physiological function is not yet known.	Antidepressive Agents,Arthritis, Rheumatoid|Hypertension|Myocardial Infarction,Arthritis, Rheumatoid|Myocardial Infarction,atherosclerosis, coronary,atherosclerosis, coronary myocardial infarct,Brain Ischemia|Stroke,kidney failure, chronic,metabolic syndrome,myocardial infarct,Myocardial Infarction,null,Tobacco Use Disorder,Type 2 Diabetes| edema | rosiglitazone,	CARDIOVASCULAR,CHEMDEPENDENCY,IMMUNE,PHARMACOGENOMIC,RENAL,UNKNOWN,
ENSG00000101188	NTSR1	20	Neurotensin receptor 1 belongs to the large superfamily of G-protein coupled receptors. NTSR1 mediates the multiple functions of neurotensin, such as hypotension, hyperglycemia, hypothermia, antinociception, and regulation of intestinal motility and secretion. [provided by RefSeq, Jul 2008]	protein_coding	Neurotensin receptor 1 belongs to the large superfamily of G-protein coupled receptors. NTSR1 mediates the multiple functions of neurotensin, such as hypotension, hyperglycemia, hypothermia, antinociception, and regulation of intestinal motility and secretion. [provided by RefSeq, Jul 2008]	Neurotensin (NT) is a brain and gastrointestinal peptide that acts on three subtypes of neurotensin receptors: the G-protein-coupled receptors NTS1 (high affinity) and NTS2 (low affinity) and the single transmembrane receptor NTS3 (Sortilin 1).	G-protein coupled receptor for the tridecapeptide neurotensin (NTS) (PubMed:8381365, PubMed:21725197, PubMed:23140271). Signaling is effected via G proteins that activate a phosphatidylinositol-calcium second messenger system. Signaling leads to the activation of downstream MAP kinases and protects cells against apoptosis (PubMed:21725197).	alcohol consumption,Bulimia,Hemoglobin A, Glycosylated,Hyperparathyroidism, Secondary,hypertension,Psychiatric Disorders,Schizophrenia,several psychiatric disorders,	CARDIOVASCULAR,CHEMDEPENDENCY,HEMATOLOGICAL,METABOLIC,PSYCH,	GO:0001659~temperature homeostasis,GO:0003073~regulation of systemic arterial blood pressure,GO:0003254~regulation of membrane depolarization,GO:0006066~alcohol metabolic process,GO:0006109~regulation of carbohydrate metabolic process,GO:0006796~phosphate-containing compound metabolic process,GO:0006811~ion transport,GO:0006869~lipid transport,GO:0007165~signal transduction,GO:0007166~cell surfac…
ENSG00000102313	ITIH6	X	The protein encoded by this gene belongs to the interalpha trypsin inhibitor heavy chain (ITIH) family. Interalpha trypsin inhibitor (ITI) is composed of two heavy chains (containing VWA domain) and one light chain. The light chain confers the protease-inhibitor function, while the heavy chains are involved in mediating protein-protein interactions with the components of the extracellular matrix.…	protein_coding	The protein encoded by this gene belongs to the interalpha trypsin inhibitor heavy chain (ITIH) family. Interalpha trypsin inhibitor (ITI) is composed of two heavy chains (containing VWA domain) and one light chain. The light chain confers the protease-inhibitor function, while the heavy chains are involved in mediating protein-protein interactions with the components of the extracellular matrix.…	0	0			GO:0006022~aminoglycan metabolic process,GO:0006508~proteolysis,GO:0010605~negative regulation of macromolecule metabolic process,GO:0019538~protein metabolic process,GO:0031324~negative regulation of cellular metabolic process,GO:0032268~regulation of cellular protein metabolic process,GO:0032269~negative regulation of cellular protein metabolic process,GO:0043086~negative regulation of catalyti…
ENSG00000102385	DRP2	X	Members of the dystrophin family of proteins perform a critical role in the maintenance of membrane-associated complexes at points of intercellular contact in vertebrate cells. The protein encoded by this gene is predicted to resemble certain short C-terminal isoforms of dystrophin and dystrophin-related protein 1 (DRP1 or utrophin). DRP2 is expressed principally in the brain and spinal cord. Two…	protein_coding	Members of the dystrophin family of proteins perform a critical role in the maintenance of membrane-associated complexes at points of intercellular contact in vertebrate cells. The protein encoded by this gene is predicted to resemble certain short C-terminal isoforms of dystrophin and dystrophin-related protein 1 (DRP1 or utrophin). DRP2 is expressed principally in the brain and spinal cord. Two…	0	Required for normal myelination and for normal organization of the cytoplasm and the formation of Cajal bands in myelinating Schwann cells. Required for normal PRX location at appositions between the abaxonal surface of the myelin sheath and the Schwann cell plasma membrane. Possibly involved in membrane-cytoskeleton interactions of the central nervous system.	acute coronary syndrome C-reactive protein,Bipolar Disorder,Body Weights and Measures,Coronary Artery Disease,dementia,methamphetamine abuse,Schizophrenia,	CARDIOVASCULAR,CHEMDEPENDENCY,METABOLIC,PSYCH,	GO:0007399~nervous system development,GO:0007417~central nervous system development,GO:0048731~system development,
ENSG00000105193	RPS16	19	Ribosomes, the organelles that catalyze protein synthesis, consist of a small 40S subunit and a large 60S subunit. Together these subunits are composed of 4 RNA species and approximately 80 structurally distinct proteins. This gene encodes a ribosomal protein that is a component of the 40S subunit. The protein belongs to the S9P family of ribosomal proteins. It is located in the cytoplasm. As is …	protein_coding	Ribosomes, the organelles that catalyze protein synthesis, consist of a small 40S subunit and a large 60S subunit. Together these subunits are composed of 4 RNA species and approximately 80 structurally distinct proteins. This gene encodes a ribosomal protein that is a component of the 40S subunit. The protein belongs to the S9P family of ribosomal proteins. It is located in the cytoplasm. As is …	0	0	Diamond-Blackfan anemia,	HEMATOLOGICAL,	GO:0001889~liver development,GO:0006139~nucleobase-containing compound metabolic process,GO:0006518~peptide metabolic process,GO:0006886~intracellular protein transport,GO:0009057~macromolecule catabolic process,GO:0009059~macromolecule biosynthetic process,GO:0010467~gene expression,GO:0015031~protein transport,GO:0016032~viral process,GO:0016070~RNA metabolic process,GO:0018130~heterocycle bios…
ENSG00000106034	CPED1	7	0	protein_coding	0	0	0
ENSG00000106771	TMEM245	9	0	protein_coding	0	0	0			GO:0044765~single-organism transport,GO:0055085~transmembrane transport,
ENSG00000109158	GABRA4	4	Gamma-aminobutyric acid (GABA) is the major inhibitory neurotransmitter in the mammalian brain where it acts at GABA-A receptors, which are ligand-gated chloride channels. Chloride conductance of these channels can be modulated by agents such as benzodiazepines that bind to the GABA-A receptor. At least 16 distinct subunits of GABA-A receptors have been identified. This gene encodes subunit alpha…	protein_coding	Gamma-aminobutyric acid (GABA) is the major inhibitory neurotransmitter in the mammalian brain where it acts at GABA-A receptors, which are ligand-gated chloride channels. Chloride conductance of these channels can be modulated by agents such as benzodiazepines that bind to the GABA-A receptor. At least 16 distinct subunits of GABA-A receptors have been identified. This gene encodes subunit alpha…	GABAA receptors are members of the Cys-loop family of ligand-gated ion channels and, along with GABAB receptors, are responsible for mediating the inhibitory effects of GABA. They are pentameric proteins, consisting of five subunits belonging to different families.	GABA, the major inhibitory neurotransmitter in the vertebrate brain, mediates neuronal inhibition by binding to the GABA/benzodiazepine receptor and opening an integral chloride channel.	alcohol consumption,autism,Bipolar Disorder,Bulimia,Dyskinesia, Drug-Induced|,Hypercholesterolemia|LDLC levels,Iron,kidney aging,nicotine,schizophrenia | autism,Tobacco Use Disorder,Type 2 Diabetes| edema | rosiglitazone,	AGING,CHEMDEPENDENCY,DEVELOPMENTAL,METABOLIC,PHARMACOGENOMIC,PSYCH,UNKNOWN,	GO:0006811~ion transport,GO:0007165~signal transduction,GO:0007186~G-protein coupled receptor signaling pathway,GO:0007399~nervous system development,GO:0007417~central nervous system development,GO:0034220~ion transmembrane transport,GO:0044765~single-organism transport,GO:0048731~system development,GO:0055085~transmembrane transport,
ENSG00000109814	UGDH	4	The protein encoded by this gene converts UDP-glucose to UDP-glucuronate and thereby participates in the biosynthesis of glycosaminoglycans such as hyaluronan, chondroitin sulfate, and heparan sulfate. These glycosylated compounds are common components of the extracellular matrix and likely play roles in signal transduction, cell migration, and cancer growth and metastasis. The expression of this…	protein_coding	The protein encoded by this gene converts UDP-glucose to UDP-glucuronate and thereby participates in the biosynthesis of glycosaminoglycans such as hyaluronan, chondroitin sulfate, and heparan sulfate. These glycosylated compounds are common components of the extracellular matrix and likely play roles in signal transduction, cell migration, and cancer growth and metastasis. The expression of this…	0	Involved in the biosynthesis of glycosaminoglycans; hyaluronan, chondroitin sulfate, and heparan sulfate.	Alcoholism,	CHEMDEPENDENCY,	GO:0006022~aminoglycan metabolic process,GO:0006139~nucleobase-containing compound metabolic process,GO:0007369~gastrulation,GO:0009059~macromolecule biosynthetic process,GO:0009225~nucleotide-sugar metabolic process,GO:0009790~embryo development,GO:0018130~heterocycle biosynthetic process,GO:0019438~aromatic compound biosynthetic process,GO:0034654~nucleobase-containing compound biosynthetic pro…
ENSG00000110841	PPFIBP1	12	The protein encoded by this gene is a member of the LAR protein-tyrosine phosphatase-interacting protein (liprin) family. Liprins interact with members of LAR family of transmembrane protein tyrosine phosphatases, which are known to be important for axon guidance and mammary gland development. It has been proposed that liprins are multivalent proteins that form complex structures and act as scaff…	protein_coding	The protein encoded by this gene is a member of the LAR protein-tyrosine phosphatase-interacting protein (liprin) family. Liprins interact with members of LAR family of transmembrane protein tyrosine phosphatases, which are known to be important for axon guidance and mammary gland development. It has been proposed that liprins are multivalent proteins that form complex structures and act as scaff…	0	May regulate the disassembly of focal adhesions. Did not bind receptor-like tyrosine phosphatases type 2A.	Body Mass Index,Cholesterol, LDL,Tobacco Use Disorder,	CHEMDEPENDENCY,METABOLIC,
	GPR133				The adhesion G-protein-coupled receptors (GPCRs), including GPR133, are membrane-bound proteins with long N termini containing multiple domains. GPCRs, or GPRs, contain 7 transmembrane domains and transduce extracellular signals through heterotrimeric G proteins (summary by Bjarnadottir et al., 2004 [PubMed 15203201]).[supplied by OMIM, Nov 2010]	0	Orphan receptor. Signals via G(s)-alpha family of G-proteins.
ENSG00000111913	FAM65B	6	The protein encoded by this gene stimulates the formation of a non-mitotic multinucleate syncytium from proliferative cytotrophoblasts during trophoblast differentiation. Alternative splicing of this gene results in multiple transcript variants. [provided by RefSeq, Nov 2013]	protein_coding	The protein encoded by this gene stimulates the formation of a non-mitotic multinucleate syncytium from proliferative cytotrophoblasts during trophoblast differentiation. Alternative splicing of this gene results in multiple transcript variants. [provided by RefSeq, Nov 2013]	0	Isoform 2: Plays a role in promoting myogenic cell differentiation, cytoskeletal rearrangement and filopodia formation (PubMed:17150207).||Required for hearing (PubMed:24958875). Involved in skeletal muscle development (PubMed:24687993).	Blood Viscosity,Body Height,Forced Expiratory Volume,Forced Vital Capacity,Triglycerides,	CARDIOVASCULAR,DEVELOPMENTAL,HEMATOLOGICAL,METABOLIC,	GO:0007517~muscle organ development,GO:0007600~sensory perception,GO:0030154~cell differentiation,GO:0042692~muscle cell differentiation,GO:0048468~cell development,GO:0048513~animal organ development,GO:0048731~system development,GO:0055001~muscle cell development,GO:0060537~muscle tissue development,
ENSG00000112320	SOBP	6	The protein encoded by this gene is a nuclear zinc finger protein that is involved in development of the cochlea. Defects in this gene have also been linked to intellectual disability. [provided by RefSeq, Mar 2011]	protein_coding	The protein encoded by this gene is a nuclear zinc finger protein that is involved in development of the cochlea. Defects in this gene have also been linked to intellectual disability. [provided by RefSeq, Mar 2011]	0	Implicated in development of the cochlea.	Body Weights and Measures,Cholesterol, LDL,Lipids,Respiratory Function Tests,Stroke,Tobacco Use Disorder,Triglycerides,	CARDIOVASCULAR,CHEMDEPENDENCY,METABOLIC,NEUROLOGICAL,	GO:0007423~sensory organ development,GO:0007600~sensory perception,GO:0009790~embryo development,GO:0009887~organ morphogenesis,GO:0042472~inner ear morphogenesis,GO:0043583~ear development,GO:0048513~animal organ development,GO:0048562~embryonic organ morphogenesis,GO:0048568~embryonic organ development,GO:0048598~embryonic morphogenesis,GO:0048731~system development,GO:0050890~cognition,GO:0090…
ENSG00000113448	PDE4D	5	This gene encodes one of four mammalian counterparts to the fruit fly 'dunce' gene. The encoded protein has 3',5'-cyclic-AMP phosphodiesterase activity and degrades cAMP, which acts as a signal transduction molecule in multiple cell types. This gene uses different promoters to generate multiple alternatively spliced transcript variants that encode functional proteins.[provided by RefSeq, Sep 2009]	protein_coding	This gene encodes one of four mammalian counterparts to the fruit fly 'dunce' gene. The encoded protein has 3',5'-cyclic-AMP phosphodiesterase activity and degrades cAMP, which acts as a signal transduction molecule in multiple cell types. This gene uses different promoters to generate multiple alternatively spliced transcript variants that encode functional proteins.[provided by RefSeq, Sep 2009]	Phosphodiesterases (PDEs) are a family of phosphohydrolyases that catalyze the hydrolysis of 3' cyclic phosphate bonds in adenosine and/or guanine 3',5' cyclic monophosphate (cAMP and/or cGMP). PDEs regulate the second messengers by controlling their degradation.	Hydrolyzes the second messenger cAMP, which is a key regulator of many important physiological processes.	Alcoholism,Angina, Unstable|Coronary Stenosis|Inflammation|Myocardial Infarction,Apolipoprotein A-I,Apolipoproteins B,Apoplexy|Brain Ischemia|Stroke,Apoplexy|Myocardial ischemia|Stroke,Apoplexy|Stroke,Asthma,Asthma|,atherosclerosis,Blood Coagulation Factors,Body Composition,Body Height,Bone Density,Brain Infarction,Brain Ischemia|Cerebral Infarction,Brain Ischemia|Diabetes Mellitus|Intracranial A…	AGING,CANCER,CARDIOVASCULAR,CHEMDEPENDENCY,DEVELOPMENTAL,HEMATOLOGICAL,IMMUNE,METABOLIC,NEUROLOGICAL,OTHER,PHARMACOGENOMIC,PSYCH,RENAL,UNKNOWN,	GO:0001819~positive regulation of cytokine production,GO:0002064~epithelial cell development,GO:0002237~response to molecule of bacterial origin,GO:0002253~activation of immune response,GO:0002429~immune response-activating cell surface receptor signaling pathway,GO:0002764~immune response-regulating signaling pathway,GO:0003015~heart process,GO:0003062~regulation of heart rate by chemical signal…
ENSG00000118655	DCLRE1B	1	DNA interstrand cross-links prevent strand separation, thereby physically blocking transcription, replication, and segregation of DNA. DCLRE1B is one of several evolutionarily conserved genes involved in repair of interstrand cross-links (Dronkert et al., 2000 [PubMed 10848582]).[supplied by OMIM, Mar 2008]	protein_coding	DNA interstrand cross-links prevent strand separation, thereby physically blocking transcription, replication, and segregation of DNA. DCLRE1B is one of several evolutionarily conserved genes involved in repair of interstrand cross-links (Dronkert et al., 2000 [PubMed 10848582]).[supplied by OMIM, Mar 2008]	0	5-3 exonuclease that plays a central role in telomere maintenance and protection during S-phase. Participates in the protection of telomeres against non-homologous end-joining (NHEJ)-mediated repair, thereby ensuring that telomeres do not fuse. Plays a key role in telomeric loop (T loop) formation by being recruited by TERF2 at the leading end telomeres and by processing leading-end telomeres imm…			GO:0006139~nucleobase-containing compound metabolic process,GO:0006259~DNA metabolic process,GO:0006974~cellular response to DNA damage stimulus,GO:0022402~cell cycle process,GO:0044260~cellular macromolecule metabolic process,GO:0051276~chromosome organization,GO:0060249~anatomical structure homeostasis,GO:0090304~nucleic acid metabolic process,
ENSG00000119326	CTNNAL1	9	0	protein_coding	0	0	May modulate the Rho pathway signaling by providing a scaffold for the Lbc Rho guanine nucleotide exchange factor (ARHGEF1).	Narcolepsy,	NEUROLOGICAL,	GO:0007165~signal transduction,GO:0035556~intracellular signal transduction,
ENSG00000120280	CXorf21	X	0	protein_coding	0	0	0
ENSG00000123104	ITPR2	12	The protein encoded by this gene belongs to the inositol 1,4,5-triphosphate receptor family, whose members are second messenger intracellular calcium release channels. These proteins mediate a rise in cytoplasmic calcium in response to receptor activated production of inositol triphosphate. Inositol triphosphate receptor-mediated signaling is involved in many processes including cell migration, c…	protein_coding	The protein encoded by this gene belongs to the inositol 1,4,5-triphosphate receptor family, whose members are second messenger intracellular calcium release channels. These proteins mediate a rise in cytoplasmic calcium in response to receptor activated production of inositol triphosphate. Inositol triphosphate receptor-mediated signaling is involved in many processes including cell migration, c…	Inositol 1,4,5-trisphosphate (IP3) receptors are a form of ligand-gated ion channels that are activated by cytosolic Ca2+ and IP3. They are localized to intracellular membranes, such as the endoplasmic reticulum, and mediate the mobilization of intracellular Ca2+ stores.	Receptor for inositol 1,4,5-trisphosphate, a second messenger that mediates the release of intracellular calcium. This release is regulated by cAMP both dependently and independently of PKA (By similarity).	ALS,Amyotrophic Lateral Sclerosis,Attention Deficit Disorder with Hyperactivity,Bipolar Disorder,Blood Pressure,bronchodilator response,Cholesterol,Heart Rate,Insulin,smoking cessation,Tobacco Use Disorder,Type 2 Diabetes| edema | rosiglitazone,	CARDIOVASCULAR,CHEMDEPENDENCY,IMMUNE,METABOLIC,NEUROLOGICAL,PHARMACOGENOMIC,PSYCH,	GO:0003015~heart process,GO:0006811~ion transport,GO:0007165~signal transduction,GO:0007267~cell-cell signaling,GO:0007596~blood coagulation,GO:0007599~hemostasis,GO:0008015~blood circulation,GO:0009306~protein secretion,GO:0009914~hormone transport,GO:0010243~response to organonitrogen compound,GO:0014070~response to organic cyclic compound,GO:0014074~response to purine-containing compound,GO:00…
ENSG00000125046	SSUH2	3	0	protein_coding	0	0	0	Heart Rate,	CARDIOVASCULAR,
ENSG00000125851	PCSK2	20	This gene encodes a member of the subtilisin-like proprotein convertase family, which includes proteases that process protein and peptide precursors trafficking through regulated or constitutive branches of the secretory pathway. The protein undergoes an initial autocatalytic processing event and interacts with a neuroendocrine secretory protein in the ER, exits the ER and sorts to secretory gran…	protein_coding	This gene encodes a member of the subtilisin-like proprotein convertase family, which includes proteases that process protein and peptide precursors trafficking through regulated or constitutive branches of the secretory pathway. The protein undergoes an initial autocatalytic processing event and interacts with a neuroendocrine secretory protein in the ER, exits the ER and sorts to secretory gran…	0	Involved in the processing of hormone and other protein precursors at sites comprised of pairs of basic amino acid residues. Responsible for the release of glucagon from proglucagon in pancreatic A cells.	Alzheimer's disease ,Apoplexy|Cerebral Hemorrhage|Cerebral Hemorrhages|Intracranial Hemorrhages|Stroke|Subarachnoid Hemorrhage,Biochemical measures,Carotid Artery Diseases,Cholesterol, HDL,Diabetes Mellitus, Type 2,diabetes, type 2,Fibrinogen,hypertension,Kidney Diseases,normal variation,Obesity,smoking cessation,Stroke,Tobacco Use Disorder,	CARDIOVASCULAR,CHEMDEPENDENCY,HEMATOLOGICAL,METABOLIC,NEUROLOGICAL,NORMALVARIATION,OTHER,RENAL,	GO:0006508~proteolysis,GO:0006518~peptide metabolic process,GO:0007399~nervous system development,GO:0010467~gene expression,GO:0019538~protein metabolic process,GO:0030070~insulin processing,GO:0034230~enkephalin processing,GO:0034231~islet amyloid polypeptide processing,GO:0042445~hormone metabolic process,GO:0043603~cellular amide metabolic process,GO:0048731~system development,GO:0051604~prot…
ENSG00000127084	FGD3	9	0	protein_coding	0	0	Promotes the formation of filopodia. May activate CDC42, a member of the Ras-like family of Rho- and Rac proteins, by exchanging bound GDP for free GTP. Plays a role in regulating the actin cytoskeleton and cell shape (By similarity).	Basophils,Breath Tests,coronary spastic angina,Glucose,Tobacco Use Disorder,	CARDIOVASCULAR,CHEMDEPENDENCY,IMMUNE,METABOLIC,OTHER,	GO:0000902~cell morphogenesis,GO:0007010~cytoskeleton organization,GO:0007165~signal transduction,GO:0009966~regulation of signal transduction,GO:0010942~positive regulation of cell death,GO:0012501~programmed cell death,GO:0022604~regulation of cell morphogenesis,GO:0030031~cell projection assembly,GO:0030036~actin cytoskeleton organization,GO:0032989~cellular component morphogenesis,GO:0035556~…
ENSG00000127463	EMC1	1	This gene encodes a single-pass type I transmembrane protein, which is a subunit of the endoplasmic reticulum membrane protein complex (EMC). Multiple alternatively spliced transcript variants encoding different isoforms have been found for this gene. [provided by RefSeq, Sep 2012]	protein_coding	This gene encodes a single-pass type I transmembrane protein, which is a subunit of the endoplasmic reticulum membrane protein complex (EMC). Multiple alternatively spliced transcript variants encoding different isoforms have been found for this gene. [provided by RefSeq, Sep 2012]	0	0	Brain,Brain structure ,Breast Cancer,	CANCER,NEUROLOGICAL,
ENSG00000127603	MACF1	1	The protein encoded by this gene is an E3 ubiquitin-protein ligase that interacts with the retinoblastoma-associated protein in the nucleus and with calcium-bound calmodulin in the cytoplasm. The encoded protein appears to be a cytoskeletal component in the cytoplasm and part of the chromatin scaffold in the nucleus. In addition, this protein is a target of the human papillomavirus type 16 E7 onc…	protein_coding	This gene encodes a large protein containing numerous spectrin and leucine-rich repeat (LRR) domains. The encoded protein is a member of a family of proteins that form bridges between different cytoskeletal elements. This protein facilitates actin-microtubule interactions at the cell periphery and couples the microtubule network to cellular junctions. Alternative splicing results in multiple tran…	0	Isoform 2 is a F-actin-binding protein which may play a role in cross-linking actin to other cytoskeletal proteins and also binds to microtubules. Plays an important role in ERBB2-dependent stabilization of microtubules at the cell cortex. Acts as a positive regulator of Wnt receptor signaling pathway and is involved in the translocation of AXIN1 and its associated complex (composed of APC, CTNNB…	Lipoproteins, HDL,Tobacco Use Disorder,Type 2 Diabetes| edema | rosiglitazone,	CHEMDEPENDENCY,METABOLIC,PHARMACOGENOMIC,	GO:0000902~cell morphogenesis,GO:0000904~cell morphogenesis involved in differentiation,GO:0001558~regulation of cell growth,GO:0001952~regulation of cell-matrix adhesion,GO:0007009~plasma membrane organization,GO:0007010~cytoskeleton organization,GO:0007160~cell-matrix adhesion,GO:0007165~signal transduction,GO:0007166~cell surface receptor signaling pathway,GO:0007267~cell-cell signaling,GO:000…
ENSG00000128585	MKLN1	1	This gene encodes a large protein containing numerous spectrin and leucine-rich repeat (LRR) domains. The encoded protein is a member of a family of proteins that form bridges between different cytoskeletal elements. This protein facilitates actin-microtubule interactions at the cell periphery and couples the microtubule network to cellular junctions. Alternative splicing results in multiple tran…	protein_coding	Muskelin is an intracellular protein that acts as a mediator of cell spreading and cytoskeletal responses to the extracellular matrix component thrombospondin I (MIM 188060) (Adams et al., 1998 [PubMed 9724633]).[supplied by OMIM, Mar 2008]	0	Acts as a mediator of cell spreading and cytoskeletal responses to the extracellular matrix component THBS1.	Body Fat Distribution,Cholesterol,Depressive Disorder, Major,Hip,Schizophrenia,Tobacco Use Disorder,	CHEMDEPENDENCY,METABOLIC,PSYCH,	GO:0000902~cell morphogenesis,GO:0007010~cytoskeleton organization,GO:0007160~cell-matrix adhesion,GO:0007165~signal transduction,GO:0022604~regulation of cell morphogenesis,GO:0030036~actin cytoskeleton organization,GO:0032989~cellular component morphogenesis,GO:1902589~single-organism organelle organization,
ENSG00000130054	FAM155B	7	Muskelin is an intracellular protein that acts as a mediator of cell spreading and cytoskeletal responses to the extracellular matrix component thrombospondin I (MIM 188060) (Adams et al., 1998 [PubMed 9724633]).[supplied by OMIM, Mar 2008]	protein_coding	This gene encodes a product belonging to a family of proteins with unknown function. The presence of two transmembrane domains suggests that this protein is a multi-pass membrane protein. [provided by RefSeq, Sep 2011]	0	0	Hip,Odontogenesis,	DEVELOPMENTAL,METABOLIC,	GO:0006811~ion transport,GO:0019725~cellular homeostasis,GO:0034220~ion transmembrane transport,GO:0044765~single-organism transport,GO:0048878~chemical homeostasis,GO:0055082~cellular chemical homeostasis,GO:0055085~transmembrane transport,GO:0060402~calcium ion transport into cytosol,GO:0098657~import into cell,GO:0098739~import across plasma membrane,
ENSG00000130822	PNCK	X	This gene encodes a product belonging to a family of proteins with unknown function. The presence of two transmembrane domains suggests that this protein is a multi-pass membrane protein. [provided by RefSeq, Sep 2011]	protein_coding	PNCK is a member of the calcium/calmodulin-dependent protein kinase family of protein serine/threonine kinases (see CAMK1; MIM 604998) (Gardner et al., 2000 [PubMed 10673339]).[supplied by OMIM, Mar 2008]	0	Calcium/calmodulin-dependent protein kinase belonging to a proposed calcium-triggered signaling cascade. In vitro phosphorylates CREB1 and SYN1/synapsin I. Phosphorylates and activates CAMK1 (By similarity).			GO:0006796~phosphate-containing compound metabolic process,GO:0019538~protein metabolic process,GO:0036211~protein modification process,GO:0043412~macromolecule modification,GO:0044260~cellular macromolecule metabolic process,GO:0044267~cellular protein metabolic process,
ENSG00000131558	EXOC4	X	PNCK is a member of the calcium/calmodulin-dependent protein kinase family of protein serine/threonine kinases (see CAMK1; MIM 604998) (Gardner et al., 2000 [PubMed 10673339]).[supplied by OMIM, Mar 2008]	protein_coding	The protein encoded by this gene is a component of the exocyst complex, a multiple protein complex essential for targeting exocytic vesicles to specific docking sites on the plasma membrane. Though best characterized in yeast, the component proteins and functions of exocyst complex have been demonstrated to be highly conserved in higher eukaryotes. At least eight components of the exocyst complex…	0	Component of the exocyst complex involved in the docking of exocytic vesicles with fusion sites on the plasma membrane.	Amyotrophic Lateral Sclerosis|,Blood Pressure,Body Weight,Body Weights and Measures,diabetes, type 2,Neuropsychological Tests,rheumatoid arthritis,tonometry,	AGING,CARDIOVASCULAR,IMMUNE,METABOLIC,NEUROLOGICAL,OTHER,	GO:0001704~formation of primary germ layer,GO:0001707~mesoderm formation,GO:0006887~exocytosis,GO:0007369~gastrulation,GO:0007498~mesoderm development,GO:0009790~embryo development,GO:0009887~organ morphogenesis,GO:0015031~protein transport,GO:0016192~vesicle-mediated transport,GO:0016241~regulation of macroautophagy,GO:0044765~single-organism transport,GO:0045184~establishment of protein localiz…
ENSG00000132329	RAMP1	7	The protein encoded by this gene is a component of the exocyst complex, a multiple protein complex essential for targeting exocytic vesicles to specific docking sites on the plasma membrane. Though best characterized in yeast, the component proteins and functions of exocyst complex have been demonstrated to be highly conserved in higher eukaryotes. At least eight components of the exocyst complex…	protein_coding	The protein encoded by this gene is a member of the RAMP family of single-transmembrane-domain proteins, called receptor (calcitonin) activity modifying proteins (RAMPs). RAMPs are type I transmembrane proteins with an extracellular N terminus and a cytoplasmic C terminus. RAMPs are required to transport calcitonin-receptor-like receptor (CRLR) to the plasma membrane. CRLR, a receptor with seven …	Calcitonin and related receptors are a family of G-protein-coupled receptors that comprises of eight subtypes; CT, AMY1, AMY2, AMY3, CALCR, CGRP, AM1 and AM2. The main function of CT receptors is to inhibit bone reabsorption and enhance calcium excretion by the kidneys.	Transports the calcitonin gene-related peptide type 1 receptor (CALCRL) to the plasma membrane. Acts as a receptor for calcitonin-gene-related peptide (CGRP) together with CALCRL.	null,Waist-Hip Ratio,	METABOLIC,UNKNOWN,	GO:0001525~angiogenesis,GO:0001944~vasculature development,GO:0006109~regulation of carbohydrate metabolic process,GO:0006139~nucleobase-containing compound metabolic process,GO:0006753~nucleoside phosphate metabolic process,GO:0006796~phosphate-containing compound metabolic process,GO:0006811~ion transport,GO:0006886~intracellular protein transport,GO:0007009~plasma membrane organization,GO:0007…
ENSG00000132623	ANKEF1	2	The protein encoded by this gene is a member of the RAMP family of single-transmembrane-domain proteins, called receptor (calcitonin) activity modifying proteins (RAMPs). RAMPs are type I transmembrane proteins with an extracellular N terminus and a cytoplasmic C terminus. RAMPs are required to transport calcitonin-receptor-like receptor (CRLR) to the plasma membrane. CRLR, a receptor with seven …	protein_coding	0	0	0
ENSG00000132874	SLC14A2	20	0	protein_coding	The protein encoded by this gene belongs to the urea transporter family. In mammalian cells, urea is the chief end product of nitrogen catabolism, and plays an important role in the urinary concentration mechanism. This protein is expressed in the inner medulla of the kidney, and mediates rapid transepithelial urea transport across the inner medullary collecting duct. Alternatively spliced transc…	0	Specialized low-affinity vasopressin-regulated urea transporter. Mediates rapid transepithelial urea transport across the inner medullary collecting duct and plays a major role in the urinary concentrating mechanism.	Albumins,Alcoholism,Biochemical measures,Blood Pressure,Blood Urea Nitrogen,Body Mass Index,Bone Density,Creatinine,Electrocardiography,Glomerular Filtration Rate,hypertension,macular degeneration,Menarche,Metabolic Syndrome X,normal variation,Tobacco Use Disorder,Waist Circumference,	CARDIOVASCULAR,CHEMDEPENDENCY,METABOLIC,NORMALVARIATION,OTHER,PHARMACOGENOMIC,RENAL,REPRODUCTION,VISION,	GO:0009414~response to water deprivation,GO:0009415~response to water,GO:0019755~one-carbon compound transport,GO:0044765~single-organism transport,GO:0055085~transmembrane transport,GO:0071702~organic substance transport,GO:0071705~nitrogen compound transport,GO:0071918~urea transmembrane transport,
ENSG00000133019	CHRM3	18	The protein encoded by this gene belongs to the urea transporter family. In mammalian cells, urea is the chief end product of nitrogen catabolism, and plays an important role in the urinary concentration mechanism. This protein is expressed in the inner medulla of the kidney, and mediates rapid transepithelial urea transport across the inner medullary collecting duct. Alternatively spliced transc…	protein_coding	The muscarinic cholinergic receptors belong to a larger family of G protein-coupled receptors. The functional diversity of these receptors is defined by the binding of acetylcholine and includes cellular responses such as adenylate cyclase inhibition, phosphoinositide degeneration, and potassium channel mediation. Muscarinic receptors influence many effects of acetylcholine in the central and per…	Muscarinic receptors are widely distributed throughout the body and control distinct functions according to location and subtype (M1 - M5).They are predominantly expressed in the parasympathetic nervous system where they exert both inhibitory and excitatory effects.	The muscarinic acetylcholine receptor mediates various cellular responses, including inhibition of adenylate cyclase, breakdown of phosphoinositides and modulation of potassium channels through the action of G proteins. Primary transducing effect is Pi turnover.	alcohol consumption,Asthma,asthma and atopy,Asthma|,Asthma|Bronchial Hyperreactivity|Hypersensitivity, Immediate,Bipolar Disorder,BMI- Edema rosiglitazone or pioglitazone,bronchodilator response,Celiac Disease|,diabetes, type 2 insulin,Glomerular Filtration Rate,Hypercholesterolemia|LDLC levels,hypertension,Interleukin-6,Marijuana Abuse|Psychoses, Substance-Induced,Multiple Sclerosis,Natriuretic …	CARDIOVASCULAR,CHEMDEPENDENCY,IMMUNE,METABOLIC,NEUROLOGICAL,PHARMACOGENOMIC,PSYCH,RENAL,	GO:0003018~vascular process in circulatory system,GO:0006936~muscle contraction,GO:0007165~signal transduction,GO:0007186~G-protein coupled receptor signaling pathway,GO:0007267~cell-cell signaling,GO:0007399~nervous system development,GO:0007589~body fluid secretion,GO:0008015~blood circulation,GO:0019538~protein metabolic process,GO:0022600~digestive system process,GO:0035150~regulation of tube…
ENSG00000133030	MPRIP	1	The muscarinic cholinergic receptors belong to a larger family of G protein-coupled receptors. The functional diversity of these receptors is defined by the binding of acetylcholine and includes cellular responses such as adenylate cyclase inhibition, phosphoinositide degeneration, and potassium channel mediation. Muscarinic receptors influence many effects of acetylcholine in the central and per…	protein_coding	0	0	Targets myosin phosphatase to the actin cytoskeleton. Required for the regulation of the actin cytoskeleton by RhoA and ROCK1. Depletion leads to an increased number of stress fibers in smooth muscle cells through stabilization of actin fibers by phosphorylated myosin. Overexpression of MRIP as well as its F-actin-binding region leads to disassembly of stress fibers in neuronal cells.	Aorta,	CARDIOVASCULAR,
ENSG00000134242	PTPN22	17	0	protein_coding	This gene encodes of member of the non-receptor class 4 subfamily of the protein-tyrosine phosphatase family. The encoded protein is a lymphoid-specific intracellular phosphatase that associates with the molecular adapter protein CBL and may be involved in regulating CBL function in the T-cell receptor signaling pathway. Mutations in this gene may be associated with a range of autoimmune disorder…	0	Acts as negative regulator of T-cell receptor (TCR) signaling by direct dephosphorylation of the Src family kinases LCK and FYN, ITAMs of the TCRz/CD3 complex, as well as ZAP70, VAV, VCP and other key signaling molecules (PubMed:16461343, PubMed:18056643). Associates with and probably dephosphorylates CBL. Dephosphorylates LCK at its activating Tyr-394 residue (PubMed:21719704). Dephosphorylates …	Addison Disease,Addison Disease|Autoimmune Diseases|,Addison's disease; Graves' disease,alopecia areata,Anti-Neutrophil Cytoplasmic Antibody-Associated Vasculitis|,aplastic anemia, acquired,Arthritis, Juvenile Rheumatoid|,Arthritis, Juvenile Rheumatoid|Arthritis, Rheumatoid|Autoimmune Diseases,Arthritis, Rheumatoid,Arthritis, Rheumatoid|,Arthritis, Rheumatoid|Atherosclerosis|Cardiovascular Diseas…	CANCER,CARDIOVASCULAR,CHEMDEPENDENCY,HEMATOLOGICAL,IMMUNE,INFECTION,METABOLIC,OTHER,PHARMACOGENOMIC,RENAL,REPRODUCTION,UNKNOWN,VISION,	GO:0000165~MAPK cascade,GO:0001818~negative regulation of cytokine production,GO:0001819~positive regulation of cytokine production,GO:0002237~response to molecule of bacterial origin,GO:0002253~activation of immune response,GO:0002429~immune response-activating cell surface receptor signaling pathway,GO:0002520~immune system development,GO:0002694~regulation of leukocyte activation,GO:0002695~ne…
ENSG00000134262	AP4B1	1	This gene encodes of member of the non-receptor class 4 subfamily of the protein-tyrosine phosphatase family. The encoded protein is a lymphoid-specific intracellular phosphatase that associates with the molecular adapter protein CBL and may be involved in regulating CBL function in the T-cell receptor signaling pathway. Mutations in this gene may be associated with a range of autoimmune disorder…	protein_coding	This gene encodes a subunit of a heterotetrameric adapter-like complex 4 that is involved in targeting proteins from the trans-Golgi network to the endosomal-lysosomal system. Mutations in this gene are associated with cerebral palsy spastic quadriplegic type 5 (CPSQ5) disorder. Alternatively spliced transcript variants encoding different isoforms have been found for this gene. [provided by RefSe…	0	Subunit of novel type of clathrin- or non-clathrin-associated protein coat involved in targeting proteins from the trans-Golgi network (TGN) to the endosomal-lysosomal system.	Chronic renal failure|Kidney Failure, Chronic,	RENAL,	GO:0006886~intracellular protein transport,GO:0015031~protein transport,GO:0016192~vesicle-mediated transport,GO:0034613~cellular protein localization,GO:0045184~establishment of protein localization,GO:0046907~intracellular transport,GO:0071702~organic substance transport,
ENSG00000134376	CRB1	1	This gene encodes a subunit of a heterotetrameric adapter-like complex 4 that is involved in targeting proteins from the trans-Golgi network to the endosomal-lysosomal system. Mutations in this gene are associated with cerebral palsy spastic quadriplegic type 5 (CPSQ5) disorder. Alternatively spliced transcript variants encoding different isoforms have been found for this gene. [provided by RefSe…	protein_coding	This gene encodes a protein which is similar to the Drosophila crumbs protein and localizes to the inner segment of mammalian photoreceptors. In Drosophila crumbs localizes to the stalk of the fly photoreceptor and may be a component of the molecular scaffold that controls proper development of polarity in the eye. Mutations in this gene are associated with a severe form of retinitis pigmentosa, …	0	Plays a role in photoreceptor morphogenesis in the retina. May maintain cell polarization and adhesion.	Asthma,Blind Vision|Blindness|Retinal Degeneration,Blindness|Optic Atrophy, Hereditary, Leber,Leber congenital amaurosis,Leber congenital amaurosis/LCA retinal dystrophy Usher syndrome,macular degeneration,Obesity,Retinal Diseases,Retinitis Pigmentosa,	IMMUNE,METABOLIC,OTHER,UNKNOWN,VISION,	GO:0001654~eye development,GO:0006886~intracellular protein transport,GO:0007009~plasma membrane organization,GO:0007267~cell-cell signaling,GO:0007399~nervous system development,GO:0007423~sensory organ development,GO:0009887~organ morphogenesis,GO:0015031~protein transport,GO:0030154~cell differentiation,GO:0034613~cellular protein localization,GO:0044802~single-organism membrane organization,G…
ENSG00000136267	DGKB	1	This gene encodes a protein which is similar to the Drosophila crumbs protein and localizes to the inner segment of mammalian photoreceptors. In Drosophila crumbs localizes to the stalk of the fly photoreceptor and may be a component of the molecular scaffold that controls proper development of polarity in the eye. Mutations in this gene are associated with a severe form of retinitis pigmentosa, …	protein_coding	Diacylglycerol kinases (DGKs) are regulators of the intracellular concentration of the second messenger diacylglycerol (DAG) and thus play a key role in cellular processes. Nine mammalian isotypes have been identified, which are encoded by separate genes. Mammalian DGK isozymes contain a conserved catalytic (kinase) domain and a cysteine-rich domain (CRD). The protein encoded by this gene is a di…	Diacylglycerol kinases (DGKs) are a group of ten enzymes that metabolize 1,2,diacylglycerol (DAG) to produce phosphatidic acid (PA). They all contain a conserved C'-terminal catalytic domain and two cysteine-rich Zn2+-finger motifs with varied regulatory domains.	Exhibits high phosphorylation activity for long-chain diacylglycerols.	Bone Density,Echocardiography,Erythrocyte Count,fasting glucose-related traits ,Forced Expiratory Volume,glucose-stimulated beta cell function,Hemoglobins,Myocardial Infarction,Narcolepsy,Precursor Cell Lymphoblastic Leukemia-Lymphoma,response to treatment for acute lymphoblastic leukemia,Tobacco Use Disorder,Type 2 diabetes,Type 2 Diabetes| edema | rosiglitazone,	CANCER,CARDIOVASCULAR,CHEMDEPENDENCY,HEMATOLOGICAL,METABOLIC,NEUROLOGICAL,PHARMACOGENOMIC,	GO:0006796~phosphate-containing compound metabolic process,GO:0007165~signal transduction,GO:0007186~G-protein coupled receptor signaling pathway,GO:0007596~blood coagulation,GO:0007599~hemostasis,GO:0030168~platelet activation,GO:0030258~lipid modification,GO:0035556~intracellular signal transduction,GO:0042060~wound healing,GO:0044255~cellular lipid metabolic process,GO:0046486~glycerolipid met…
ENSG00000136379	ABHD17C	7	Diacylglycerol kinases (DGKs) are regulators of the intracellular concentration of the second messenger diacylglycerol (DAG) and thus play a key role in cellular processes. Nine mammalian isotypes have been identified, which are encoded by separate genes. Mammalian DGK isozymes contain a conserved catalytic (kinase) domain and a cysteine-rich domain (CRD). The protein encoded by this gene is a di…	protein_coding	0	0	0	Cholesterol, LDL,E-Selectin,Echocardiography,Life Expectancy,	AGING,CARDIOVASCULAR,METABOLIC,
ENSG00000137474	MYO7A	15	0	protein_coding	This gene is a member of the myosin gene family. Myosins are mechanochemical proteins characterized by the presence of a motor domain, an actin-binding domain, a neck domain that interacts with other proteins, and a tail domain that serves as an anchor. This gene encodes an unconventional myosin with a very short tail. Defects in this gene are associated with the mouse shaker-1 phenotype and the …	0	Myosins are actin-based motor molecules with ATPase activity. Unconventional myosins serve in intracellular movements. Their highly divergent tails bind to membranous compartments, which are then moved relative to actin filaments. In the retina, plays an important role in the renewal of the outer photoreceptor disks. Plays an important role in the distribution and migration of retinal pigment epi…	Alcoholism,atherosclerosis,Hearing Disorders,hearing loss, sensorineural nonsyndromic,Melanoma|Skin Neoplasms,Retinal Diseases,Usher syndrome,	CANCER,CARDIOVASCULAR,CHEMDEPENDENCY,OTHER,VISION,	GO:0000902~cell morphogenesis,GO:0000904~cell morphogenesis involved in differentiation,GO:0001654~eye development,GO:0002064~epithelial cell development,GO:0002093~auditory receptor cell morphogenesis,GO:0006886~intracellular protein transport,GO:0006909~phagocytosis,GO:0007033~vacuole organization,GO:0007399~nervous system development,GO:0007423~sensory organ development,GO:0007600~sensory perc…
ENSG00000138161	CUZD1	11	This gene is a member of the myosin gene family. Myosins are mechanochemical proteins characterized by the presence of a motor domain, an actin-binding domain, a neck domain that interacts with other proteins, and a tail domain that serves as an anchor. This gene encodes an unconventional myosin with a very short tail. Defects in this gene are associated with the mouse shaker-1 phenotype and the …	protein_coding	0	0	CUZD1 antiserum inhibits cell attachment and proliferation of ovarian cancer cells so may be involved in these processes. May also play a role in the uterus during late pregnancy and/or in trypsin activation in pancreatic acinar cells.			GO:0006508~proteolysis,GO:0006929~substrate-dependent cell migration,GO:0006931~substrate-dependent cell migration, cell attachment to substrate,GO:0010467~gene expression,GO:0016477~cell migration,GO:0019538~protein metabolic process,GO:0048870~cell motility,GO:0051604~protein maturation,
ENSG00000138448	ITGAV	10	0	protein_coding	The product of this gene belongs to the integrin alpha chain family. Integrins are heterodimeric integral membrane proteins composed of an alpha subunit and a beta subunit that function in cell surface adhesion and signaling. The encoded preproprotein is proteolytically processed to generate light and heavy chains that comprise the alpha V subunit. This subunit associates with beta 1, beta 3, bet…	0	(Microbial infection) Integrin ITGAV:ITGB5 acts as a receptor for adenovirus type C (PubMed:20615244). Integrin ITGAV:ITGB5 and ITGAV:ITGB3 act as receptors for coxsackievirus A9 and B1 (PubMed:9426447, PubMed:15194773, PubMed:7519807). Integrin ITGAV:ITGB3 acts as a receptor for herpes virus 8/HHV-8 (PubMed:18045938). Integrin ITGAV:ITGB6 acts as a receptor for herpes simplex 1/HHV-1 (PubMed:243…	Arthritis, Rheumatoid|,Blood Pressure,breast cancer ,Carcinoma, Hepatocellular|Hepatitis B, Chronic,ovarian cancer,priapism,rheumatoid arthritis,Tobacco Use Disorder,Type 2 Diabetes| edema | rosiglitazone,	CANCER,CARDIOVASCULAR,CHEMDEPENDENCY,HEMATOLOGICAL,IMMUNE,PHARMACOGENOMIC,	GO:0000165~MAPK cascade,GO:0000902~cell morphogenesis,GO:0000904~cell morphogenesis involved in differentiation,GO:0001525~angiogenesis,GO:0001704~formation of primary germ layer,GO:0001706~endoderm formation,GO:0001944~vasculature development,GO:0002474~antigen processing and presentation of peptide antigen via MHC class I,GO:0002478~antigen processing and presentation of exogenous peptide antig…
ENSG00000138738	PRDM5	2	The product of this gene belongs to the integrin alpha chain family. Integrins are heterodimeric integral membrane proteins composed of an alpha subunit and a beta subunit that function in cell surface adhesion and signaling. The encoded preproprotein is proteolytically processed to generate light and heavy chains that comprise the alpha V subunit. This subunit associates with beta 1, beta 3, bet…	protein_coding	The protein encoded by this gene is a transcription factor of the PR-domain protein family. It contains a PR-domain and multiple zinc finger motifs. Transcription factors of the PR-domain family are known to be involved in cell differentiation and tumorigenesis. [provided by RefSeq, Jul 2008]	0	Sequence-specific DNA-binding transcription factor. Represses transcription at least in part by recruitment of the histone methyltransferase EHMT2/G9A and histone deacetylases such as HDAC1. Regulates hematopoiesis-associated protein-coding and microRNA (miRNA) genes. May regulate the expression of proteins involved in extracellular matrix development and maintenance, including fibrillar collagen…	Alcoholism,fasting plasma glucose,Tobacco Use Disorder,	CHEMDEPENDENCY,METABOLIC,	GO:0000278~mitotic cell cycle,GO:0006139~nucleobase-containing compound metabolic process,GO:0006325~chromatin organization,GO:0006479~protein methylation,GO:0009059~macromolecule biosynthetic process,GO:0009890~negative regulation of biosynthetic process,GO:0010467~gene expression,GO:0010468~regulation of gene expression,GO:0010556~regulation of macromolecule biosynthetic process,GO:0010558~nega…
ENSG00000139219	COL2A1	4	The protein encoded by this gene is a transcription factor of the PR-domain protein family. It contains a PR-domain and multiple zinc finger motifs. Transcription factors of the PR-domain family are known to be involved in cell differentiation and tumorigenesis. [provided by RefSeq, Jul 2008]	protein_coding	This gene encodes the alpha-1 chain of type II collagen, a fibrillar collagen found in cartilage and the vitreous humor of the eye. Mutations in this gene are associated with achondrogenesis, chondrodysplasia, early onset familial osteoarthritis, SED congenita, Langer-Saldino achondrogenesis, Kniest dysplasia, Stickler syndrome type I, and spondyloepimetaphyseal dysplasia Strudwick type. In addit…	0	Type II collagen is specific for cartilaginous tissues. It is essential for the normal embryonic development of the skeleton, for linear growth and for the ability of cartilage to resist compressive forces.	bronchodilator response,Cleft Lip|Cleft Palate,Cumulative Trauma Disorders|Occupational Diseases|Osteoarthritis,disc degeneration,Familial spondyloepiphyseal dysplasia tarda, brachydactyly, and precocious osteoarthritis,Gaucher Disease|Legg-Perthes Disease|Thrombophilia,Intervertebral Disk Displacement,Myopia,null,Osteoarthritis,osteoarthritis of the hip,osteoarthritis of the knee,osteoarthritis;…	AGING,DEVELOPMENTAL,IMMUNE,INFECTION,METABOLIC,NEUROLOGICAL,NORMALVARIATION,OTHER,PHARMACOGENOMIC,UNKNOWN,VISION,	GO:0001501~skeletal system development,GO:0001894~tissue homeostasis,GO:0003007~heart morphogenesis,GO:0007165~signal transduction,GO:0007166~cell surface receptor signaling pathway,GO:0007399~nervous system development,GO:0007417~central nervous system development,GO:0007423~sensory organ development,GO:0007507~heart development,GO:0007600~sensory perception,GO:0009100~glycoprotein metabolic pro…
ENSG00000140526	ABHD2	12	This gene encodes the alpha-1 chain of type II collagen, a fibrillar collagen found in cartilage and the vitreous humor of the eye. Mutations in this gene are associated with achondrogenesis, chondrodysplasia, early onset familial osteoarthritis, SED congenita, Langer-Saldino achondrogenesis, Kniest dysplasia, Stickler syndrome type I, and spondyloepimetaphyseal dysplasia Strudwick type. In addit…	protein_coding	This gene encodes a protein containing an alpha/beta hydrolase fold, which is a catalytic domain found in a very wide range of enzymes. The function of this protein has not been determined. Alternative splicing of this gene results in two transcript variants encoding the same protein. [provided by RefSeq, Jul 2008]	0	Progesterone-dependent acylglycerol lipase that catalyzes hydrolysis of endocannabinoid arachidonoylglycerol (AG) from cell membrane (PubMed:26989199). Acts as a progesterone receptor: progesterone-binding activates the acylglycerol lipase activity, mediating degradation of 1-arachidonoylglycerol (1AG) and 2-arachidonoylglycerol (2AG) to glycerol and arachidonic acid (AA) (PubMed:26989199). Plays…			GO:0006638~neutral lipid metabolic process,GO:0007165~signal transduction,GO:0007276~gamete generation,GO:0007281~germ cell development,GO:0007286~spermatid development,GO:0007338~single fertilization,GO:0009566~fertilization,GO:0009725~response to hormone,GO:0009755~hormone-mediated signaling pathway,GO:0014070~response to organic cyclic compound,GO:0016042~lipid catabolic process,GO:0016477~cel…
ENSG00000140527	WDR93	15	This gene encodes a protein containing an alpha/beta hydrolase fold, which is a catalytic domain found in a very wide range of enzymes. The function of this protein has not been determined. Alternative splicing of this gene results in two transcript variants encoding the same protein. [provided by RefSeq, Jul 2008]	protein_coding	0	0	0	Amyotrophic Lateral Sclerosis,	NEUROLOGICAL,	GO:0022900~electron transport chain,
ENSG00000140563	MCTP2	15	0	protein_coding	0	0	Might play a role in the development of cardiac outflow tract.	Alcoholism,Alkaline Phosphatase,Aorta,Behcet Syndrome,Blood Pressure Determination,Body Composition,Body Mass Index,Body Weight,C-Reactive Protein,Cholesterol, HDL,Cognitive performance ,Conduct Disorder,Coronary Artery Disease,Coronary Disease,Death, Sudden, Cardiac,Depression,Drug-Induced Liver Injury,drug-induced liver injury (flucloxacillin),Echocardiography,Hip,Hypertrophy, Left Ventricular,…	AGING,CARDIOVASCULAR,CHEMDEPENDENCY,IMMUNE,METABOLIC,NEUROLOGICAL,PHARMACOGENOMIC,PSYCH,	GO:0007165~signal transduction,GO:0035556~intracellular signal transduction,
ENSG00000140650	PMM2	15	0	protein_coding	The protein encoded by this gene catalyzes the isomerization of mannose 6-phosphate to mannose 1-phosphate, which is a precursor to GDP-mannose necessary for the synthesis of dolichol-P-oligosaccharides. Mutations in this gene have been shown to cause defects in glycoprotein biosynthesis, which manifests as carbohydrate-deficient glycoprotein syndrome type I. [provided by RefSeq, Jul 2008]	0	Involved in the synthesis of the GDP-mannose and dolichol-phosphate-mannose required for a number of critical mannosyl transfer reactions.	longevity,	AGING,	GO:0005996~monosaccharide metabolic process,GO:0006139~nucleobase-containing compound metabolic process,GO:0006487~protein N-linked glycosylation,GO:0006886~intracellular protein transport,GO:0009059~macromolecule biosynthetic process,GO:0009100~glycoprotein metabolic process,GO:0009225~nucleotide-sugar metabolic process,GO:0015031~protein transport,GO:0018130~heterocycle biosynthetic process,GO:…
ENSG00000142227	EMP3	16	The protein encoded by this gene catalyzes the isomerization of mannose 6-phosphate to mannose 1-phosphate, which is a precursor to GDP-mannose necessary for the synthesis of dolichol-P-oligosaccharides. Mutations in this gene have been shown to cause defects in glycoprotein biosynthesis, which manifests as carbohydrate-deficient glycoprotein syndrome type I. [provided by RefSeq, Jul 2008]	protein_coding	The protein encoded by this gene belongs to the PMP-22/EMP/MP20 family of proteins. The protein contains four transmembrane domains and two N-linked glycosylation sites. It is thought to be involved in cell proliferation, cell-cell interactions and function as a tumor suppressor. Alternative splicing results in multiple transcript variants. [provided by RefSeq, Sep 2015]	0	Probably involved in cell proliferation and cell-cell interactions.	prostate cancer,	CANCER,	GO:0008285~negative regulation of cell proliferation,GO:0030031~cell projection assembly,
ENSG00000143171	RXRG	19	The protein encoded by this gene belongs to the PMP-22/EMP/MP20 family of proteins. The protein contains four transmembrane domains and two N-linked glycosylation sites. It is thought to be involved in cell proliferation, cell-cell interactions and function as a tumor suppressor. Alternative splicing results in multiple transcript variants. [provided by RefSeq, Sep 2015]	protein_coding	This gene encodes a member of the retinoid X receptor (RXR) family of nuclear receptors which are involved in mediating the antiproliferative effects of retinoic acid (RA). This receptor forms dimers with the retinoic acid, thyroid hormone, and vitamin D receptors, increasing both DNA binding and transcriptional function on their respective response elements. This gene is expressed at significant…	Retinoid X receptors (RXR) are members of the NR2B nuclear receptor family and are common binding partners to many other nuclear receptors, including PPARs, liver X receptors (LXRs) and vitamin D receptors (VDRs). There are three RXR subtypes; alpha, beta and gamma.	Receptor for retinoic acid. Retinoic acid receptors bind as heterodimers to their target response elements in response to their ligands, all-trans or 9-cis retinoic acid, and regulate gene expression in various biological processes. The RAR/RXR heterodimers bind to the retinoic acid response elements (RARE) composed of tandem 5-AGGTCA-3 sites known as DR1-DR5. The high affinity ligand for RXRs is…	Acquired Immunodeficiency Syndrome,Acquired Immunodeficiency Syndrome|HIV Seropositivity,AIDS,Alzheimer's disease ,Bone Mineral Density,Cleft Lip|Cleft Palate,Coronary Disease|Coronary heart disease|Inflammation|Insulin Resistance,diabetes, type 2,esophageal cancer ,Hypercholesterolemia|LDLC levels,hypertension,Menarche,Obesity,Osteoporosis,personality,plasma HDL cholesterol (HDL-C) levels,Respir…	CANCER,CARDIOVASCULAR,CHEMDEPENDENCY,DEVELOPMENTAL,INFECTION,METABOLIC,NEUROLOGICAL,PSYCH,REPRODUCTION,	GO:0006139~nucleobase-containing compound metabolic process,GO:0006461~protein complex assembly,GO:0007165~signal transduction,GO:0009059~macromolecule biosynthetic process,GO:0009725~response to hormone,GO:0009755~hormone-mediated signaling pathway,GO:0009891~positive regulation of biosynthetic process,GO:0010467~gene expression,GO:0010468~regulation of gene expression,GO:0010556~regulation of m…
ENSG00000143858	SYT2	1	This gene encodes a member of the retinoid X receptor (RXR) family of nuclear receptors which are involved in mediating the antiproliferative effects of retinoic acid (RA). This receptor forms dimers with the retinoic acid, thyroid hormone, and vitamin D receptors, increasing both DNA binding and transcriptional function on their respective response elements. This gene is expressed at significant…	protein_coding	This gene encodes a synaptic vesicle membrane protein. The encoded protein is thought to function as a calcium sensor in vesicular trafficking and exocytosis. Mutations in this gene are associated with myasthenic syndrome, presynaptic, congenital, with or without motor neuropathy. Alternative splicing results in multiple transcript variants. [provided by RefSeq, Oct 2014]	0	Exhibits calcium-dependent phospholipid and inositol polyphosphate binding properties (By similarity). May have a regulatory role in the membrane interactions during trafficking of synaptic vesicles at the active zone of the synapse (By similarity). Plays a role in dendrite formation by melanocytes (PubMed:23999003).			GO:0000902~cell morphogenesis,GO:0001558~regulation of cell growth,GO:0006836~neurotransmitter transport,GO:0006887~exocytosis,GO:0007267~cell-cell signaling,GO:0007269~neurotransmitter secretion,GO:0007399~nervous system development,GO:0010720~positive regulation of cell development,GO:0016050~vesicle organization,GO:0016192~vesicle-mediated transport,GO:0017157~regulation of exocytosis,GO:00226…
ENSG00000144366	GULP1	1	This gene encodes a synaptic vesicle membrane protein. The encoded protein is thought to function as a calcium sensor in vesicular trafficking and exocytosis. Mutations in this gene are associated with myasthenic syndrome, presynaptic, congenital, with or without motor neuropathy. Alternative splicing results in multiple transcript variants. [provided by RefSeq, Oct 2014]	protein_coding	The protein encoded by this gene is an adapter protein necessary for the engulfment of apoptotic cells by phagocytes. Several transcript variants, some protein coding and some thought not to be protein coding, have been found for this gene. [provided by RefSeq, Nov 2011]	0	May function as an adapter protein. Required for efficient phagocytosis of apoptotic cells. Modulates cellular glycosphingolipid and cholesterol transport. May play a role in the internalization and endosomal trafficking of various LRP1 ligands, such as PSAP. Increases cellular levels of GTP-bound ARF6.	Blood Pressure,Schizophrenia,	CARDIOVASCULAR,PSYCH,	GO:0006869~lipid transport,GO:0006909~phagocytosis,GO:0007165~signal transduction,GO:0010324~membrane invagination,GO:0012501~programmed cell death,GO:0016192~vesicle-mediated transport,GO:0044765~single-organism transport,GO:0071702~organic substance transport,
ENSG00000144645	OSBPL10	2	The protein encoded by this gene is an adapter protein necessary for the engulfment of apoptotic cells by phagocytes. Several transcript variants, some protein coding and some thought not to be protein coding, have been found for this gene. [provided by RefSeq, Nov 2011]	protein_coding	This gene encodes a member of the oxysterol-binding protein (OSBP) family, a group of intracellular lipid receptors. Like most members, the encoded protein contains an N-terminal pleckstrin homology domain and a highly conserved C-terminal OSBP-like sterol-binding domain. Multiple transcript variants encoding different isoforms have been found for this gene. [provided by RefSeq, Mar 2010]	0	Probable lipid transporter involved in lipid countertransport between the endoplasmic reticulum and the plasma membrane. Its ability to bind phosphatidylserine, suggests that it specifically exchanges phosphatidylserine with phosphatidylinositol 4-phosphate (PI4P), delivering phosphatidylserine to the plasma membrane in exchange for PI4P (PubMed:23934110) (Probable). Plays a role in negative regu…	Alzheimer Disease,Dyslipidemias,Hyperlipidemia, Familial Combined,Peripheral Vascular Diseases,Tobacco Use Disorder,Vascular Diseases,	CARDIOVASCULAR,CHEMDEPENDENCY,METABOLIC,NEUROLOGICAL,	GO:0006869~lipid transport,GO:0044765~single-organism transport,GO:0071702~organic substance transport,
ENSG00000145075	CCDC39	3	This gene encodes a member of the oxysterol-binding protein (OSBP) family, a group of intracellular lipid receptors. Like most members, the encoded protein contains an N-terminal pleckstrin homology domain and a highly conserved C-terminal OSBP-like sterol-binding domain. Multiple transcript variants encoding different isoforms have been found for this gene. [provided by RefSeq, Mar 2010]	protein_coding	The protein encoded by this gene is involved in the motility of cilia and flagella. The encoded protein is essential for the assembly of dynein regulatory and inner dynein arm complexes, which regulate ciliary beat. Defects in this gene are a cause of primary ciliary dyskinesia type 14 (CILD14). [provided by RefSeq, Jul 2011]	0	Required for assembly of dynein regulatory complex (DRC) and inner dynein arm (IDA) complexes, which are responsible for ciliary beat regulation, thereby playing a central role in motility in cilia and flagella (PubMed:21131972). Probably acts together with CCDC40 to form a molecular ruler that determines the 96 nanometer (nm) repeat length and arrangements of components in cilia and flagella (By…
ENSG00000145216	FIP1L1	3	The protein encoded by this gene is involved in the motility of cilia and flagella. The encoded protein is essential for the assembly of dynein regulatory and inner dynein arm complexes, which regulate ciliary beat. Defects in this gene are a cause of primary ciliary dyskinesia type 14 (CILD14). [provided by RefSeq, Jul 2011]	protein_coding	This gene encodes a subunit of the CPSF (cleavage and polyadenylation specificity factor) complex that polyadenylates the 3' end of mRNA precursors. This gene, the homolog of yeast Fip1 (factor interacting with PAP), binds to U-rich sequences of pre-mRNA and stimulates poly(A) polymerase activity. Its N-terminus contains a PAP-binding site and its C-terminus an RNA-binding domain. An interstitial…	0	Component of the cleavage and polyadenylation specificity factor (CPSF) complex that plays a key role in pre-mRNA 3-end formation, recognizing the AAUAAA signal sequence and interacting with poly(A) polymerase and other factors to bring about cleavage and poly(A) addition. FIP1L1 contributes to poly(A) site recognition and stimulates poly(A) addition. Binds to U-rich RNA sequence elements surroun…	Potassium,	METABOLIC,	GO:0006139~nucleobase-containing compound metabolic process,GO:0009059~macromolecule biosynthetic process,GO:0010467~gene expression,GO:0016070~RNA metabolic process,GO:0018130~heterocycle biosynthetic process,GO:0019438~aromatic compound biosynthetic process,GO:0034645~cellular macromolecule biosynthetic process,GO:0034654~nucleobase-containing compound biosynthetic process,GO:0044260~cellular m…
ENSG00000145675	PIK3R1	4	This gene encodes a subunit of the CPSF (cleavage and polyadenylation specificity factor) complex that polyadenylates the 3' end of mRNA precursors. This gene, the homolog of yeast Fip1 (factor interacting with PAP), binds to U-rich sequences of pre-mRNA and stimulates poly(A) polymerase activity. Its N-terminus contains a PAP-binding site and its C-terminus an RNA-binding domain. An interstitial…	protein_coding	Phosphatidylinositol 3-kinase phosphorylates the inositol ring of phosphatidylinositol at the 3-prime position. The enzyme comprises a 110 kD catalytic subunit and a regulatory subunit of either 85, 55, or 50 kD. This gene encodes the 85 kD regulatory subunit. Phosphatidylinositol 3-kinase plays an important role in the metabolic actions of insulin, and a mutation in this gene has been associated…	PI 3-Kinases (phosphoinositide 3-kinases, PI 3-Ks) are a family of lipid kinases capable of phosphorylating the 3'OH of the inositol ring of phosphoinositides. They are responsible for coordinating a diverse range of cell functions including proliferation and survival.	Binds to activated (phosphorylated) protein-Tyr kinases, through its SH2 domain, and acts as an adapter, mediating the association of the p110 catalytic unit to the plasma membrane. Necessary for the insulin-stimulated increase in glucose uptake and glycogen synthesis in insulin-sensitive tissues. Plays an important role in signaling in response to FGFR1, FGFR2, FGFR3, FGFR4, KITLG/SCF, KIT, PDGF…	alcohol,Alzheimer's Disease,Arteries,BMI- Edema rosiglitazone or pioglitazone,Body Mass Index,Body Weight,Cholesterol,Colonic Neoplasms,diabetes, type 2,diabetes, type 2; hypertension,HIV,Hypercholesterolemia|LDLC levels,Insulin Resistance|Obesity,Insulin Resistance|Polycystic Ovary Syndrome,kidney failure, chronic,longevity,Neoplasms,Pancreatic Neoplasms,periodontitis,plasma HDL cholesterol (HDL…	AGING,CANCER,CARDIOVASCULAR,CHEMDEPENDENCY,IMMUNE,INFECTION,METABOLIC,NEUROLOGICAL,PHARMACOGENOMIC,RENAL,REPRODUCTION,	GO:0001819~positive regulation of cytokine production,GO:0001952~regulation of cell-matrix adhesion,GO:0002253~activation of immune response,GO:0002429~immune response-activating cell surface receptor signaling pathway,GO:0002520~immune system development,GO:0002694~regulation of leukocyte activation,GO:0002696~positive regulation of leukocyte activation,GO:0002764~immune response-regulating sign…
ENSG00000147316	MCPH1	5	Phosphatidylinositol 3-kinase phosphorylates the inositol ring of phosphatidylinositol at the 3-prime position. The enzyme comprises a 110 kD catalytic subunit and a regulatory subunit of either 85, 55, or 50 kD. This gene encodes the 85 kD regulatory subunit. Phosphatidylinositol 3-kinase plays an important role in the metabolic actions of insulin, and a mutation in this gene has been associated…	protein_coding	This gene encodes a DNA damage response protein. The encoded protein may play a role in G2/M checkpoint arrest via maintenance of inhibitory phosphorylation of cyclin-dependent kinase 1. Mutations in this gene have been associated with primary autosomal recessive microcephaly 1 and premature chromosome condensation syndrome. Alternatively spliced transcript variants have been described. [provided…	0	Implicated in chromosome condensation and DNA damage induced cellular responses. May play a role in neurogenesis and regulation of the size of the cerebral cortex.	Adenocarcinoma|Pancreatic Neoplasms,atherosclerosis,brain size,Breast Cancer,cognitive function head circumference social intelligence,Coronary Artery Disease|,Hypercholesterolemia|LDLC levels,Mental Retardation|Microcephaly,Micrencephaly |Microcephaly,Microcephaly,multiple system atrophy,smoking cessation,Tobacco Use Disorder,	CANCER,CARDIOVASCULAR,CHEMDEPENDENCY,DEVELOPMENTAL,METABOLIC,NEUROLOGICAL,PSYCH,UNKNOWN,	GO:0000226~microtubule cytoskeleton organization,GO:0000278~mitotic cell cycle,GO:0001501~skeletal system development,GO:0006796~phosphate-containing compound metabolic process,GO:0007010~cytoskeleton organization,GO:0007050~cell cycle arrest,GO:0007399~nervous system development,GO:0007417~central nervous system development,GO:0007420~brain development,GO:0010468~regulation of gene expression,GO…
ENSG00000148702	HABP2	8	This gene encodes a DNA damage response protein. The encoded protein may play a role in G2/M checkpoint arrest via maintenance of inhibitory phosphorylation of cyclin-dependent kinase 1. Mutations in this gene have been associated with primary autosomal recessive microcephaly 1 and premature chromosome condensation syndrome. Alternatively spliced transcript variants have been described. [provided…	protein_coding	This gene encodes a member of the peptidase S1 family of serine proteases. The encoded preproprotein is secreted by hepatocytes and proteolytically processed to generate heavy and light chains that form the mature heterodimer. Further autoproteolysis leads to smaller, inactive peptides. This extracellular protease binds hyaluronic acid and may play a role in the coagulation and fibrinolysis syste…	0	Cleaves the alpha-chain at multiple sites and the beta-chain between Lys-53 and Lys-54 but not the gamma-chain of fibrinogen and therefore does not initiate the formation of the fibrin clot and does not cause the fibrinolysis directly. It does not cleave (activate) prothrombin and plasminogen but converts the inactive single chain urinary plasminogen activator (pro-urokinase) to the active two ch…	Alzheimer's disease ,Blood Pressure Determination,cholesterol; triglycerides; atherosclerosis, coronary,Hemorrhagic Disorders,Hepatitis C|Liver Cirrhosis,null,Sleep,smoking cessation,thromboembolism, venous,Type 2 Diabetes| edema | rosiglitazone,Venous Thrombosis,	CARDIOVASCULAR,CHEMDEPENDENCY,HEMATOLOGICAL,INFECTION,METABOLIC,NEUROLOGICAL,PHARMACOGENOMIC,	GO:0006508~proteolysis,GO:0019538~protein metabolic process,
ENSG00000148734	NPFFR1	10	The protein encoded by this gene is an extracellular serine protease that binds hyaluronic acid and is involved in cell adhesion. The encoded protein is synthesized as a single chain, but then undergoes an autoproteolytic event to form the functional heterodimer. Further autoproteolysis leads to smaller, inactive peptides. This protease is known to cleave urinary plasminogen activator, coagulatio…	protein_coding	0	Neuropeptide FF/AF (NPFF) receptors are a group of Gi/Go-protein-coupled receptors that are divided into two subtypes; NPFF1 and NPFF2. NPFF receptors have been implicated in hormonal modulation, regulation of food intake, thermoregulation and nociception.	Receptor for NPAF (A-18-F-amide) and NPFF (F-8-F-amide) neuropeptides, also known as morphine-modulating peptides. Can also be activated by a variety of naturally occurring or synthetic FMRF-amide like ligands. This receptor mediates its action by association with G proteins that activate a phosphatidylinositol-calcium second messenger system.	Alzheimer's disease ,Tobacco Use Disorder,	CHEMDEPENDENCY,NEUROLOGICAL,	GO:0007165~signal transduction,GO:0007186~G-protein coupled receptor signaling pathway,GO:0007267~cell-cell signaling,GO:0009725~response to hormone,GO:0010243~response to organonitrogen compound,GO:0032870~cellular response to hormone stimulus,GO:0071310~cellular response to organic substance,GO:0099536~synaptic signaling,GO:1901652~response to peptide,
ENSG00000150316	CWC15	10	0	protein_coding	0	0	Component of the PRP19-CDC5L complex that forms an integral part of the spliceosome and is required for activating pre-mRNA splicing.	Attention deficit hyperactivity disorder and conduct disorder,	PSYCH,	GO:0006139~nucleobase-containing compound metabolic process,GO:0010467~gene expression,GO:0016070~RNA metabolic process,GO:0044260~cellular macromolecule metabolic process,GO:0090304~nucleic acid metabolic process,
ENSG00000151474	FRMD4A	11	0	protein_coding	This gene encodes a FERM domain-containing protein that regulates epithelial cell polarity. It connects ADP ribosylation factor 6 (ARF6) with the Par protein complex, which regulates the remodeling of adherens junctions and linear actin cable formation during epithelial cell polarization. Polymorphisms in this gene are associated with Alzheimer's disease, and also with nicotine dependence. Altern…	0	0	Alzheimer's disease ,RR interval (heart rate),Tobacco Use Disorder,	CARDIOVASCULAR,CHEMDEPENDENCY,NEUROLOGICAL,	GO:0030010~establishment of cell polarity,
ENSG00000151789	ZNF385D	10	0	protein_coding	0	0	0	Apolipoproteins B,Attention Deficit Disorder with Hyperactivity,Bipolar Disorder,Blood Pressure,Body Mass Index,Cardiovascular Diseases,Carotid Arteries,Cholesterol,Coronary Artery Disease,Echocardiography,Epilepsies, Partial,Glomerular Filtration Rate,Heart Rate,Hemoglobins,Hip,HIV-1,Lipoproteins,Magnesium,Tobacco Use Disorder,Tunica Media,	CARDIOVASCULAR,CHEMDEPENDENCY,HEMATOLOGICAL,INFECTION,METABOLIC,NEUROLOGICAL,PSYCH,RENAL,	GO:0007165~signal transduction,GO:0012501~programmed cell death,GO:0035556~intracellular signal transduction,GO:0097190~apoptotic signaling pathway,
ENSG00000152818	UTRN	3	0	protein_coding	This gene shares both structural and functional similarities with the dystrophin gene. It contains an actin-binding N-terminus, a triple coiled-coil repeat central region, and a C-terminus that consists of protein-protein interaction motifs which interact with dystroglycan protein components. The protein encoded by this gene is located at the neuromuscular synapse and myotendinous junctions, wher…	0	May play a role in anchoring the cytoskeleton to the plasma membrane.	Albumins,Hip,hypertension,Iron,Leukocyte Count,Schizophrenia,Tobacco Use Disorder,	CARDIOVASCULAR,CHEMDEPENDENCY,HEMATOLOGICAL,METABOLIC,PSYCH,	GO:0001952~regulation of cell-matrix adhesion,GO:0001954~positive regulation of cell-matrix adhesion,GO:0006811~ion transport,GO:0006936~muscle contraction,GO:0007160~cell-matrix adhesion,GO:0007517~muscle organ development,GO:0007528~neuromuscular junction development,GO:0010810~regulation of cell-substrate adhesion,GO:0010811~positive regulation of cell-substrate adhesion,GO:0022898~regulation …
ENSG00000154080	CHST9	6	This gene shares both structural and functional similarities with the dystrophin gene. It contains an actin-binding N-terminus, a triple coiled-coil repeat central region, and a C-terminus that consists of protein-protein interaction motifs which interact with dystroglycan protein components. The protein encoded by this gene is located at the neuromuscular synapse and myotendinous junctions, wher…	protein_coding	The protein encoded by this gene belongs to the sulfotransferase 2 family. It is localized to the golgi membrane, and catalyzes the transfer of sulfate to position 4 of non-reducing N-acetylgalactosamine (GalNAc) residues in both N-glycans and O-glycans. Sulfate groups on carbohydrates confer highly specific functions to glycoproteins, glycolipids, and proteoglycans, and are critical for cell-cel…	0	Catalyzes the transfer of sulfate to position 4 of non-reducing N-acetylgalactosamine (GalNAc) residues in both N-glycans and O-glycans. Participates in biosynthesis of glycoprotein hormones lutropin and thyrotropin, by mediating sulfation of their carbohydrate structures. Has a higher activity toward carbonic anhydrase VI than toward lutropin. Only active against terminal GalNAcbeta1,GalNAcbeta.…	Hematologic Neoplasms|Leukemia, Myeloid, Acute,	CANCER,	GO:0006022~aminoglycan metabolic process,GO:0009059~macromolecule biosynthetic process,GO:0009100~glycoprotein metabolic process,GO:0016051~carbohydrate biosynthetic process,GO:0030204~chondroitin sulfate metabolic process,GO:0034645~cellular macromolecule biosynthetic process,GO:0042445~hormone metabolic process,GO:0044260~cellular macromolecule metabolic process,GO:0044272~sulfur compound biosy…
ENSG00000154556	SORBS2	18	The protein encoded by this gene belongs to the sulfotransferase 2 family. It is localized to the golgi membrane, and catalyzes the transfer of sulfate to position 4 of non-reducing N-acetylgalactosamine (GalNAc) residues in both N-glycans and O-glycans. Sulfate groups on carbohydrates confer highly specific functions to glycoproteins, glycolipids, and proteoglycans, and are critical for cell-cel…	protein_coding	Arg and c-Abl represent the mammalian members of the Abelson family of non-receptor protein-tyrosine kinases. They interact with the Arg/Abl binding proteins via the SH3 domains present in the carboxy end of the latter group of proteins. This gene encodes the sorbin and SH3 domain containing 2 protein. It has three C-terminal SH3 domains and an N-terminal sorbin homology (SoHo) domain that intera…	0	Adapter protein that plays a role in the assembling of signaling complexes, being a link between ABL kinases and actin cytoskeleton. Can form complex with ABL1 and CBL, thus promoting ubiquitination and degradation of ABL1 or with AKT1 and PAK1, thus mediating AKT1-mediated activation of PAK1. May play a role in the regulation of pancreatic cell adhesion, possibly by acting on WASF1 phosphorylati…	Celiac Disease|,Tobacco Use Disorder,	CHEMDEPENDENCY,IMMUNE,	GO:0003301~physiological cardiac muscle hypertrophy,GO:0007010~cytoskeleton organization,GO:0007507~heart development,GO:0014896~muscle hypertrophy,GO:0016477~cell migration,GO:0030036~actin cytoskeleton organization,GO:0030154~cell differentiation,GO:0035051~cardiocyte differentiation,GO:0035265~organ growth,GO:0042692~muscle cell differentiation,GO:0048468~cell development,GO:0048513~animal org…
ENSG00000155093	PTPRN2	4	Arg and c-Abl represent the mammalian members of the Abelson family of non-receptor protein-tyrosine kinases. They interact with the Arg/Abl binding proteins via the SH3 domains present in the carboxy end of the latter group of proteins. This gene encodes the sorbin and SH3 domain containing 2 protein. It has three C-terminal SH3 domains and an N-terminal sorbin homology (SoHo) domain that intera…	protein_coding	This gene encodes a protein with sequence similarity to receptor-like protein tyrosine phosphatases. However, tyrosine phosphatase activity has not been experimentally validated for this protein. Studies of the rat ortholog suggest that the encoded protein may instead function as a phosphatidylinositol phosphatase with the ability to dephosphorylate phosphatidylinositol 3-phosphate and phosphatid…	0	Plays a role in vesicle-mediated secretory processes. Required for normal accumulation of secretory vesicles in hippocampus, pituitary and pancreatic islets. Required for the accumulation of normal levels of insulin-containing vesicles and preventing their degradation. Plays a role in insulin secretion in response to glucose stimuli. Required for normal accumulation of the neurotransmitters norep…	Albumins,Alcoholism,Apoplexy|Cerebral Hemorrhage|Cerebral Hemorrhages|Intracranial Hemorrhages|Stroke|Subarachnoid Hemorrhage,breast cancer ,C-Reactive Protein,Chronic renal failure|Kidney Failure, Chronic,hypertension,Kidney Diseases,Lipoproteins,Mental Disorders,Tobacco Use Disorder,Type 2 Diabetes| edema | rosiglitazone,	CANCER,CARDIOVASCULAR,CHEMDEPENDENCY,METABOLIC,PHARMACOGENOMIC,PSYCH,RENAL,	GO:0006796~phosphate-containing compound metabolic process,GO:0006836~neurotransmitter transport,GO:0007267~cell-cell signaling,GO:0007269~neurotransmitter secretion,GO:0009306~protein secretion,GO:0009743~response to carbohydrate,GO:0009914~hormone transport,GO:0015031~protein transport,GO:0019538~protein metabolic process,GO:0019725~cellular homeostasis,GO:0023061~signal release,GO:0035773~insu…
ENSG00000155363	MOV10	7	This gene encodes a protein with sequence similarity to receptor-like protein tyrosine phosphatases. However, tyrosine phosphatase activity has not been experimentally validated for this protein. Studies of the rat ortholog suggest that the encoded protein may instead function as a phosphatidylinositol phosphatase with the ability to dephosphorylate phosphatidylinositol 3-phosphate and phosphatid…	protein_coding	0	0	(Microbial infection) Required for RNA-directed transcription and replication of the human hepatitis delta virus (HDV). Interacts with small capped HDV RNAs derived from genomic hairpin structures that mark the initiation sites of RNA-dependent HDV RNA transcription.||Probable RNA helicase. Required for miRNA-mediated gene silencing by the RNA-induced silencing complex (RISC). Required for both m…	Blood Pressure,hypertension,	CARDIOVASCULAR,	GO:0006139~nucleobase-containing compound metabolic process,GO:0006518~peptide metabolic process,GO:0007165~signal transduction,GO:0007166~cell surface receptor signaling pathway,GO:0007267~cell-cell signaling,GO:0009059~macromolecule biosynthetic process,GO:0009890~negative regulation of biosynthetic process,GO:0010467~gene expression,GO:0010468~regulation of gene expression,GO:0010556~regulatio…
ENSG00000155366	RHOC	1	0	protein_coding	This gene encodes a member of the Rho family of small GTPases, which cycle between inactive GDP-bound and active GTP-bound states and function as molecular switches in signal transduction cascades. Rho proteins promote reorganization of the actin cytoskeleton and regulate cell shape, attachment, and motility. The protein encoded by this gene is prenylated at its C-terminus, and localizes to the c…	0	Regulates a signal transduction pathway linking plasma membrane receptors to the assembly of focal adhesions and actin stress fibers. Serves as a microtubule-dependent signal that is required for the myosin contractile ring formation during cell cycle cytokinesis. Regulates apical junction formation in bronchial epithelial cells.	breast cancer ,coronary spastic angina,HIV,	CANCER,CARDIOVASCULAR,INFECTION,	GO:0000910~cytokinesis,GO:0002009~morphogenesis of an epithelium,GO:0007165~signal transduction,GO:0009966~regulation of signal transduction,GO:0009967~positive regulation of signal transduction,GO:0010647~positive regulation of cell communication,GO:0016477~cell migration,GO:0022402~cell cycle process,GO:0034329~cell junction assembly,GO:0035556~intracellular signal transduction,GO:0042060~wound…
ENSG00000155367	PPM1J	1	This gene encodes a member of the Rho family of small GTPases, which cycle between inactive GDP-bound and active GTP-bound states and function as molecular switches in signal transduction cascades. Rho proteins promote reorganization of the actin cytoskeleton and regulate cell shape, attachment, and motility. The protein encoded by this gene is prenylated at its C-terminus, and localizes to the c…	protein_coding	This gene encodes the serine/threonine protein phosphatase. The mouse homolog of this gene apparently belongs to the protein phosphatase 2C family of genes. The exact function of this gene is not yet known. [provided by RefSeq, Jul 2008]	0	0	Chronic renal failure|Kidney Failure, Chronic,Tobacco Use Disorder,	CHEMDEPENDENCY,RENAL,	GO:0006796~phosphate-containing compound metabolic process,GO:0019538~protein metabolic process,GO:0036211~protein modification process,GO:0043412~macromolecule modification,GO:0044260~cellular macromolecule metabolic process,GO:0044267~cellular protein metabolic process,
ENSG00000155719	OTOA	1	This gene encodes the serine/threonine protein phosphatase. The mouse homolog of this gene apparently belongs to the protein phosphatase 2C family of genes. The exact function of this gene is not yet known. [provided by RefSeq, Jul 2008]	protein_coding	The protein encoded by this gene is specifically expressed in the inner ear, and is located at the interface between the apical surface of the inner ear sensory epithelia and their overlying acellular gels. It is prposed that this protein is involved in the attachment of the inner ear acellular gels to the apical surface of the underlying nonsensory cells. Mutations in this gene are associated wi…	0	May act as an adhesion molecule.	Amyotrophic Lateral Sclerosis,Tobacco Use Disorder,	CHEMDEPENDENCY,NEUROLOGICAL,	GO:0007160~cell-matrix adhesion,GO:0007600~sensory perception,GO:0019226~transmission of nerve impulse,
ENSG00000157827	FMNL2	16	The protein encoded by this gene is specifically expressed in the inner ear, and is located at the interface between the apical surface of the inner ear sensory epithelia and their overlying acellular gels. It is prposed that this protein is involved in the attachment of the inner ear acellular gels to the apical surface of the underlying nonsensory cells. Mutations in this gene are associated wi…	protein_coding	This gene encodes a formin-related protein. Formin-related proteins have been implicated in morphogenesis, cytokinesis, and cell polarity. Alternatively spliced transcript variants encoding different isoforms have been described but their full-length nature has yet to be determined. [provided by RefSeq, Jul 2008]	0	Plays a role in the regulation of cell morphology and cytoskeletal organization. Required in the cortical actin filament dynamics.	autism,Bilirubin,Blood Pressure,Creatinine,Glomerular Filtration Rate,Tobacco Use Disorder,	CARDIOVASCULAR,CHEMDEPENDENCY,HEMATOLOGICAL,METABOLIC,PSYCH,RENAL,	GO:0007010~cytoskeleton organization,GO:0022604~regulation of cell morphogenesis,GO:0030036~actin cytoskeleton organization,GO:1902589~single-organism organelle organization,
ENSG00000158528	PPP1R9A	2	This gene encodes a formin-related protein. Formin-related proteins have been implicated in morphogenesis, cytokinesis, and cell polarity. Alternatively spliced transcript variants encoding different isoforms have been described but their full-length nature has yet to be determined. [provided by RefSeq, Jul 2008]	protein_coding	This gene is imprinted, and located in a cluster of imprinted genes on chromosome 7q12. This gene is transcribed in both neuronal and multiple embryonic tissues, and it is maternally expressed mainly in embryonic skeletal muscle tissues and biallelically expressed in other embryonic tissues. The protein encoded by this gene includes a PDZ domain and a sterile alpha motif (SAM). It is a regulatory…	0	Binds to actin filaments (F-actin) and shows cross-linking activity. Binds along the sides of the F-actin. May be involved in neurite formation. Inhibits protein phosphatase 1-alpha activity (By similarity).	Arthritis, Rheumatoid|Rheumatoid Arthritis,Calcium,Cell Adhesion Molecules,Chronic renal failure|Kidney Failure, Chronic,Echocardiography,Interleukin-6,Neuropsychological Tests,Type 2 Diabetes| edema | rosiglitazone,	AGING,CARDIOVASCULAR,IMMUNE,METABOLIC,PHARMACOGENOMIC,RENAL,	GO:0000902~cell morphogenesis,GO:0000904~cell morphogenesis involved in differentiation,GO:0006461~protein complex assembly,GO:0006796~phosphate-containing compound metabolic process,GO:0006836~neurotransmitter transport,GO:0007010~cytoskeleton organization,GO:0007165~signal transduction,GO:0007166~cell surface receptor signaling pathway,GO:0007267~cell-cell signaling,GO:0007269~neurotransmitter …
ENSG00000159267	HLCS	7	This gene is imprinted, and located in a cluster of imprinted genes on chromosome 7q12. This gene is transcribed in both neuronal and multiple embryonic tissues, and it is maternally expressed mainly in embryonic skeletal muscle tissues and biallelically expressed in other embryonic tissues. The protein encoded by this gene includes a PDZ domain and a sterile alpha motif (SAM). It is a regulatory…	protein_coding	This gene encodes an enzyme that catalyzes the binding of biotin to carboxylases and histones. The protein plays an important role in gluconeogenesis, fatty acid synthesis and branched chain amino acid catabolism. Defects in this gene are the cause of holocarboxylase synthetase deficiency. Multiple alternatively spliced variants, encoding the same protein, have been identified.[provided by RefSeq…	0	Post-translational modification of specific protein by attachment of biotin. Acts on various carboxylases such as acetyl-CoA-carboxylase, pyruvate carboxylase, propionyl CoA carboxylase, and 3-methylcrotonyl CoA carboxylase.	Hippocampus,	AGING,	GO:0006082~organic acid metabolic process,GO:0006325~chromatin organization,GO:0006766~vitamin metabolic process,GO:0006768~biotin metabolic process,GO:0010243~response to organonitrogen compound,GO:0014070~response to organic cyclic compound,GO:0019538~protein metabolic process,GO:0031667~response to nutrient levels,GO:0033273~response to vitamin,GO:0036211~protein modification process,GO:004341…
ENSG00000160179	ABCG1	21	This gene encodes an enzyme that catalyzes the binding of biotin to carboxylases and histones. The protein plays an important role in gluconeogenesis, fatty acid synthesis and branched chain amino acid catabolism. Defects in this gene are the cause of holocarboxylase synthetase deficiency. Multiple alternatively spliced variants, encoding the same protein, have been identified.[provided by RefSeq…	protein_coding	The protein encoded by this gene is a member of the superfamily of ATP-binding cassette (ABC) transporters. ABC proteins transport various molecules across extra- and intra-cellular membranes. ABC genes are divided into seven distinct subfamilies (ABC1, MDR/TAP, MRP, ALD, OABP, GCN20, White). This protein is a member of the White subfamily. It is involved in macrophage cholesterol and phospholipi…	0	Transporter involved in macrophage lipid homeostasis. Is an active component of the macrophage lipid export complex. Could also be involved in intracellular lipid transport processes. The role in cellular lipid homeostasis may not be limited to macrophages.	affective disorders/ suicide,aggression suicide,Alzheimer's Disease,atherosclerosis,Atherosclerosis|Hyperlipidemias,bipolar affective disorder.,Breath Tests,Chronic renal failure|Kidney Failure, Chronic,Coronary Artery Disease,drug-related genes ,personality,plasma HDL cholesterol (HDL-C) levels,Type 2 Diabetes| edema | rosiglitazone,	CARDIOVASCULAR,METABOLIC,NEUROLOGICAL,OTHER,PHARMACOGENOMIC,PSYCH,RENAL,UNKNOWN,	GO:0006066~alcohol metabolic process,GO:0006139~nucleobase-containing compound metabolic process,GO:0006869~lipid transport,GO:0008202~steroid metabolic process,GO:0008610~lipid biosynthetic process,GO:0009059~macromolecule biosynthetic process,GO:0009720~detection of hormone stimulus,GO:0009725~response to hormone,GO:0009891~positive regulation of biosynthetic process,GO:0010467~gene expression,…
ENSG00000161558	TMEM143	21	The protein encoded by this gene is a member of the superfamily of ATP-binding cassette (ABC) transporters. ABC proteins transport various molecules across extra- and intra-cellular membranes. ABC genes are divided into seven distinct subfamilies (ABC1, MDR/TAP, MRP, ALD, OABP, GCN20, White). This protein is a member of the White subfamily. It is involved in macrophage cholesterol and phospholipi…	protein_coding	0	0	0	Acquired Immunodeficiency Syndrome|Disease Progression,Type 2 Diabetes| edema | rosiglitazone,	INFECTION,PHARMACOGENOMIC,
ENSG00000162729	IGSF8	19	0	protein_coding	This gene encodes a member the EWI subfamily of the immunoglobulin protein superfamily. Members of this family contain a single transmembrane domain, an EWI (Glu-Trp-Ile)-motif and a variable number of immunoglobulin domains. This protein interacts with the tetraspanins CD81 and CD9 and may regulate their role in certain cellular functions including cell migration and viral infection. The encoded…	0	May play a key role in diverse functions ascribed to CD81 and CD9 such as oocytes fertilization or hepatitis C virus function. May regulate proliferation and differentiation of keratinocytes. May be a negative regulator of cell motility: suppresses T-cell mobility coordinately with CD81, associates with CD82 to suppress prostate cancer cell migration, regulates epidermoid cell reaggregation and m…			GO:0007338~single fertilization,GO:0007399~nervous system development,GO:0007517~muscle organ development,GO:0009566~fertilization,GO:0019953~sexual reproduction,GO:0048513~animal organ development,GO:0048731~system development,GO:0060537~muscle tissue development,
ENSG00000163218	PGLYRP4	1	This gene encodes a member the EWI subfamily of the immunoglobulin protein superfamily. Members of this family contain a single transmembrane domain, an EWI (Glu-Trp-Ile)-motif and a variable number of immunoglobulin domains. This protein interacts with the tetraspanins CD81 and CD9 and may regulate their role in certain cellular functions including cell migration and viral infection. The encoded…	protein_coding	Summary: This gene encodes a peptidoglycan recognition protein, which belongs to the N-acetylmuramoyl-L-alanine amidase 2 family. These proteins are part of the innate immune system and recognize peptidoglycan, a ubiquitous component of bacterial cell walls. This antimicrobial protein binds to murein peptidoglycans of Gram-positive bacteria. [provided by RefSeq, Oct 2014]	0	Pattern receptor that binds to murein peptidoglycans (PGN) of Gram-positive bacteria. Has bactericidal activity towards Gram-positive bacteria. May kill Gram-positive bacteria by interfering with peptidoglycan biosynthesis. Binds also to Gram-negative bacteria, and has bacteriostatic activity towards Gram-negative bacteria. Plays a role in innate immunity.	Tobacco Use Disorder,	CHEMDEPENDENCY,	GO:0002253~activation of immune response,GO:0002758~innate immune response-activating signal transduction,GO:0002764~immune response-regulating signaling pathway,GO:0006022~aminoglycan metabolic process,GO:0007165~signal transduction,GO:0009057~macromolecule catabolic process,GO:0016045~detection of bacterium,GO:0031347~regulation of defense response,GO:0031349~positive regulation of defense resp…
ENSG00000163637	PRICKLE2	1	Summary: This gene encodes a peptidoglycan recognition protein, which belongs to the N-acetylmuramoyl-L-alanine amidase 2 family. These proteins are part of the innate immune system and recognize peptidoglycan, a ubiquitous component of bacterial cell walls. This antimicrobial protein binds to murein peptidoglycans of Gram-positive bacteria. [provided by RefSeq, Oct 2014]	protein_coding	This gene encodes a homolog of Drosophila prickle. The exact function of this gene is not known, however, studies in mice suggest that it may be involved in seizure prevention. Mutations in this gene are associated with progressive myoclonic epilepsy type 5. [provided by RefSeq, Dec 2011]	0	0	Alzheimer Disease,folate pathway vitamin levels,Frontal Lobe,Hematocrit,Hemoglobins,Inflammatory Bowel Diseases,Lipoproteins,Magnesium,	HEMATOLOGICAL,IMMUNE,METABOLIC,NEUROLOGICAL,	GO:0001736~establishment of planar polarity,GO:0002009~morphogenesis of an epithelium,GO:0007164~establishment of tissue polarity,GO:0007165~signal transduction,GO:0007166~cell surface receptor signaling pathway,GO:0007267~cell-cell signaling,GO:0009887~organ morphogenesis,GO:0048513~animal organ development,GO:0048729~tissue morphogenesis,GO:0048731~system development,GO:0060429~epithelium devel…
ENSG00000164674	SYTL3	3	This gene encodes a homolog of Drosophila prickle. The exact function of this gene is not known, however, studies in mice suggest that it may be involved in seizure prevention. Mutations in this gene are associated with progressive myoclonic epilepsy type 5. [provided by RefSeq, Dec 2011]	protein_coding	The protein encoded by this gene belongs to a family of peripheral membrane proteins that play a role in vesicular trafficking. This protein binds phospholipids in the presence of calcium ions. Alternatively spliced transcript variants encoding different isoforms have been found for this gene. [provided by RefSeq, Jan 2016]	0	May act as Rab effector protein and play a role in vesicle trafficking. Binds phospholipids in the presence of calcium ions (By similarity).	Lipoprotein(a),Type 2 Diabetes| edema | rosiglitazone,	METABOLIC,PHARMACOGENOMIC,	GO:0006836~neurotransmitter transport,GO:0006886~intracellular protein transport,GO:0006887~exocytosis,GO:0007267~cell-cell signaling,GO:0007269~neurotransmitter secretion,GO:0015031~protein transport,GO:0016050~vesicle organization,GO:0016192~vesicle-mediated transport,GO:0017157~regulation of exocytosis,GO:0023061~signal release,GO:0034613~cellular protein localization,GO:0044765~single-organis…
ENSG00000164690	SHH	6	The protein encoded by this gene belongs to the family of synaptotagmin-like proteins (SLPs). SLPs are peripheral membrane proteins that interact with RAB27A protein, and play a role in vesicular trafficking. Unlike, SLPs 1 and 2, this protein binds phospholipids in the presence of calcium ions. Alternatively spliced transcript variants encoding different isoforms have been found for this gene. […	protein_coding	This gene encodes a protein that is instrumental in patterning the early embryo. It has been implicated as the key inductive signal in patterning of the ventral neural tube, the anterior-posterior limb axis, and the ventral somites. Of three human proteins showing sequence and functional similarity to the sonic hedgehog protein of Drosophila, this protein is the most similar. The protein is made …	The Hedgehog (Hh) signaling pathway is crucial in the development of all animals. In the embryo, it regulates morphogenesis of a variety of tissues and organs; in the adult, it controls stem cell proliferation. There are three known human Hh proteins: Shh, Dhh and Ihh.	Intercellular signal essential for a variety of patterning events during development: signal produced by the notochord that induces ventral cell fate in the neural tube and somites, and the polarizing signal for patterning of the anterior-posterior axis of the developing limb bud. Displays both floor plate- and motor neuron-inducing activity. The threshold concentration of N-product required for …	anorectal malformations,Bipolar Disorder,Bone Mineral Density,Chronic renal failure|Kidney Failure, Chronic,Cleft Lip|Cleft Palate,Coronary Artery Disease,Heart Rate,holoprosencephaly,hypertension,Lymphocytes,Mental Disorders,Neutrophils,null,oral clefts,Pancreatic Neoplasms,Parkinson's Disease,Platelet Aggregation,Sleep Apnea, Obstructive,thyroid cancer,Triglycerides,	CANCER,CARDIOVASCULAR,DEVELOPMENTAL,HEMATOLOGICAL,IMMUNE,METABOLIC,NEUROLOGICAL,OTHER,PSYCH,RENAL,UNKNOWN,	GO:0000902~cell morphogenesis,GO:0000904~cell morphogenesis involved in differentiation,GO:0001501~skeletal system development,GO:0001525~angiogenesis,GO:0001569~patterning of blood vessels,GO:0001570~vasculogenesis,GO:0001649~osteoblast differentiation,GO:0001654~eye development,GO:0001655~urogenital system development,GO:0001656~metanephros development,GO:0001667~ameboidal-type cell migration,G…
ENSG00000165959	CLMN	7	This gene encodes a protein that is instrumental in patterning the early embryo. It has been implicated as the key inductive signal in patterning of the ventral neural tube, the anterior-posterior limb axis, and the ventral somites. Of three human proteins showing sequence and functional similarity to the sonic hedgehog protein of Drosophila, this protein is the most similar. The protein is made …	protein_coding	0	0	0	Cholesterol,Coronary Artery Disease,Coronary Disease,Heart Rate,Inflammation,Perphenazine,response to antipsychotic treatment,	CARDIOVASCULAR,IMMUNE,METABOLIC,PHARMACOGENOMIC,	GO:0007399~nervous system development,GO:0008285~negative regulation of cell proliferation,GO:0030154~cell differentiation,GO:0031175~neuron projection development,GO:0048468~cell development,GO:0048666~neuron development,GO:0048731~system development,
ENSG00000165973	NELL1	14	0	protein_coding	This gene encodes a cytoplasmic protein that contains epidermal growth factor (EGF)-like repeats. The encoded heterotrimeric protein may be involved in cell growth regulation and differentiation. A similar protein in rodents is involved in craniosynostosis. Alternative splicing results in multiple transcript variants. [provided by RefSeq, Dec 2013]	0	Plays a role in the control of cell growth and differentiation. Promotes osteoblast cell differentiation and terminal mineralization.	Albumins,Amyotrophic Lateral Sclerosis|,Anticonvulsants,Asthma,Body Mass Index,Calcium,Cholesterol,Cholesterol, LDL,Colitis, Ulcerative|Crohn Disease|,Crohn Disease,Crohn Disease|Rectal Fistula,Crohn's disease,Erythrocyte Count,Exercise Test,Forced Vital Capacity,Hemoglobins,Hypertrophy, Left Ventricular,Iron,Leukocyte Count,Lipoproteins, LDL,longevity,Neuroblastoma,Parkinson Disease,Platelet Cou…	AGING,CANCER,CARDIOVASCULAR,CHEMDEPENDENCY,HEMATOLOGICAL,IMMUNE,METABOLIC,NEUROLOGICAL,PHARMACOGENOMIC,	GO:0001649~osteoblast differentiation,GO:0006508~proteolysis,GO:0006796~phosphate-containing compound metabolic process,GO:0007399~nervous system development,GO:0008285~negative regulation of cell proliferation,GO:0009057~macromolecule catabolic process,GO:0009895~negative regulation of catabolic process,GO:0010468~regulation of gene expression,GO:0010562~positive regulation of phosphorus metabol…
ENSG00000166035	LIPC	11	This gene encodes a cytoplasmic protein that contains epidermal growth factor (EGF)-like repeats. The encoded heterotrimeric protein may be involved in cell growth regulation and differentiation. A similar protein in rodents is involved in craniosynostosis. Alternative splicing results in multiple transcript variants. [provided by RefSeq, Dec 2013]	protein_coding	LIPC encodes hepatic triglyceride lipase, which is expressed in liver. LIPC has the dual functions of triglyceride hydrolase and ligand/bridging factor for receptor-mediated lipoprotein uptake. [provided by RefSeq, Jul 2008]	0	Hepatic lipase has the capacity to catalyze hydrolysis of phospholipids, mono-, di-, and triglycerides, and acyl-CoA thioesters. It is an important enzyme in HDL metabolism. Hepatic lipase binds heparin.	Acute Coronary Syndrome|,alcohol,Alzheimer's Disease,Alzheimer's disease ,Amyotrophic Lateral Sclerosis,Amyotrophic Lateral Sclerosis|,Angina Pectoris|Myocardial Infarction|Obesity|Recurrence,atherosclerosis,atherosclerosis, coronary,atherosclerosis, coronary cholesterol, HDL triglycerides,atherosclerosis, coronary; diabetes, type 2; lipids; stroke, ischemic,atherosclerosis, generalized,Atheroscl…	CANCER,CARDIOVASCULAR,CHEMDEPENDENCY,DEVELOPMENTAL,IMMUNE,METABOLIC,NEUROLOGICAL,NORMALVARIATION,OTHER,PHARMACOGENOMIC,PSYCH,RENAL,REPRODUCTION,UNKNOWN,VISION,	GO:0006066~alcohol metabolic process,GO:0006082~organic acid metabolic process,GO:0006631~fatty acid metabolic process,GO:0006638~neutral lipid metabolic process,GO:0006869~lipid transport,GO:0008202~steroid metabolic process,GO:0008610~lipid biosynthetic process,GO:0015850~organic hydroxy compound transport,GO:0016042~lipid catabolic process,GO:0016053~organic acid biosynthetic process,GO:001612…
ENSG00000167693	NXN	15	LIPC encodes hepatic triglyceride lipase, which is expressed in liver. LIPC has the dual functions of triglyceride hydrolase and ligand/bridging factor for receptor-mediated lipoprotein uptake. [provided by RefSeq, Jul 2008]	protein_coding	This gene encodes a member of the thioredoxin superfamily, a group of small, multifunctional redox-active proteins. Members of this family are characterized by a conserved active motif called the thioredoxin fold that catalyzes disulfide bond formation and isomerization. The encoded protein acts a redox-dependent regulator of the Wnt signaling pathway and is involved in cell growth and differenti…	0	Functions as a redox-dependent negative regulator of the Wnt signaling pathway, possibly by preventing ubiquitination of DVL3 by the BCR(KLHL12) complex. May also function as a transcriptional regulator act as a regulator of protein phosphatase 2A (PP2A) (By similarity).	Bipolar Disorder,	PSYCH,	GO:0007165~signal transduction,GO:0007166~cell surface receptor signaling pathway,GO:0007267~cell-cell signaling,GO:0009966~regulation of signal transduction,GO:0009968~negative regulation of signal transduction,GO:0010605~negative regulation of macromolecule metabolic process,GO:0010648~negative regulation of cell communication,GO:0019538~protein metabolic process,GO:0019725~cellular homeostasis…
ENSG00000167994	RAB3IL1	17	This gene encodes a member of the thioredoxin superfamily, a group of small, multifunctional redox-active proteins. Members of this family are characterized by a conserved active motif called the thioredoxin fold that catalyzes disulfide bond formation and isomerization. The encoded protein acts a redox-dependent regulator of the Wnt signaling pathway and is involved in cell growth and differenti…	protein_coding	This gene encodes a guanine nucleotide exchange factor for the ras-related protein Rab3A. The encoded protein binds Rab3a and the inositol hexakisphosphate kinase InsP6K1. Alternative splicing results in multiple transcript variants. A related pseudogene has been identified on chromosome 7. [provided by RefSeq, Nov 2012]	0	Guanine nucleotide exchange factor (GEF) which may activate RAB3A, a GTPase that regulates synaptic vesicle exocytosis. Promotes the exchange of GDP to GTP, converting inactive GDP-bound Rab proteins into their active GTP-bound form. May also activate RAB8A and RAB8B.	Phospholipids,Sphingolipids,	METABOLIC,	GO:0015031~protein transport,GO:0043085~positive regulation of catalytic activity,GO:0045184~establishment of protein localization,GO:0051336~regulation of hydrolase activity,GO:0071702~organic substance transport,
ENSG00000168702	LRP1B	11	This gene encodes a guanine nucleotide exchange factor for the ras-related protein Rab3A. The encoded protein binds Rab3a and the inositol hexakisphosphate kinase InsP6K1. Alternative splicing results in multiple transcript variants. A related pseudogene has been identified on chromosome 7. [provided by RefSeq, Nov 2012]	protein_coding	This gene encodes a member of the low density lipoprotein (LDL) receptor family. These receptors play a wide variety of roles in normal cell function and development due to their interactions with multiple ligands. Disruption of this gene has been reported in several types of cancer. [provided by RefSeq, Jun 2016]	0	Potential cell surface proteins that bind and internalize ligands in the process of receptor-mediated endocytosis.	aging,Apolipoproteins B,Blood Pressure,Body Height,Body Mass Index,cognitive ability,Erectile Dysfunction,Hemoglobin A, Glycosylated,Insulin,Lipoproteins, VLDL,Menarche,Monocytes,Neuroblastoma,Optic Nerve,Osteoporosis,Tobacco Use Disorder,Waist-Hip Ratio,	AGING,CANCER,CARDIOVASCULAR,CHEMDEPENDENCY,DEVELOPMENTAL,HEMATOLOGICAL,IMMUNE,METABOLIC,NEUROLOGICAL,REPRODUCTION,VISION,	GO:0015031~protein transport,GO:0016192~vesicle-mediated transport,GO:0045184~establishment of protein localization,GO:0071702~organic substance transport,
ENSG00000169218	RSPO1	2	LRP1B belongs to the low density lipoprotein (LDL) receptor gene family. These receptors play a wide variety of roles in normal cell function and development due to their interactions with multiple ligands (Liu et al., 2001 [PubMed 11384978]).[supplied by OMIM, Mar 2008]	protein_coding	This gene encodes a secreted activator protein with two cysteine-rich, furin-like domains and one thrombospondin type 1 domain. The encoded protein is a ligand for leucine-rich repeat-containing G-protein coupled receptors (LGR proteins) and positively regulates the Wnt signaling pathway. In mice, the protein induces the rapid onset of crypt cell proliferation and increases intestinal epithelial …	0	Activator of the canonical Wnt signaling pathway by acting as a ligand for LGR4-6 receptors. Upon binding to LGR4-6 (LGR4, LGR5 or LGR6), LGR4-6 associate with phosphorylated LRP6 and frizzled receptors that are activated by extracellular Wnt receptors, triggering the canonical Wnt signaling pathway to increase expression of target genes. Also regulates the canonical Wnt/beta-catenin-dependent pa…			GO:0002090~regulation of receptor internalization,GO:0006796~phosphate-containing compound metabolic process,GO:0007165~signal transduction,GO:0007166~cell surface receptor signaling pathway,GO:0007267~cell-cell signaling,GO:0009966~regulation of signal transduction,GO:0009967~positive regulation of signal transduction,GO:0010562~positive regulation of phosphorus metabolic process,GO:0010604~posi…
ENSG00000169762	TAPT1	1	This gene encodes a secreted activator protein with two cysteine-rich, furin-like domains and one thrombospondin type 1 domain. The encoded protein is a ligand for leucine-rich repeat-containing G-protein coupled receptors (LGR proteins) and positively regulates the Wnt signaling pathway. In mice, the protein induces the rapid onset of crypt cell proliferation and increases intestinal epithelial …	protein_coding	This gene encodes a highly conserved, putative transmembrane protein. A mutation in the mouse ortholog of this gene results in homeotic, posterior-to-anterior transformations of the axial skeleton which are similar to the phenotype of mouse homeobox C8 gene mutants. This gene is proposed to function downstream of homeobox C8 to transduce extracellular patterning information during axial skeleton …	0	(Microbial infection) In case of infection, may act as a fusion receptor for cytomegalovirus (HCMV) strain AD169.||Plays a role in primary cilia formation (PubMed:26365339). May act as a downstream effector of HOXC8 possibly by transducing or transmitting extracellular information required for axial skeletal patterning during development (By similarity). May be involved in cartilage and bone deve…			GO:0000902~cell morphogenesis,GO:0001501~skeletal system development,GO:0007165~signal transduction,GO:0007186~G-protein coupled receptor signaling pathway,GO:0009790~embryo development,GO:0009791~post-embryonic development,GO:0010638~positive regulation of organelle organization,GO:0010927~cellular component assembly involved in morphogenesis,GO:0014031~mesenchymal cell development,GO:0022604~re…
ENSG00000170540	ARL6IP1	4	This gene encodes a highly conserved, putative transmembrane protein. A mutation in the mouse ortholog of this gene results in homeotic, posterior-to-anterior transformations of the axial skeleton which are similar to the phenotype of mouse homeobox C8 gene mutants. This gene is proposed to function downstream of homeobox C8 to transduce extracellular patterning information during axial skeleton …	protein_coding	This gene belongs to the ARL6ip family and encodes a transmembrane protein that is predominantly localized to intracytoplasmic membranes. It is highly expressed in early myeloid progenitor cells and thought to be involved in protein transport, membrane trafficking, or cell signaling during hematopoietic maturation. Mutations in this gene are associated with spastic paraplegia 61 (SPG61). Alternat…	0	Positively regulates SLC1A1/EAAC1-mediated glutamate transport by increasing its affinity for glutamate in a PKC activity-dependent manner. Promotes the catalytic efficiency of SLC1A1/EAAC1 probably by reducing its interaction with ARL6IP5, a negative regulator of SLC1A1/EAAC1-mediated glutamate transport (By similarity). Plays a role in the formation and stabilization of endoplasmic reticulum tu…			GO:0006508~proteolysis,GO:0006811~ion transport,GO:0006886~intracellular protein transport,GO:0007029~endoplasmic reticulum organization,GO:0010605~negative regulation of macromolecule metabolic process,GO:0012501~programmed cell death,GO:0015031~protein transport,GO:0019538~protein metabolic process,GO:0031324~negative regulation of cellular metabolic process,GO:0032268~regulation of cellular pr…
ENSG00000170745	KCNS3	16	This gene belongs to the ARL6ip family and encodes a transmembrane protein that is predominantly localized to intracytoplasmic membranes. It is highly expressed in early myeloid progenitor cells and thought to be involved in protein transport, membrane trafficking, or cell signaling during hematopoietic maturation. Mutations in this gene are associated with spastic paraplegia 61 (SPG61). Alternat…	protein_coding	Voltage-gated potassium channels form the largest and most diversified class of ion channels and are present in both excitable and nonexcitable cells. Their main functions are associated with the regulation of the resting membrane potential and the control of the shape and frequency of action potentials. The alpha subunits are of 2 types: those that are functional by themselves and those that are…	Voltage-gated potassium channels (KV) belong to the 6-TM family of potassium channel that also comprises the Ca2+-activated Slo (actually 7-TM) and the Ca2+-activated SK subfamilies. The alpha-subunits contain a single pore-forming region and combine to form tetramers.	Potassium channel subunit that does not form functional channels by itself. Can form functional heterotetrameric channels with KCNB1; modulates the delayed rectifier voltage-gated potassium channel activation and deactivation rates of KCNB1 (PubMed:10484328). Heterotetrameric channel activity formed with KCNB1 show increased current amplitude with the threshold for action potential activation shi…	airway hyperresponsiveness,Amyotrophic Lateral Sclerosis,Bipolar Disorder,Body Mass Index,Body Weight Changes,Bone Density,Echocardiography,Exercise Test,Hip,Iron,Luteinizing Hormone,Mental Competency,Migraine without Aura,Stroke,Thyrotropin,	AGING,CARDIOVASCULAR,METABOLIC,NEUROLOGICAL,OTHER,PSYCH,REPRODUCTION,	GO:0006461~protein complex assembly,GO:0006811~ion transport,GO:0007267~cell-cell signaling,GO:0009306~protein secretion,GO:0009914~hormone transport,GO:0015031~protein transport,GO:0023061~signal release,GO:0034220~ion transmembrane transport,GO:0034762~regulation of transmembrane transport,GO:0034765~regulation of ion transmembrane transport,GO:0043269~regulation of ion transport,GO:0044765~sin…
ENSG00000171735	CAMTA1	2	Voltage-gated potassium channels form the largest and most diversified class of ion channels and are present in both excitable and nonexcitable cells. Their main functions are associated with the regulation of the resting membrane potential and the control of the shape and frequency of action potentials. The alpha subunits are of 2 types: those that are functional by themselves and those that are…	protein_coding	0	0	Transcriptional activator. May act as a tumor suppressor.	Apoplexy|Cerebral Hemorrhage|Cerebral Hemorrhages|Intracranial Hemorrhages|Stroke|Subarachnoid Hemorrhage,Coronary Artery Disease,Coronary Disease,Fibrinogen,Heart Failure,hypertension,Interleukin-6,memory disturbance,Stroke,Tobacco Use Disorder,Type 2 diabetes,Type 2 Diabetes| edema | rosiglitazone,Waist Circumference,	CARDIOVASCULAR,CHEMDEPENDENCY,HEMATOLOGICAL,IMMUNE,METABOLIC,NEUROLOGICAL,PHARMACOGENOMIC,PSYCH,	GO:0006139~nucleobase-containing compound metabolic process,GO:0009059~macromolecule biosynthetic process,GO:0009891~positive regulation of biosynthetic process,GO:0010467~gene expression,GO:0010468~regulation of gene expression,GO:0010556~regulation of macromolecule biosynthetic process,GO:0010557~positive regulation of macromolecule biosynthetic process,GO:0010604~positive regulation of macromo…
ENSG00000172900	FLJ42102	1	0	protein_coding	0	0	0
ENSG00000174672	BRSK2	11	0	unitary_pseudogene	0	0	Serine/threonine-protein kinase that plays a key role in polarization of neurons and axonogenesis, cell cycle progress and insulin secretion. Phosphorylates CDK16, CDC25C, MAPT/TAU, PAK1 and WEE1. Following phosphorylation and activation by STK11/LKB1, acts as a key regulator of polarization of cortical neurons, probably by mediating phosphorylation of microtubule-associated proteins such as MAPT…	Potassium,	METABOLIC,	GO:0000278~mitotic cell cycle,GO:0000902~cell morphogenesis,GO:0000904~cell morphogenesis involved in differentiation,GO:0006796~phosphate-containing compound metabolic process,GO:0006886~intracellular protein transport,GO:0006887~exocytosis,GO:0007010~cytoskeleton organization,GO:0007067~mitotic nuclear division,GO:0007165~signal transduction,GO:0007267~cell-cell signaling,GO:0007399~nervous sys…
ENSG00000175193	PARL	11	0	protein_coding	This gene encodes a member of the rhomboid family of intramembrane serine proteases that is localized to the inner mitochondrial membrane. The encoded protein regulates mitochondrial remodeling and apoptosis through regulated substrate proteolysis. Proteolytic processing of the encoded protein results in the release of a small peptide, P-beta, which may transit to the nucleus. Mutations in this g…	0	Required for the control of apoptosis during postnatal growth. Essential for proteolytic processing of an antiapoptotic form of OPA1 which prevents the release of mitochondrial cytochrome c in response to intrinsic apoptoptic signals (By similarity). Promotes changes in mitochondria morphology regulated by phosphorylation of P-beta domain.	Acquired Immunodeficiency Syndrome|Disease Progression,diabetes, type 2,Glaucoma, Open-Angle,Insulin,metabolic syndrome,Optic Atrophy, Hereditary, Leber,	CARDIOVASCULAR,INFECTION,METABOLIC,VISION,	GO:0006508~proteolysis,GO:0006886~intracellular protein transport,GO:0007005~mitochondrion organization,GO:0007165~signal transduction,GO:0009966~regulation of signal transduction,GO:0009968~negative regulation of signal transduction,GO:0010467~gene expression,GO:0010639~negative regulation of organelle organization,GO:0010648~negative regulation of cell communication,GO:0012501~programmed cell d…
ENSG00000176182	MYPOP	3	This gene encodes a mitochondrial integral membrane protein. Following proteolytic processing of this protein, a small peptide (P-beta) is formed and translocated to the nucleus. This gene may be involved in signal transduction via regulated intramembrane proteolysis of membrane-tethered precursor proteins. Variation in this gene has been associated with increased risk for type 2 diabetes. Altern…	protein_coding	0	0	Transcriptional repressor; DNA-binding protein that specifically recognizes the core sequence 5-YAAC[GT]G-3. Dimerization with PFN1 reduces its DNA-binding capacity (By similarity).			GO:0006139~nucleobase-containing compound metabolic process,GO:0009059~macromolecule biosynthetic process,GO:0009890~negative regulation of biosynthetic process,GO:0010467~gene expression,GO:0010468~regulation of gene expression,GO:0010556~regulation of macromolecule biosynthetic process,GO:0010558~negative regulation of macromolecule biosynthetic process,GO:0010605~negative regulation of macromo…
ENSG00000177338	LINC00469	19	0	protein_coding	0	0	0
ENSG00000177570	SAMD12	17	-	lincRNA	0	0	0	Tobacco Use Disorder,	CHEMDEPENDENCY,
ENSG00000178789	CD300LB	8	0	protein_coding	CD300LB is a nonclassical activating receptor of the immunoglobulin (Ig) superfamily expressed on myeloid cells (Martinez-Barriocanal and Sayos, 2006 [PubMed 16920917]).[supplied by OMIM, Mar 2008]	0	Acts as an activating immune receptor through its interaction with ITAM-bearing adapter TYROBP, and also independently by recruitment of GRB2.	Tobacco Use Disorder,	CHEMDEPENDENCY,	GO:0045087~innate immune response,
ENSG00000179520	SLC17A8	17	CD300LB is a nonclassical activating receptor of the immunoglobulin (Ig) superfamily expressed on myeloid cells (Martinez-Barriocanal and Sayos, 2006 [PubMed 16920917]).[supplied by OMIM, Mar 2008]	protein_coding	This gene encodes a vesicular glutamate transporter. The encoded protein transports the neurotransmitter glutamate into synaptic vesicles before it is released into the synaptic cleft. Mutations in this gene are the cause of autosomal-dominant nonsyndromic type 25 deafness. Alternate splicing results in multiple transcript variants.[provided by RefSeq, May 2010]	0	Mediates the uptake of glutamate into synaptic vesicles at presynaptic nerve terminals of excitatory neural cells. May also mediate the transport of inorganic phosphate.	Body Height,Body Weights and Measures,	DEVELOPMENTAL,METABOLIC,	GO:0001654~eye development,GO:0003407~neural retina development,GO:0006811~ion transport,GO:0006836~neurotransmitter transport,GO:0007399~nervous system development,GO:0007417~central nervous system development,GO:0007420~brain development,GO:0007423~sensory organ development,GO:0007600~sensory perception,GO:0034220~ion transmembrane transport,GO:0043583~ear development,GO:0044765~single-organism…
ENSG00000179915	NRXN1	12	This gene encodes a vesicular glutamate transporter. The encoded protein transports the neurotransmitter glutamate into synaptic vesicles before it is released into the synaptic cleft. Mutations in this gene are the cause of autosomal-dominant nonsyndromic type 25 deafness. Alternate splicing results in multiple transcript variants.[provided by RefSeq, May 2010]	protein_coding	This gene encodes a single-pass type I membrane protein that belongs to the neurexin family. Neurexins are cell-surface receptors that bind neuroligins to form Ca(2+)-dependent neurexin/neuroligin complexes at synapses in the central nervous system. This complex is required for efficient neurotransmission and is involved in the formation of synaptic contacts. Three members of this gene family hav…	0	Cell surface protein involved in cell-cell-interactions, exocytosis of secretory granules and regulation of signal transmission. Function is isoform-specific. Alpha-type isoforms have a long N-terminus with six laminin G-like domains and play an important role in synaptic signal transmission. Alpha-type isoforms play a role in the regulation of calcium channel activity and Ca(2+)-triggered neurot…	Alanine Transaminase,Alcoholism,Arthritis, Rheumatoid,autism,Blood Pressure,Breath Tests,Cholesterol,Cholesterol, HDL,Cholesterol, LDL,cognitive ability,Cognitive performance,Diabetic Nephropathies,Erythrocyte Indices,Exploratory Behavior,Language Development Disorders|Mental Retardation,Lipids,Lipoproteins,longevity,Mental Competency,nicotine dependence,Platelet Aggregation,Schizophrenia,schizop…	AGING,CARDIOVASCULAR,CHEMDEPENDENCY,DEVELOPMENTAL,HEMATOLOGICAL,IMMUNE,METABOLIC,NEUROLOGICAL,OTHER,PSYCH,RENAL,UNKNOWN,	GO:0000902~cell morphogenesis,GO:0000904~cell morphogenesis involved in differentiation,GO:0001525~angiogenesis,GO:0001941~postsynaptic membrane organization,GO:0001944~vasculature development,GO:0006461~protein complex assembly,GO:0006811~ion transport,GO:0006836~neurotransmitter transport,GO:0006935~chemotaxis,GO:0007009~plasma membrane organization,GO:0007158~neuron cell-cell adhesion,GO:00071…
ENSG00000180723	OR51A9P	2	Neurexins function in the vertebrate nervous system as cell adhesion molecules and receptors. Two neurexin genes are among the largest known in human (NRXN1 and NRXN3). By using alternate promoters, splice sites and exons, predictions of hundreds or even thousands of distinct mRNAs have been made. Most transcripts use the upstream promoter and encode alpha-neurexin isoforms; fewer transcripts are…	protein_coding	Olfactory receptors interact with odorant molecules in the nose, to initiate a neuronal response that triggers the perception of a smell. The olfactory receptor proteins are members of a large family of G-protein-coupled receptors (GPCR) arising from single coding-exon genes. Olfactory receptors share a 7-transmembrane domain structure with many neurotransmitter and hormone receptors and are resp…	0	0
ENSG00000181722	ZBTB20	11	-	unitary_pseudogene	0	0	May be a transcription factor that may be involved in hematopoiesis, oncogenesis, and immune responses.	Carotid Artery Diseases,Celiac Disease|,Cholesterol, HDL,Life Expectancy,Schizophrenia,Stomach Neoplasms,Tobacco Use Disorder,Type 2 Diabetes| edema | rosiglitazone,	AGING,CANCER,CARDIOVASCULAR,CHEMDEPENDENCY,IMMUNE,METABOLIC,PHARMACOGENOMIC,PSYCH,	GO:0001819~positive regulation of cytokine production,GO:0006139~nucleobase-containing compound metabolic process,GO:0009059~macromolecule biosynthetic process,GO:0009890~negative regulation of biosynthetic process,GO:0010467~gene expression,GO:0010468~regulation of gene expression,GO:0010556~regulation of macromolecule biosynthetic process,GO:0010558~negative regulation of macromolecule biosynth…
ENSG00000181800	CELF2-AS1	3	0	protein_coding	0	0	0
ENSG00000183960	KCNH8	10	0	antisense	Voltage-gated potassium (Kv) channels represent the most complex class of voltage-gated ion channels from both functional and structural standpoints. Their diverse functions include regulating neurotransmitter release, heart rate, insulin secretion, neuronal excitability, epithelial electrolyte transport, smooth muscle contraction, and cell volume. This gene encodes a member of the potassium chan…	Voltage-gated potassium channels (KV) belong to the 6-TM family of potassium channel that also comprises the Ca2+-activated Slo (actually 7-TM) and the Ca2+-activated SK subfamilies. The alpha-subunits contain a single pore-forming region and combine to form tetramers.	Pore-forming (alpha) subunit of voltage-gated potassium channel. Elicits a slowly activating, outward rectifying current. Channel properties may be modulated by cAMP and subunit assembly.	Cystatins,Erythrocyte Indices,Hip,hip geometry,Pancreatic Neoplasms,Type 2 Diabetes| edema | rosiglitazone,	CANCER,HEMATOLOGICAL,METABOLIC,PHARMACOGENOMIC,	GO:0006796~phosphate-containing compound metabolic process,GO:0006811~ion transport,GO:0007165~signal transduction,GO:0019538~protein metabolic process,GO:0023014~signal transduction by protein phosphorylation,GO:0034220~ion transmembrane transport,GO:0034762~regulation of transmembrane transport,GO:0034765~regulation of ion transmembrane transport,GO:0035556~intracellular signal transduction,GO:…
ENSG00000184113	CLDN5	3	Voltage-gated potassium (Kv) channels represent the most complex class of voltage-gated ion channels from both functional and structural standpoints. Their diverse functions include regulating neurotransmitter release, heart rate, insulin secretion, neuronal excitability, epithelial electrolyte transport, smooth muscle contraction, and cell volume. This gene encodes a member of the potassium chan…	protein_coding	This gene encodes a member of the claudin family. Claudins are integral membrane proteins and components of tight junction strands. Tight junction strands serve as a physical barrier to prevent solutes and water from passing freely through the paracellular space between epithelial or endothelial cell sheets. Mutations in this gene have been found in patients with velocardiofacial syndrome. Altern…	0	Plays a major role in tight junction-specific obliteration of the intercellular space.	Hip,Schizophrenia,	METABOLIC,PSYCH,	GO:0002064~epithelial cell development,GO:0003007~heart morphogenesis,GO:0003151~outflow tract morphogenesis,GO:0007165~signal transduction,GO:0007166~cell surface receptor signaling pathway,GO:0007399~nervous system development,GO:0007507~heart development,GO:0007612~learning,GO:0008366~axon ensheathment,GO:0009887~organ morphogenesis,GO:0010171~body morphogenesis,GO:0010720~positive regulation …
ENSG00000184588	PDE4B	22	This gene encodes a member of the claudin family. Claudins are integral membrane proteins and components of tight junction strands. Tight junction strands serve as a physical barrier to prevent solutes and water from passing freely through the paracellular space between epithelial or endothelial cell sheets. Mutations in this gene have been found in patients with velocardiofacial syndrome. Altern…	protein_coding	This gene is a member of the type IV, cyclic AMP (cAMP)-specific, cyclic nucleotide phosphodiesterase (PDE) family. The encoded protein regulates the cellular concentrations of cyclic nucleotides and thereby play a role in signal transduction. Altered activity of this protein has been associated with schizophrenia and bipolar affective disorder. Alternative splicing and the use of alternative pro…	Phosphodiesterases (PDEs) are a family of phosphohydrolyases that catalyze the hydrolysis of 3' cyclic phosphate bonds in adenosine and/or guanine 3',5' cyclic monophosphate (cAMP and/or cGMP). PDEs regulate the second messengers by controlling their degradation.	Hydrolyzes the second messenger cAMP, which is a key regulator of many important physiological processes. May be involved in mediating central nervous system effects of therapeutic agents ranging from antidepressants to antiasthmatic and anti-inflammatory agents.	Alcoholism,Amyotrophic Lateral Sclerosis,Apolipoproteins E,Atrial Function, Left,bipolar disorder schizophrenia,Blood Flow Velocity,Blood Pressure,Carotid Artery Diseases,Celiac Disease|,Cholesterol, HDL,Dyskinesia, Drug-Induced,Echocardiographic traits,Echocardiography,Fibrinogen,major depressive disorder,Multiple Sclerosis,Schizophrenia,schizophrenia | bipolar disorder,Stroke,Tobacco Use Disord…	CARDIOVASCULAR,CHEMDEPENDENCY,HEMATOLOGICAL,IMMUNE,METABOLIC,NEUROLOGICAL,PHARMACOGENOMIC,PSYCH,	GO:0001819~positive regulation of cytokine production,GO:0002237~response to molecule of bacterial origin,GO:0002253~activation of immune response,GO:0002429~immune response-activating cell surface receptor signaling pathway,GO:0002764~immune response-regulating signaling pathway,GO:0003015~heart process,GO:0006139~nucleobase-containing compound metabolic process,GO:0006753~nucleoside phosphate m…
ENSG00000185087	FAM169B	1	This gene is a member of the type IV, cyclic AMP (cAMP)-specific, cyclic nucleotide phosphodiesterase (PDE) family. The encoded protein regulates the cellular concentrations of cyclic nucleotides and thereby play a role in signal transduction. Altered activity of this protein has been associated with schizophrenia and bipolar affective disorder. Alternative splicing and the use of alternative pro…	protein_coding	0	0	0	Body Mass Index,Body Weight,Face,Waist Circumference,	METABOLIC,OTHER,
ENSG00000185345	PARK2	15	0	protein_coding	The precise function of this gene is unknown; however, the encoded protein is a component of a multiprotein E3 ubiquitin ligase complex that mediates the targeting of substrate proteins for proteasomal degradation. Mutations in this gene are known to cause Parkinson disease and autosomal recessive juvenile Parkinson disease. Alternative splicing of this gene produces multiple transcript variants …	0	Functions within a multiprotein E3 ubiquitin ligase complex, catalyzing the covalent attachment of ubiquitin moieties onto substrate proteins, such as BCL2, SYT11, CCNE1, GPR37, RHOT1/MIRO1, MFN1, MFN2, STUB1, SNCAIP, SEPT5, TOMM20, USP30, ZNF746 and AIMP2 (PubMed:10973942, PubMed:10888878, PubMed:11431533, PubMed:12150907, PubMed:12628165, PubMed:16135753, PubMed:21376232, PubMed:23754282, PubMe…	Body Mass Index,Body Weight,Cholesterol, HDL,Coronary Artery Disease,diabetes, type 2,Dystonic Disorders,Essential Tremor,Forced Expiratory Volume,hypertension,Insulin,Insulin Resistance,Iron,Leprosy,Lipoprotein(a),Lysine,Magnesium,null,Pancreatic Neoplasms,Paratyphoid Fever|Typhoid Fever,Parkinson Disease,Parkinson's Disease,Parkinson's disease ,Parkinsonian Disorders,Parkinsons disease,Platelet…	CANCER,CARDIOVASCULAR,CHEMDEPENDENCY,HEMATOLOGICAL,INFECTION,METABOLIC,NEUROLOGICAL,OTHER,PHARMACOGENOMIC,UNKNOWN,	GO:0000165~MAPK cascade,GO:0000423~macromitophagy,GO:0000902~cell morphogenesis,GO:0001504~neurotransmitter uptake,GO:0001558~regulation of cell growth,GO:0001959~regulation of cytokine-mediated signaling pathway,GO:0001961~positive regulation of cytokine-mediated signaling pathway,GO:0002792~negative regulation of peptide secretion,GO:0005996~monosaccharide metabolic process,GO:0006109~regulatio…
ENSG00000187391	MAGI2	6	The precise function of this gene is unknown; however, the encoded protein is a component of a multiprotein E3 ubiquitin ligase complex that mediates the targeting of substrate proteins for proteasomal degradation. Mutations in this gene are known to cause Parkinson disease and autosomal recessive juvenile Parkinson disease. Alternative splicing of this gene produces multiple transcript variants …	protein_coding	The protein encoded by this gene interacts with atrophin-1. Atrophin-1 contains a polyglutamine repeat, expansion of which is responsible for dentatorubral and pallidoluysian atrophy. This encoded protein is characterized by two WW domains, a guanylate kinase-like domain, and multiple PDZ domains. It has structural similarity to the membrane-associated guanylate kinase homologue (MAGUK) family. […	0	Seems to act as scaffold molecule at synaptic junctions by assembling neurotransmitter receptors and cell adhesion proteins. May play a role in regulating activin-mediated signaling in neuronal cells. Enhances the ability of PTEN to suppress AKT1 activation. Plays a role in nerve growth factor (NGF)-induced recruitment of RAPGEF2 to late endosomes and neurite outgrowth.	Antidepressive Agents,Aorta,Apolipoproteins C,Arteries,Blood Pressure Determination,Body Height,Body Weight Changes,Celiac Disease|,Celiac Disease|Colitis, Ulcerative,Celiac Disease|Down Syndrome,Cholesterol, LDL,Dehydroepiandrosterone,Echocardiography,Hip,hippocampal atrophy,Hippocampus,inflammatory bowel disease ,Magnesium,Platelet Aggregation,several psychiatric disorders,Tobacco Use Disorder,…	AGING,CARDIOVASCULAR,CHEMDEPENDENCY,DEVELOPMENTAL,HEMATOLOGICAL,IMMUNE,METABOLIC,NEUROLOGICAL,PHARMACOGENOMIC,PSYCH,	GO:0001655~urogenital system development,GO:0001736~establishment of planar polarity,GO:0001822~kidney development,GO:0001941~postsynaptic membrane organization,GO:0002009~morphogenesis of an epithelium,GO:0002064~epithelial cell development,GO:0002090~regulation of receptor internalization,GO:0002092~positive regulation of receptor internalization,GO:0003401~axis elongation,GO:0006461~protein co…
ENSG00000188517	COL25A1	7	The protein encoded by this gene interacts with atrophin-1. Atrophin-1 contains a polyglutamine repeat, expansion of which is responsible for dentatorubral and pallidoluysian atrophy. This encoded protein is characterized by two WW domains, a guanylate kinase-like domain, and multiple PDZ domains. It has structural similarity to the membrane-associated guanylate kinase homologue (MAGUK) family. […	protein_coding	This gene encodes a brain-specific membrane associated collagen. A product of proteolytic processing of the encoded protein, CLAC (collagenous Alzheimer amyloid plaque component), binds to amyloid beta-peptides found in Alzheimer amyloid plaques but CLAC inhibits rather than facilitates amyloid fibril elongation (PMID: 16300410). A study of over-expression of this collagen in mice, however, found…	0	Inhibits fibrillization of beta amyloid peptide during the elongation phase. Has also been shown to assemble amyloid fibrils into protease-resistant aggregates. Binds heparin.	Alcoholism,Alzheimer's disease ,Blood Pressure Determination,Cholesterol,Heart Rate,Hypertrophy, Left Ventricular,Tobacco Use Disorder,	CARDIOVASCULAR,CHEMDEPENDENCY,METABOLIC,NEUROLOGICAL,	GO:0000902~cell morphogenesis,GO:0000904~cell morphogenesis involved in differentiation,GO:0007399~nervous system development,GO:0030154~cell differentiation,GO:0030574~collagen catabolic process,GO:0031175~neuron projection development,GO:0032989~cellular component morphogenesis,GO:0032990~cell part morphogenesis,GO:0044243~multicellular organism catabolic process,GO:0044259~multicellular organi…
ENSG00000189056	RELN	4	This gene encodes a brain-specific membrane associated collagen. A product of proteolytic processing of the encoded protein, CLAC (collagenous Alzheimer amyloid plaque component), binds to amyloid beta-peptides found in Alzheimer amyloid plaques but CLAC inhibits rather than facilitates amyloid fibril elongation (PMID: 16300410). A study of over-expression of this collagen in mice, however, found…	protein_coding	This gene encodes a large secreted extracellular matrix protein thought to control cell-cell interactions critical for cell positioning and neuronal migration during brain development. This protein may be involved in schizophrenia, autism, bipolar disorder, major depression and in migration defects associated with temporal lobe epilepsy. Mutations of this gene are associated with autosomal recess…	0	Extracellular matrix serine protease that plays a role in layering of neurons in the cerebral cortex and cerebellum. Regulates microtubule function in neurons and neuronal migration. Affects migration of sympathetic preganglionic neurons in the spinal cord, where it seems to act as a barrier to neuronal migration. Enzymatic activity is important for the modulation of cell adhesion. Binding to the…	Alzheimer's disease ,autism,autistic spectrum disorder ,Bipolar Disorder,Blood Pressure,Breast Cancer,Gout,Hip,Multiple Sclerosis,multiple sclerosis (age of onset),Neurofibrillary Tangles,Neutrophils,null,otosclerosis,Schizophrenia,several psychiatric disorders,smoking cessation,Tobacco Use Disorder,Weight Gain,	CANCER,CARDIOVASCULAR,CHEMDEPENDENCY,IMMUNE,METABOLIC,NEUROLOGICAL,OTHER,PSYCH,UNKNOWN,	GO:0000902~cell morphogenesis,GO:0000904~cell morphogenesis involved in differentiation,GO:0001764~neuron migration,GO:0001941~postsynaptic membrane organization,GO:0003002~regionalization,GO:0006139~nucleobase-containing compound metabolic process,GO:0006508~proteolysis,GO:0006796~phosphate-containing compound metabolic process,GO:0006811~ion transport,GO:0006935~chemotaxis,GO:0007165~signal tra…
ENSG00000196090	PTPRT	7	This gene encodes a large secreted extracellular matrix protein thought to control cell-cell interactions critical for cell positioning and neuronal migration during brain development. This protein may be involved in schizophrenia, autism, bipolar disorder, major depression and in migration defects associated with temporal lobe epilepsy. Mutations of this gene are associated with autosomal recess…	protein_coding	The protein encoded by this gene is a member of the protein tyrosine phosphatase (PTP) family. PTPs are known to be signaling molecules that regulate a variety of cellular processes including cell growth, differentiation, mitotic cycle, and oncogenic transformation. This PTP possesses an extracellular region, a single transmembrane region, and two tandem intracellular catalytic domains, and thus …	0	May be involved in both signal transduction and cellular adhesion in the CNS.	Alcoholism,Arthritis, Rheumatoid|,Body Weights and Measures,breast cancer colorectal cancer leukemia liver cancer lung cancer stomach cancer,Cholesterol,Cholesterol, LDL,Depressive Disorder, Major,Diabetes Mellitus,Echocardiography,Gallbladder Diseases,Kidney Diseases,Magnesium,Metabolism,Pancreatic Neoplasms,Sleep,smoking cessation,Socioeconomic Factors,Tobacco Use Disorder,	CANCER,CARDIOVASCULAR,CHEMDEPENDENCY,IMMUNE,METABOLIC,OTHER,PSYCH,RENAL,	GO:0006796~phosphate-containing compound metabolic process,GO:0007165~signal transduction,GO:0007166~cell surface receptor signaling pathway,GO:0019538~protein metabolic process,GO:0036211~protein modification process,GO:0043412~macromolecule modification,GO:0044260~cellular macromolecule metabolic process,GO:0044267~cellular protein metabolic process,GO:0098742~cell-cell adhesion via plasma-memb…
ENSG00000197321	SVIL	20	The protein encoded by this gene is a member of the protein tyrosine phosphatase (PTP) family. PTPs are known to be signaling molecules that regulate a variety of cellular processes including cell growth, differentiation, mitotic cycle, and oncogenic transformation. This PTP possesses an extracellular region, a single transmembrane region, and two tandem intracellular catalytic domains, and thus …	protein_coding	This gene encodes a bipartite protein with distinct amino- and carboxy-terminal domains. The amino-terminus contains nuclear localization signals and the carboxy-terminus contains numerous consecutive sequences with extensive similarity to proteins in the gelsolin family of actin-binding proteins, which cap, nucleate, and/or sever actin filaments. The gene product is tightly associated with both …	0	Isoform 1: Forms a high-affinity link between the actin cytoskeleton and the membrane. Is among the first costameric proteins to assemble during myogenesis and it contributes to myogenic membrane structure and differentiation (PubMed:12711699). Appears to be involved in myosin II assembly. May modulate myosin II regulation through MLCK during cell spreading, an initial step in cell migration. May…	Alzheimer's disease ,Body Height,Carcinoma, Renal Cell|Kidney Neoplasms,cardiac stroke volume to regular exercise,Cell Adhesion Molecules,Diabetes Mellitus,Multiple Sclerosis,normalized brain volume, multiple sclerosis,Receptors, Tumor Necrosis Factor, Type II,Tobacco Use Disorder,	CANCER,CARDIOVASCULAR,CHEMDEPENDENCY,DEVELOPMENTAL,IMMUNE,METABOLIC,NEUROLOGICAL,	GO:0000910~cytokinesis,GO:0007010~cytoskeleton organization,GO:0007517~muscle organ development,GO:0010564~regulation of cell cycle process,GO:0022402~cell cycle process,GO:0032465~regulation of cytokinesis,GO:0032467~positive regulation of cytokinesis,GO:0045787~positive regulation of cell cycle,GO:0048513~animal organ development,GO:0048731~system development,GO:0051781~positive regulation of c…
ENSG00000198759	EGFL6	10	This gene encodes a bipartite protein with distinct amino- and carboxy-terminal domains. The amino-terminus contains nuclear localization signals and the carboxy-terminus contains numerous consecutive sequences with extensive similarity to proteins in the gelsolin family of actin-binding proteins, which cap, nucleate, and/or sever actin filaments. The gene product is tightly associated with both …	protein_coding	This gene encodes a member of the epidermal growth factor (EGF) repeat superfamily. Members of this superfamily are characterized by the presence of EGF-like repeats and are often involved in the regulation of cell cycle, proliferation, and developmental processes. The gene product contains a signal peptide, suggesting that it is secreted; an EGF repeat region consisting of 4 complete EGF-like re…	0	May bind integrin alpha-8/beta-1 and play a role in hair follicle morphogenesis. Promotes matrix assembly (By similarity).			GO:0010810~regulation of cell-substrate adhesion,GO:0010811~positive regulation of cell-substrate adhesion,GO:0030154~cell differentiation,GO:0030198~extracellular matrix organization,GO:0045785~positive regulation of cell adhesion,
ENSG00000198947	DMD	X	This gene encodes a member of the epidermal growth factor (EGF) repeat superfamily. Members of this superfamily are characterized by the presence of EGF-like repeats and are often involved in the regulation of cell cycle, proliferation, and developmental processes. The gene product contains a signal peptide, suggesting that it is secreted; an EGF repeat region consisting of 4 complete EGF-like re…	protein_coding	The dystrophin gene is the largest gene found in nature, measuring 2.4 Mb. The gene was identified through a positional cloning approach, targeted at the isolation of the gene responsible for Duchenne (DMD) and Becker (BMD) Muscular Dystrophies. DMD is a recessive, fatal, X-linked disorder occurring at a frequency of about 1 in 3,500 new-born males. BMD is a milder allelic form. In general, DMD p…	0	Anchors the extracellular matrix to the cytoskeleton via F-actin. Ligand for dystroglycan. Component of the dystrophin-associated glycoprotein complex which accumulates at the neuromuscular junction (NMJ) and at a variety of synapses in the peripheral and central nervous systems and has a structural function in stabilizing the sarcolemma. Also implicated in signaling events and synaptic transmiss…	Amyotrophic Lateral Sclerosis,Antidepressive Agents,Audiometry, Pure-Tone,Becker muscular dystrophy; Duchenne muscular dystrophy,Bipolar Disorder,Body Mass Index,Body Weight,Bone Marrow Diseases,C-Reactive Protein,cardiomyopathy,Cholesterol, HDL,Cholesterol, LDL,dilated cardiomyopathy,Duchenne muscular dystrophy,Erythrocytes,Exercise Test,Hematocrit,Hip,Insulin,Lipoproteins, VLDL,Memory,mental re…	AGING,CARDIOVASCULAR,DEVELOPMENTAL,HEMATOLOGICAL,METABOLIC,NEUROLOGICAL,NORMALVARIATION,OTHER,PHARMACOGENOMIC,PSYCH,UNKNOWN,	GO:0000165~MAPK cascade,GO:0000902~cell morphogenesis,GO:0001508~action potential,GO:0001952~regulation of cell-matrix adhesion,GO:0001954~positive regulation of cell-matrix adhesion,GO:0002064~epithelial cell development,GO:0003015~heart process,GO:0006139~nucleobase-containing compound metabolic process,GO:0006461~protein complex assembly,GO:0006518~peptide metabolic process,GO:0006796~phosphat…
ENSG00000207321	RNU6-160P	X	Temporally regulated transcription and translation of several testis-specific genes is required to initiate the series of molecular and morphological changes in the male germ cell lineage necessary for the formation of mature spermatozoa. This gene is a member of the SPANX family of cancer/testis-associated genes, which are located in a cluster on chromosome X. The SPANX genes encode differential…	protein_coding	0	0	0
ENSG00000207330	RNU6-73P	1	-	snRNA	0	0	0
ENSG00000212628	RNA5SP241	13	-	snRNA	0	0	0
ENSG00000213115	AC104131.1	7	-	rRNA	0	0	0
ENSG00000213185	FAM24B	2	-	processed_pseudogene	0	0	0	Tobacco Use Disorder,	CHEMDEPENDENCY,
ENSG00000214285	NPS	10	0	protein_coding	0	0	Modulates arousal and anxiety. May play an important anorexigenic role (By similarity). Binds to its receptor NPSR1 with nanomolar affinity to increase intracellular calcium concentrations (PubMed:15312648, PubMed:16790440).	Asthma,Celiac Disease|,E-Selectin,Tunica Media,Waist Circumference,	CARDIOVASCULAR,IMMUNE,METABOLIC,	GO:0001508~action potential,GO:0007165~signal transduction,GO:0007186~G-protein coupled receptor signaling pathway,GO:0007267~cell-cell signaling,GO:0007612~learning,GO:0008542~visual learning,GO:0009416~response to light stimulus,GO:0010647~positive regulation of cell communication,GO:0010840~regulation of circadian sleep/wake cycle, wakefulness,GO:0010841~positive regulation of circadian sleep/…
ENSG00000214298	MRPS21P6	10	0	protein_coding	0	0	0
ENSG00000214870	AC004540.5	10	-	processed_pseudogene	0	0	0
ENSG00000215483	LINC00598	7	-	lincRNA	0	0	0
ENSG00000215948	AC055873.1	13	0	lincRNA
ENSG00000216364	MRPL42P2	15	-	miRNA	0	0	0
ENSG00000223669	RP11-93B14.4	6	-	processed_pseudogene	0	0	0
ENSG00000224514	LINC00620	20	-	antisense	0	0	0
ENSG00000224790	AP000704.5	3	0	antisense	0	0	0
ENSG00000225279	RP11-536C5.2	21	-	lincRNA	0	0	0
ENSG00000225482	RP11-542E6.3	1	-	antisense	0	0	0
ENSG00000226167	AP4B1-AS1	10	-	processed_pseudogene	0	0	0
ENSG00000226320	AC018359.1	1	0	antisense	0	0	0
ENSG00000226562	CYP4F26P	3	-	lincRNA	0	0	0
ENSG00000226862	RP11-569A11.1	9	-	lincRNA	0	0	0
ENSG00000227227	AC017101.10	1	-	antisense	0	0	0
ENSG00000230009	MTCO2P3	9	-	lincRNA	0	0	0
ENSG00000230327	AC009234.1	13	-	processed_pseudogene
ENSG00000230424	RP1-43E13.2	2	-	processed_pseudogene	0	0	0
ENSG00000230990	RP4-734C18.1	1	-	antisense	0	0	0
ENSG00000231027	AC079325.6	20	-	lincRNA	This gene belongs to the CD300 gene family, which in turn, belongs to the immunoglobulin (Ig) superfamily. This gene is located within a CD300 cluster on chromosome 17. The encoded protein may be involved in innate immunity as well as autoimmune response. A G>A mutation, represented by the single nucleotide polymorphism (SNP) rs905709, at the splice donor site of the 5' terminal exon may be assoc…	0	0
ENSG00000231128	RP5-1073O3.2	17	-	unprocessed_pseudogene	0	0	0
ENSG00000231322	RPL13AP17	1	-	antisense	0	0	0	Body Height,Tunica Media,Waist Circumference,Waist-Hip Ratio,	CARDIOVASCULAR,DEVELOPMENTAL,METABOLIC,
ENSG00000231689	LINC01090	7	0	transcribed_processed_pseudogene	0	0	0
ENSG00000232436	RP11-103C3.1	9	-	lincRNA	0	0	0
ENSG00000232946	RP11-390F4.2	1	-	lincRNA	0	0	0
ENSG00000234278	PRR20E	9	-	processed_pseudogene	This gene is one of five identical loci in a cluster on chromosome 13q21.1. The predicted protein is proline-rich and contains several dopamine D4 receptor signatures and PRINTS domains. [provided by RefSeq, Oct 2008]	0	0
ENSG00000234601	CHRM3-AS1	13	This gene is one of five identical loci in a cluster on chromosome 13q21.1. The predicted protein is proline-rich and contains several dopamine D4 receptor signatures and PRINTS domains. [provided by RefSeq, Oct 2008]	protein_coding	0	0	0
ENSG00000235501	RP4-639F20.1	1	0	antisense	0	0	0
ENSG00000236770	AC079325.5	1	0	antisense	0	0	0
ENSG00000237647	ERICH1-AS1	17	-	unprocessed_pseudogene	0	0	0
ENSG00000237650	OR11Q1P	8	0	antisense	Olfactory receptors interact with odorant molecules in the nose, to initiate a neuronal response that triggers the perception of a smell. The olfactory receptor proteins are members of a large family of G-protein-coupled receptors (GPCR) arising from single coding-exon genes. Olfactory receptors share a 7-transmembrane domain structure with many neurotransmitter and hormone receptors and are resp…	0	0
ENSG00000237793	RPL18AP16	X	-	processed_pseudogene	0	0	0
ENSG00000238039	AF011889.2	20	-	lincRNA	0	0	0
ENSG00000239151	RNU7-195P	X	-	lincRNA	0	0	0
ENSG00000240241	RP11-314M24.1	15	0	snRNA	0	0	0
ENSG00000240790	AC073934.6	3	0	lincRNA	0	0	0
ENSG00000010404	IDS	7	0	antisense	This gene encodes a member of the sulfatase family of proteins. The encoded preproprotein is proteolytically processed to generate two polypeptide chains. This enzyme is involved in the lysosomal degradation of heparan sulfate and dermatan sulfate. Mutations in this gene are associated with the X-linked lysosomal storage disease mucopolysaccharidosis type II, also known as Hunter syndrome. Altern…	0	Required for the lysosomal degradation of heparan sulfate and dermatan sulfate.	Cognitive performance ,Type 2 Diabetes| edema | rosiglitazone,	NEUROLOGICAL,PHARMACOGENOMIC,	GO:0006022~aminoglycan metabolic process,GO:0009057~macromolecule catabolic process,GO:0009100~glycoprotein metabolic process,GO:0030204~chondroitin sulfate metabolic process,GO:0044260~cellular macromolecule metabolic process,GO:0044273~sulfur compound catabolic process,GO:0050654~chondroitin sulfate proteoglycan metabolic process,GO:1901136~carbohydrate derivative catabolic process,GO:1901565~o…
ENSG00000242021	RP11-268G12.3	X	The protein encoded by this gene belongs to the sulfatase family, is localized to the lysosome, and is involved in lysosomal degradation of heparan sulfate and dermatan sulfate. Mutations in this gene are associated with the X-linked lysosomal storage disease, mucopolysaccharidosis type II, also known as Hunter syndrome. Alternatively spliced transcript variants have been described for this gene.…	protein_coding	0	0	0
ENSG00000243455	RPS18P13	X	0	lincRNA	0	0	0
ENSG00000244335	RN7SL687P	19	0	processed_pseudogene	0	0	0
ENSG00000246859	STARD4-AS1	X	0	misc_RNA	0	0	0
ENSG00000247345	RP11-266N13.2	5	0	antisense	0	0	0
ENSG00000247381	PDX1-AS1	5	0	antisense	0	0	0
ENSG00000248174	RP11-148L24.1	13	0	antisense	0	0	0
ENSG00000248901	AC008834.1	4	0	lincRNA	0	0	0
ENSG00000249348	UGDH-AS1	5	0	lincRNA	0	0	0
ENSG00000249619	HMGN1P13	4	0	antisense	0	0	0
ENSG00000249649	MRPS33P2	5	0	processed_pseudogene	0	0	0
ENSG00000250447	CTD-2081C10.1	4	0	processed_pseudogene	0	0	0
ENSG00000251003	ZFPM2-AS1	5	0	lincRNA	0	0	0
ENSG00000251099	CTD-2367A17.1	8	-	processed_transcript	0	0	0
ENSG00000252015	RNU6-904P	5	0	processed_pseudogene	0	0	0
ENSG00000253773	C8orf37-AS1	2	0	snRNA	0	0	0
ENSG00000254514	RP11-958J22.3	8	0	lincRNA	0	0	0
ENSG00000254557	RP11-102F4.2	11	0	lincRNA	0	0	0
ENSG00000258066	RP11-781A6.1	8	0	antisense	0	0	0
ENSG00000258487	RP11-99L13.1	12	0	lincRNA	0	0	0
ENSG00000258532	RP11-353P15.1	14	0	lincRNA	0	0	0
ENSG00000258615	RP11-725G5.3	14	0	lincRNA	0	0	0
ENSG00000258700	LINC00871	14	0	unprocessed_pseudogene	0	0	0
ENSG00000259561	RP11-300G22.2	14	0	lincRNA	0	0	0
ENSG00000259703	LINC00593	15	0	sense_intronic	0	0	0
ENSG00000259867	RP11-525K10.3	15	0	lincRNA	0	0	0
ENSG00000260342	RP11-1035H13.3	16	0	antisense	0	0	0
ENSG00000260372	AQP4-AS1	16	0	protein_coding	0	0	0
ENSG00000261436	RP11-354I13.2	18	0	antisense	0	0	0
ENSG00000261467	RP11-731K22.1	16	0	lincRNA	0	0	0
ENSG00000263551	RP11-78F17.1	7	0	lincRNA	0	0	0
ENSG00000263712	MIR4639	18	0	lincRNA	microRNAs (miRNAs) are short (20-24 nt) non-coding RNAs that are involved in post-transcriptional regulation of gene expression in multicellular organisms by affecting both the stability and translation of mRNAs. miRNAs are transcribed by RNA polymerase II as part of capped and polyadenylated primary transcripts (pri-miRNAs) that can be either protein-coding or non-coding. The primary transcript …	0	0
ENSG00000266549	RP11-526I8.2	6	0	miRNA	0	0	0
ENSG00000267051	RP11-128P17.2	18	0	processed_pseudogene	0	0	0
ENSG00000267098	RP11-325K19.1	18	0	lincRNA	0	0	0
ENSG00000268623	CTB-52I2.3	18	0	lincRNA	0	0	0
ENSG00000270328	RP11-33E15.1	19	0	processed_pseudogene	0	0	0
ENSG00000271140	PRR20FP	8	0	processed_pseudogene	0	0	0
ENSG00000271810	RP11-426L16.10	13	0	unprocessed_pseudogene	0	0	0
ENSG00000271983	RP11-28H5.2	1	0	protein_coding	0	0	0
ENSG00000272168	CASC15	15	0	lincRNA	0	0	0	Cardiomegaly,Cardiovascular Diseases,CD40 Ligand,Cell Transformation, Neoplastic|Neuroblastoma,Coronary Disease,Erythrocytes,Heart Failure,Heart Rate,Hemoglobin A, Glycosylated,Iron,Lipoproteins,Lipoproteins, VLDL,Neuroblastoma,Neuropsychological Tests,Parkinson Disease,Prostatic Neoplasms,Respiratory Function Tests,Triglycerides,	AGING,CANCER,CARDIOVASCULAR,HEMATOLOGICAL,IMMUNE,METABOLIC,NEUROLOGICAL,
ENSG00000272254	RP11-531A24.7	6	0	lincRNA	0	0	0
ENSG00000273212	AC000068.10	8	0	antisense	0	0	0
ENSG00000276688	RP5-828H9.4	22	0	antisense	0	0	0
ENSG00000276893	AL136231.1	20	0	lincRNA
ENSG00000279087	RP11-83B20.10	9	0	miRNA	0	0	0
	SC22CB-109E1.1	12	0	TEC

## Sheet: A&R
A&R	Name	Chromosome	Description	Type	EntrezGene	UniProt	Disease	Area	MP
ENSG00000216809	RP11-57K17.1	6	-	processed_pseudogene
ENSG00000070010	UFD1L	22	The protein encoded by this gene forms a complex with two other proteins, nuclear protein localization-4 and valosin-containing protein, and this complex is necessary for the degradation of ubiquitinated proteins. In addition, this complex controls the disassembly of the mitotic spindle and the formation of a closed nuclear envelope after mitosis. Mutations in this gene have been associated with …	protein_coding	The protein encoded by this gene forms a complex with two other proteins, nuclear protein localization-4 and valosin-containing protein, and this complex is necessary for the degradation of ubiquitinated proteins. In addition, this complex controls the disassembly of the mitotic spindle and the formation of a closed nuclear envelope after mitosis. Mutations in this gene have been associated with …	Essential component of the ubiquitin-dependent proteolytic pathway which degrades ubiquitin fusion proteins. The ternary complex containing UFD1L, VCP and NPLOC4 binds ubiquitinated proteins and is necessary for the export of misfolded proteins from the ER to the cytoplasm, where they are degraded by the proteasome. The NPLOC4-UFD1L-VCP complex regulates spindle disassembly at the end of mitosis …	Body Weights and Measures,Cleft Lip|Cleft Palate,Schizophrenia,	DEVELOPMENTAL,METABOLIC,PSYCH,	GO:0001501~skeletal system development,GO:0006139~nucleobase-containing compound metabolic process,GO:0006259~DNA metabolic process,GO:0006508~proteolysis,GO:0006886~intracellular protein transport,GO:0006974~cellular response to DNA damage stimulus,GO:0009057~macromolecule catabolic process,GO:0009059~macromolecule biosynthetic process,GO:0015031~protein transport,GO:0018130~heterocycle biosynth…
ENSG00000078328	RBFOX1	16	The Fox-1 family of RNA-binding proteins is evolutionarily conserved, and regulates tissue-specific alternative splicing in metazoa. Fox-1 recognizes a (U)GCAUG stretch in regulated exons or in flanking introns. The protein binds to the C-terminus of ataxin-2 and may contribute to the restricted pathology of spinocerebellar ataxia type 2 (SCA2). Ataxin-2 is the product of the SCA2 gene which caus…	protein_coding	The Fox-1 family of RNA-binding proteins is evolutionarily conserved, and regulates tissue-specific alternative splicing in metazoa. Fox-1 recognizes a (U)GCAUG stretch in regulated exons or in flanking introns. The protein binds to the C-terminus of ataxin-2 and may contribute to the restricted pathology of spinocerebellar ataxia type 2 (SCA2). Ataxin-2 is the product of the SCA2 gene which caus…	RNA-binding protein that regulates alternative splicing events by binding to 5-UGCAUGU-3 elements. Regulates alternative splicing of tissue-specific exons and of differentially spliced exons during erythropoiesis.	ADHD | attention-deficit hyperactivity disorder,Alzheimer Disease,Amyotrophic Lateral Sclerosis,Apolipoproteins B,Arteries,Atrial Fibrillation,Attention Deficit Disorder with Hyperactivity,Attention deficit hyperactivity disorder and conduct disorder,Bipolar Disorder,Body Height,Calcium-Binding Proteins,Cholesterol, LDL,Conduct Disorder,Conduct disorder (interaction),Coronary Artery Disease,Coron…	CANCER,CARDIOVASCULAR,CHEMDEPENDENCY,DEVELOPMENTAL,HEMATOLOGICAL,IMMUNE,INFECTION,METABOLIC,NEUROLOGICAL,OTHER,PHARMACOGENOMIC,PSYCH,RENAL,	GO:0006139~nucleobase-containing compound metabolic process,GO:0007399~nervous system development,GO:0007517~muscle organ development,GO:0010467~gene expression,GO:0010468~regulation of gene expression,GO:0016070~RNA metabolic process,GO:0016202~regulation of striated muscle tissue development,GO:0019219~regulation of nucleobase-containing compound metabolic process,GO:0030154~cell differentiatio…
ENSG00000100084	HIRA	22	This gene encodes a histone chaperone that preferentially places the variant histone H3.3 in nucleosomes. Orthologs of this gene in yeast, flies, and plants are necessary for the formation of transcriptionally silent heterochomatin. This gene plays an important role in the formation of the senescence-associated heterochromatin foci. These foci likely mediate the irreversible cell cycle changes th…	protein_coding	This gene encodes a histone chaperone that preferentially places the variant histone H3.3 in nucleosomes. Orthologs of this gene in yeast, flies, and plants are necessary for the formation of transcriptionally silent heterochomatin. This gene plays an important role in the formation of the senescence-associated heterochromatin foci. These foci likely mediate the irreversible cell cycle changes th…	Cooperates with ASF1A to promote replication-independent chromatin assembly. Required for the periodic repression of histone gene transcription during the cell cycle. Required for the formation of senescence-associated heterochromatin foci (SAHF) and efficient senescence-associated cell cycle exit.	Echocardiography,Type 2 Diabetes| edema | rosiglitazone,	CARDIOVASCULAR,PHARMACOGENOMIC,	GO:0001649~osteoblast differentiation,GO:0006139~nucleobase-containing compound metabolic process,GO:0006325~chromatin organization,GO:0006461~protein complex assembly,GO:0007369~gastrulation,GO:0009059~macromolecule biosynthetic process,GO:0009790~embryo development,GO:0009890~negative regulation of biosynthetic process,GO:0010467~gene expression,GO:0010468~regulation of gene expression,GO:00105…
ENSG00000107951	MTPAP	10	The protein encoded by this gene is a member of the DNA polymerase type-B-like family. This enzyme synthesizes the 3' poly(A) tail of mitochondrial transcripts and plays a role in replication-dependent histone mRNA degradation.[provided by RefSeq, Jan 2011]	protein_coding	The protein encoded by this gene is a member of the DNA polymerase type-B-like family. This enzyme synthesizes the 3' poly(A) tail of mitochondrial transcripts and plays a role in replication-dependent histone mRNA degradation.[provided by RefSeq, Jan 2011]	Polymerase that creates the 3 poly(A) tail of mitochondrial transcripts. Can use all four nucleotides, but has higher activity with ATP and UTP (in vitro). Plays a role in replication-dependent histone mRNA degradation. May be involved in the terminal uridylation of mature histone mRNAs before their degradation is initiated. Might be responsible for the creation of some UAA stop codons which are …
ENSG00000108001	EBF3	10	This gene encodes a member of the early B-cell factor (EBF) family of DNA binding transcription factors. EBF proteins are involved in B-cell differentiation, bone development and neurogenesis, and may also function as tumor suppressors. The encoded protein inhibits cell survival through the regulation of genes involved in cell cycle arrest and apoptosis, and aberrant methylation or deletion of th…	protein_coding	This gene encodes a member of the early B-cell factor (EBF) family of DNA binding transcription factors. EBF proteins are involved in B-cell differentiation, bone development and neurogenesis, and may also function as tumor suppressors. The encoded protein inhibits cell survival through the regulation of genes involved in cell cycle arrest and apoptosis, and aberrant methylation or deletion of th…	Transcriptional activator which recognizes variations of the palindromic sequence 5-ATTCCCNNGGGAATT-3.	Alzheimer's disease ,Body Fat Distribution,	METABOLIC,NEUROLOGICAL,	GO:0006139~nucleobase-containing compound metabolic process,GO:0009059~macromolecule biosynthetic process,GO:0009891~positive regulation of biosynthetic process,GO:0010467~gene expression,GO:0010468~regulation of gene expression,GO:0010556~regulation of macromolecule biosynthetic process,GO:0010557~positive regulation of macromolecule biosynthetic process,GO:0010604~positive regulation of macromo…
ENSG00000156931	VPS8	3	0	protein_coding		Plays a role in vesicle-mediated protein trafficking of the endocytic membrane transport pathway. Believed to act as a component of the putative CORVET endosomal tethering complexes which is proposed to be involved in the Rab5-to-Rab7 endosome conversion probably implicating MON1A/B, and via binding SNAREs and SNARE complexes to mediate tethering and docking events during SNARE-mediated membrane …	Parkinson Disease,Tobacco Use Disorder,	CHEMDEPENDENCY,NEUROLOGICAL,	GO:0015031~protein transport,GO:0016050~vesicle organization,GO:0016192~vesicle-mediated transport,GO:0044801~single-organism membrane fusion,GO:0044802~single-organism membrane organization,GO:0045184~establishment of protein localization,GO:0048284~organelle fusion,GO:0061025~membrane fusion,GO:0071702~organic substance transport,GO:0090174~organelle membrane fusion,GO:1902589~single-organism o…
ENSG00000178882	FAM101A	12	0	protein_coding		Involved in the regulation of the perinuclear actin network and nuclear shape through interaction with filamins. Plays an essential role in actin cytoskeleton formation in developing cartilaginous cells.			GO:0001501~skeletal system development,GO:0002063~chondrocyte development,GO:0007010~cytoskeleton organization,GO:0009887~organ morphogenesis,GO:0010721~negative regulation of cell development,GO:0030036~actin cytoskeleton organization,GO:0030154~cell differentiation,GO:0030279~negative regulation of ossification,GO:0030282~bone mineralization,GO:0030500~regulation of bone mineralization,GO:00305…
ENSG00000187122	SLIT1	10	0	protein_coding		Thought to act as molecular guidance cue in cellular migration, and function appears to be mediated by interaction with roundabout homolog receptors. During neural development involved in axonal navigation at the ventral midline of the neural tube and projection of axons to different regions (By similarity). SLIT1 and SLIT2 together seem to be essential for midline guidance in the forebrain by ac…	Alzheimer's disease ,Brain,	NEUROLOGICAL,	GO:0000902~cell morphogenesis,GO:0000904~cell morphogenesis involved in differentiation,GO:0006935~chemotaxis,GO:0007165~signal transduction,GO:0007166~cell surface receptor signaling pathway,GO:0007399~nervous system development,GO:0007416~synapse assembly,GO:0007417~central nervous system development,GO:0007420~brain development,GO:0009887~organ morphogenesis,GO:0010769~regulation of cell morph…
ENSG00000203266	RP11-560A15.3	20	-	lincRNA
ENSG00000220997	AL161651.1	10	-	miRNA
ENSG00000233048	RP5-1069C8.2	20	0	lincRNA
ENSG00000233797	UFL1-AS1	6	-	antisense
ENSG00000239625	RN7SL241P	10	0	misc_RNA
ENSG00000239794	RN7SL653P	1	0	misc_RNA
ENSG00000241621	GOLGA2P6	10	0	unprocessed_pseudogene
ENSG00000242259	C22orf39	22	0	protein_coding
ENSG00000254890	RP11-10A7.1	11	0	processed_pseudogene
ENSG00000261190	C16orf97	16	0	processed_transcript
ENSG00000276347	MIR7162	10	0	miRNA	microRNAs (miRNAs) are short (20-24 nt) non-coding RNAs that are involved in post-transcriptional regulation of gene expression in multicellular organisms by affecting both the stability and translation of mRNAs. miRNAs are transcribed by RNA polymerase II as part of capped and polyadenylated primary transcripts (pri-miRNAs) that can be either protein-coding or non-coding. The primary transcript …	Polymerase that creates the 3 poly(A) tail of mitochondrial transcripts. Can use all four nucleotides, but has higher activity with ATP and UTP (in vitro). Plays a role in replication-dependent histone mRNA degradation. May be involved in the terminal uridylation of mature histone mRNAs before their degradation is initiated. Might be responsible for the creation of some UAA stop codons which are …
