# Supplementary material for: Uncovering the complex genetics of human temperament
Source: Mol Psychiatry. 2018 Oct 2;25(10):2275–94. doi: 10.1038/s41380-018-0264-5 (PMC7515831; doi:10.1038/s41380-018-0264-5)
Supplement: Supplementary file 23 — Supplementary Table S11 [file 41380_2018_264_MOESM23_ESM.xlsx]

## Sheet: A
Table S11. Description of the known features of the genes in the pipeline that contributes to TCI Sensitive. Gene descriptions from different sources are displayed. From left to right, genes within (A) Sensitive (Only), (B) Antisocial & Sensitive (Only), (C) Reliable & Sensitive (Only), and (D) Antisocial & Reliable & Sensitive (Only) profiles are described. Each gene is identified by ENSEMBL cod…
Sensitive	Name	Chromosome	Description	Type	EntrezGene	Tocris	UniProt	Disease	Area	MP
ENSG00000065883	CDK13	7	The protein encoded by this gene is a member of the cyclin-dependent serine/threonine protein kinase family. Members of this family are well known for their essential roles as master switches in cell cycle control. The exact function of this protein has not yet been determined, but it may play a role in mRNA processing and may be involved in regulation of hematopoiesis. Alternatively spliced tran…	protein_coding	0	0	Cyclin-dependent kinase which displays CTD kinase activity and is required for RNA splicing. Has CTD kinase activity by hyperphosphorylating the C-terminal heptapeptide repeat domain (CTD) of the largest RNA polymerase II subunit RPB1, thereby acting as a key regulator of transcription elongation. Required for RNA splicing, probably by phosphorylating SRSF1/SF2. Required during hematopoiesis. In …			GO:0000278~mitotic cell cycle,GO:0002520~immune system development,GO:0006139~nucleobase-containing compound metabolic process,GO:0006796~phosphate-containing compound metabolic process,GO:0007088~regulation of mitotic nuclear division,GO:0007346~regulation of mitotic cell cycle,GO:0008284~positive regulation of cell proliferation,GO:0009059~macromolecule biosynthetic process,GO:0010467~gene expr…
ENSG00000077063	CTTNBP2	7	This gene encodes a protein with six ankyrin repeats and several proline-rich regions. A similar gene in rat interacts with a central regulator of the actin cytoskeleton. [provided by RefSeq, Jul 2008]	protein_coding	0	0	Regulates the dendritic spine distribution of CTTN/cortactin in hippocampal neurons, thus controls dendritic spinogenesis and dendritic spine maintenance.	Coronary Artery Disease,Hip,Iron,Luteinizing Hormone,Mental Competency,Pancreatic Neoplasms,Tobacco Use Disorder,	AGING,CANCER,CARDIOVASCULAR,CHEMDEPENDENCY,METABOLIC,REPRODUCTION,	GO:0007399~nervous system development,GO:0007417~central nervous system development,GO:0007420~brain development,GO:0048513~animal organ development,GO:0048731~system development,
ENSG00000103489	XYLT1	16	This locus encodes a xylosyltransferase enzyme. The encoded protein catalyzes transfer of UDP-xylose to serine residues of an acceptor protein substrate. This transfer reaction is necessary for biosynthesis of glycosaminoglycan chains. Mutations in this gene have been associated with increased severity of pseudoxanthoma elasticum.[provided by RefSeq, Nov 2009]	protein_coding	0	0	Catalyzes the first step in biosynthesis of glycosaminoglycan. Transfers D-xylose from UDP-D-xylose to specific serine residues of the core protein. Initial enzyme in the biosynthesis of chondroitin sulfate and dermatan sulfate proteoglycans in fibroblasts and chondrocytes.	Aortic Aneurysm, Abdominal,Body Height,Body Mass Index,Cell Adhesion Molecules,diabetes, type 1; blood pressure, arterial; nephropathy in other diseases,diabetic nephropathy,hypertension,nephropathy, diabetic,null,Tobacco Use Disorder,	CARDIOVASCULAR,CHEMDEPENDENCY,DEVELOPMENTAL,IMMUNE,METABOLIC,RENAL,UNKNOWN,	GO:0006022~aminoglycan metabolic process,GO:0009059~macromolecule biosynthetic process,GO:0009100~glycoprotein metabolic process,GO:0030201~heparan sulfate proteoglycan metabolic process,GO:0030204~chondroitin sulfate metabolic process,GO:0034645~cellular macromolecule biosynthetic process,GO:0044260~cellular macromolecule metabolic process,GO:0044272~sulfur compound biosynthetic process,GO:00506…
ENSG00000134504	KCTD1	18	0	protein_coding	0	0	May repress the transcriptional activity of AP-2 family members, including TFAP2A, TFAP2B and TFAP2C to various extent.	Attention Deficit Disorder with Hyperactivity,Death, Sudden, Cardiac,Tobacco Use Disorder,	CARDIOVASCULAR,CHEMDEPENDENCY,PSYCH,	GO:0006139~nucleobase-containing compound metabolic process,GO:0006461~protein complex assembly,GO:0009059~macromolecule biosynthetic process,GO:0009890~negative regulation of biosynthetic process,GO:0010467~gene expression,GO:0010468~regulation of gene expression,GO:0010556~regulation of macromolecule biosynthetic process,GO:0010558~negative regulation of macromolecule biosynthetic process,GO:00…
ENSG00000145362	ANK2	4	This gene encodes a member of the ankyrin family of proteins that link the integral membrane proteins to the underlying spectrin-actin cytoskeleton. Ankyrins play key roles in activities such as cell motility, activation, proliferation, contact and the maintenance of specialized membrane domains. Most ankyrins are typically composed of three structural domains: an amino-terminal domain containing…	protein_coding	0	0	In skeletal muscle, required for proper localization of DMD and DCTN4 and for the formation and/or stability of a special subset of microtubules associated with costameres and neuromuscular junctions (By similarity). Attaches integral membrane proteins to cytoskeletal elements. Also binds to cytoskeletal proteins. Required for coordinate assembly of Na/Ca exchanger, Na/K ATPase and InsP3 receptor…	Alcoholism,Blood Pressure,Cholesterol, LDL,EKG, abnormal,Forced Vital Capacity,Heart Failure,Insulin Resistance,Long QT Syndrome,Neuroblastoma,prostate cancer,Prostatic Neoplasms,Tobacco Use Disorder,Type 2 Diabetes| edema | rosiglitazone,Uric Acid,Urinalysis,	CANCER,CARDIOVASCULAR,CHEMDEPENDENCY,METABOLIC,PHARMACOGENOMIC,RENAL,	GO:0001508~action potential,GO:0003015~heart process,GO:0003205~cardiac chamber development,GO:0003230~cardiac atrium development,GO:0003279~cardiac septum development,GO:0003283~atrial septum development,GO:0006811~ion transport,GO:0006886~intracellular protein transport,GO:0006888~ER to Golgi vesicle-mediated transport,GO:0006936~muscle contraction,GO:0007009~plasma membrane organization,GO:000…
ENSG00000145743	FBXL17	5	Members of the F-box protein family, such as FBXL17, are characterized by an approximately 40-amino acid F-box motif. SCF complexes, formed by SKP1 (MIM 601434), cullin (see CUL1; MIM 603134), and F-box proteins, act as protein-ubiquitin ligases. F-box proteins interact with SKP1 through the F box, and they interact with ubiquitination targets through other protein interaction domains (Jin et al.…	protein_coding	0	0	Substrate-recognition component of the SCF (SKP1-CUL1-F-box protein)-type E3 ubiquitin ligase complex.	Adiponectin,Body Weights and Measures,Cholesterol,Cholesterol, HDL,Heart Rate,Hip,Insulin Resistance,Tobacco Use Disorder,	CARDIOVASCULAR,CHEMDEPENDENCY,METABOLIC,
ENSG00000164941	INTS8	8	This gene encodes a subunit of the Integrator complex which is involved in the cleavage of small nuclear RNAs U1 and U2 within the nucleus. The encoded protein associates with RNA polymerase II and is recruited to the U1 and U2 small nuclear RNA genes. Alternative splicing results in multiple transcript variants. [provided by RefSeq, Nov 2012]	protein_coding	0	0	Component of the Integrator complex, a complex involved in the small nuclear RNAs (snRNA) U1 and U2 transcription and in their 3-box-dependent processing. The Integrator complex is associated with the C-terminal domain (CTD) of RNA polymerase II largest subunit (POLR2A) and is recruited to the U1 and U2 snRNAs genes.	Tobacco Use Disorder,	CHEMDEPENDENCY,	GO:0006139~nucleobase-containing compound metabolic process,GO:0009059~macromolecule biosynthetic process,GO:0010467~gene expression,GO:0016070~RNA metabolic process,GO:0018130~heterocycle biosynthetic process,GO:0019438~aromatic compound biosynthetic process,GO:0034645~cellular macromolecule biosynthetic process,GO:0034654~nucleobase-containing compound biosynthetic process,GO:0044260~cellular m…
ENSG00000198821	CD247	1	The protein encoded by this gene is T-cell receptor zeta, which together with T-cell receptor alpha/beta and gamma/delta heterodimers, and with CD3-gamma, -delta and -epsilon, forms the T-cell receptor-CD3 complex. The zeta chain plays an important role in coupling antigen recognition to several intracellular signal-transduction pathways. Low expression of the antigen results in impaired immune r…	protein_coding	0	0	Probable role in assembly and expression of the TCR complex as well as signal transduction upon antigen triggering.	Arthritis, Rheumatoid,Arthritis, Rheumatoid|,Autoimmune Diseases,Celiac disease,hypertension,Lupus Erythematosus, Systemic,Lupus Erythematosus, Systemic|Systemic lupus erythematosus,Osteoporosis,Scleroderma, Systemic,Scleroderma, Systemic|Systemic Scleroderma,Sclerosis,	CARDIOVASCULAR,IMMUNE,METABOLIC,	GO:0002253~activation of immune response,GO:0002429~immune response-activating cell surface receptor signaling pathway,GO:0002694~regulation of leukocyte activation,GO:0002696~positive regulation of leukocyte activation,GO:0002764~immune response-regulating signaling pathway,GO:0006909~phagocytosis,GO:0007159~leukocyte cell-cell adhesion,GO:0007165~signal transduction,GO:0007166~cell surface rece…
ENSG00000233571	RP11-545D19.1	X	-	lincRNA	0	0	0
ENSG00000234640	RP11-264E18.1	10	-	lincRNA	0	0	0
ENSG00000271677	RP1-274L7.3	X	0	unprocessed_pseudogene	0	0	0
ENSG00000275270	AL133391.1	9	0	miRNA
ENSG00000277534	RP11-9E17.1	18	0	sense_intronic	0	0	0
ENSG00000004776	HSPB6	19	This locus encodes a heat shock protein. The encoded protein likely plays a role in smooth muscle relaxation. [provided by RefSeq, Jan 2012]	protein_coding	0	0	0	Cardiomyopathy, Dilated,	CARDIOVASCULAR,	GO:0090257~regulation of muscle system process,
ENSG00000005102	MEOX1	17	This gene encodes a member of a subfamily of non-clustered, diverged, antennapedia-like homeobox-containing genes. The encoded protein may play a role in the molecular signaling network regulating somite development. Alternatively spliced transcript variants encoding different isoforms have been described. [provided by RefSeq, Jul 2008]	protein_coding	0	0	Mesodermal transcription factor that plays a key role in somitogenesis and is specifically required for sclerotome development. Required for maintenance of the sclerotome polarity and formation of the cranio-cervical joints (PubMed:23290072, PubMed:24073994). Binds specifically to the promoter of target genes and regulates their expression. Activates expression of NKX3-2 in the sclerotome. Activa…	Body Height,	DEVELOPMENTAL,	GO:0001756~somitogenesis,GO:0001757~somite specification,GO:0002520~immune system development,GO:0003002~regionalization,GO:0006139~nucleobase-containing compound metabolic process,GO:0007379~segment specification,GO:0007389~pattern specification process,GO:0009059~macromolecule biosynthetic process,GO:0009790~embryo development,GO:0009880~embryonic pattern specification,GO:0009891~positive regul…
ENSG00000017427	IGF1	12	The protein encoded by this gene is similar to insulin in function and structure and is a member of a family of proteins involved in mediating growth and development. The encoded protein is processed from a precursor, bound by a specific receptor, and secreted. Defects in this gene are a cause of insulin-like growth factor I deficiency. Alternative splicing results in multiple transcript variants…	protein_coding	0	Insulin receptors (IRs) and insulin-like growth factor receptors (IGFRs) are formed from two subunits, each of which is comprised of an extracellular alpha-subunit and a transmembrane beta-subunit with intracellular tyrosine kinase activity. IR homodimers are activated by insulin.	The insulin-like growth factors, isolated from plasma, are structurally and functionally related to insulin but have a much higher growth-promoting activity. May be a physiological regulator of [1-14C]-2-deoxy-D-glucose (2DG) transport and glycogen synthesis in osteoblasts. Stimulates glucose transport in bone-derived osteoblastic (PyMS) cells and is effective at much lower concentrations than in…	Abortion, Spontaneous,Acromegaly,Adenocarcinoma|Barrett Esophagus|Esophageal Neoplasms,Adenocarcinoma|Diabetes Mellitus|Pancreatic Neoplasms,Adenocarcinoma|Esophageal Neoplasms|Esophagitis|Metaplasia|Oesophageal neoplasm,Adenocarcinoma|pancreatic neoplasm|Pancreatic Neoplasms,Adenoma|Colonic Polyps|Colorectal Neoplasms|Hyperplasia,Alzheimer's disease ,Apoplexy|Stroke,atherosclerosis,autism,BILIAR…	CANCER,CARDIOVASCULAR,CHEMDEPENDENCY,DEVELOPMENTAL,IMMUNE,INFECTION,METABOLIC,NEUROLOGICAL,NORMALVARIATION,OTHER,PHARMACOGENOMIC,PSYCH,RENAL,REPRODUCTION,UNKNOWN,VISION,	GO:0000165~MAPK cascade,GO:0000278~mitotic cell cycle,GO:0001501~skeletal system development,GO:0001558~regulation of cell growth,GO:0001649~osteoblast differentiation,GO:0001832~blastocyst growth,GO:0001834~trophectodermal cell proliferation,GO:0002694~regulation of leukocyte activation,GO:0002696~positive regulation of leukocyte activation,GO:0003301~physiological cardiac muscle hypertrophy,GO:…
ENSG00000060709	RIMBP2	12	0	protein_coding	0	0	Plays a role in the synaptic transmission as bifunctional linker that interacts simultaneously with RIMS1, RIMS2, CACNA1D and CACNA1B.	Alzheimer Disease,Tobacco Use Disorder,	CHEMDEPENDENCY,NEUROLOGICAL,	GO:0006796~phosphate-containing compound metabolic process,GO:0010563~negative regulation of phosphorus metabolic process,GO:0031324~negative regulation of cellular metabolic process,GO:0043086~negative regulation of catalytic activity,GO:0051174~regulation of phosphorus metabolic process,GO:0051336~regulation of hydrolase activity,
ENSG00000064270	ATP2C2	16	0	protein_coding	0	0	This magnesium-dependent enzyme catalyzes the hydrolysis of ATP coupled with the transport of calcium.	ADHD | attention-deficit hyperactivity disorder,Attention Deficit Disorder with Hyperactivity,Migraine without Aura,Tobacco Use Disorder,	CHEMDEPENDENCY,NEUROLOGICAL,PSYCH,	GO:0006811~ion transport,GO:0006886~intracellular protein transport,GO:0007009~plasma membrane organization,GO:0015031~protein transport,GO:0019725~cellular homeostasis,GO:0030879~mammary gland development,GO:0034220~ion transmembrane transport,GO:0034613~cellular protein localization,GO:0043269~regulation of ion transport,GO:0043270~positive regulation of ion transport,GO:0044765~single-organism…
ENSG00000068305	MEF2A	15	The protein encoded by this gene is a DNA-binding transcription factor that activates many muscle-specific, growth factor-induced, and stress-induced genes. The encoded protein can act as a homodimer or as a heterodimer and is involved in several cellular processes, including muscle development, neuronal differentiation, cell growth control, and apoptosis. Defects in this gene could be a cause of…	protein_coding	0	0	Transcriptional activator which binds specifically to the MEF2 element, 5-YTA[AT](4)TAR-3, found in numerous muscle-specific genes. Also involved in the activation of numerous growth factor- and stress-induced genes. Mediates cellular functions not only in skeletal and cardiac muscle development, but also in neuronal differentiation and survival. Plays diverse roles in the control of cell growth,…	Arteries,atherosclerosis, coronary,blood pressure, arterial,Bone Mineral Density,Cardiomyopathy, Hypertrophic|Hypertrophy, Left Ventricular,Coronary Artery Disease,Diabetes mellitus|Diabetes mellitus type II|Diabetes Mellitus, Type 2,heart disease, ischemic,hypertension,Insulin Resistance|Polycystic Ovary Syndrome,myocardial infarct,myocardial infarct; atherosclerosis, coronary,Myocardial Infarct…	CARDIOVASCULAR,CHEMDEPENDENCY,METABOLIC,PHARMACOGENOMIC,REPRODUCTION,	GO:0000165~MAPK cascade,GO:0000902~cell morphogenesis,GO:0000904~cell morphogenesis involved in differentiation,GO:0003015~heart process,GO:0006139~nucleobase-containing compound metabolic process,GO:0006796~phosphate-containing compound metabolic process,GO:0007005~mitochondrion organization,GO:0007010~cytoskeleton organization,GO:0007165~signal transduction,GO:0007399~nervous system development…
ENSG00000071242	RPS6KA2	6	This gene encodes a member of the RSK (ribosomal S6 kinase) family of serine/threonine kinases. This kinase contains 2 non-identical kinase catalytic domains and phosphorylates various substrates, including members of the mitogen-activated kinase (MAPK) signalling pathway. The activity of this protein has been implicated in controlling cell growth and differentiation. Alternate transcriptional sp…	protein_coding	0	Ribosomal S6 protein kinases (RSKs) are a family of protein serine/threonine kinases that regulate diverse cellular processes such as cellular growth, motility, survival and proliferation. The RSK family can be divided into two subfamilies, namely p90 RSK and p70 S6K.	Serine/threonine-protein kinase that acts downstream of ERK (MAPK1/ERK2 and MAPK3/ERK1) signaling and mediates mitogenic and stress-induced activation of transcription factors, regulates translation, and mediates cellular proliferation, survival, and differentiation. May function as tumor suppressor in epithelial ovarian cancer cells.	Colonic Neoplasms|Rectal Neoplasms,Diabetes Mellitus,Heart Failure,Maximal Midexpiratory Flow Rate,Platelet Count,Respiratory Function Tests,Tobacco Use Disorder,	CANCER,CARDIOVASCULAR,CHEMDEPENDENCY,HEMATOLOGICAL,METABOLIC,	GO:0001556~oocyte maturation,GO:0001976~neurological system process involved in regulation of systemic arterial blood pressure,GO:0001990~regulation of systemic arterial blood pressure by hormone,GO:0003015~heart process,GO:0003073~regulation of systemic arterial blood pressure,GO:0006508~proteolysis,GO:0006796~phosphate-containing compound metabolic process,GO:0007126~meiotic nuclear division,GO…
ENSG00000072858	SIDT1	3	0	protein_coding	0	0	0	Tobacco Use Disorder,	CHEMDEPENDENCY,	GO:0033227~dsRNA transport,GO:0044765~single-organism transport,GO:0050658~RNA transport,GO:0051236~establishment of RNA localization,GO:0071702~organic substance transport,GO:0071705~nitrogen compound transport,
ENSG00000079393	DUSP13	10	Members of the protein-tyrosine phosphatase superfamily cooperate with protein kinases to regulate cell proliferation and differentiation. This superfamily is separated into two families based on the substrate that is dephosphorylated. One family, the dual specificity phosphatases (DSPs) acts on both phosphotyrosine and phosphoserine/threonine residues. This gene encodes different but related DSP…	protein_coding	0	0	Dual specificity phosphatase that dephosphorylates MAPK8/JNK and MAPK14/p38, but not MAPK1/ERK2, in vitro. Exhibits intrinsic phosphatase activity towards both phospho-seryl/threonyl and -tyrosyl residues, with similar specific activities in vitro.||Probable protein tyrosine phosphatase. Has a phosphatase activity-independent regulatory role in MAP3K5/ASK1-mediated apoptosis, preventing MAP3K5/AS…	Alzheimer's disease ,Chronic renal failure|Kidney Failure, Chronic,	NEUROLOGICAL,RENAL,	GO:0006796~phosphate-containing compound metabolic process,GO:0007126~meiotic nuclear division,GO:0007276~gamete generation,GO:0019538~protein metabolic process,GO:0019953~sexual reproduction,GO:0022402~cell cycle process,GO:0036211~protein modification process,GO:0043412~macromolecule modification,GO:0044260~cellular macromolecule metabolic process,GO:0044267~cellular protein metabolic process,G…
ENSG00000079691	LRRC16A	6	0	protein_coding	0	0	Cell membrane-cytoskeleton-associated protein that plays a role in the regulation of actin polymerization at the barbed end of actin filaments. Prevents F-actin heterodimeric capping protein (CP) activity at the leading edges of migrating cells, and hence generates uncapped barbed ends and enhances actin polymerization, however, seems unable to nucleate filaments (PubMed:16054028). Plays a role i…	Erythrocytes,Gout,Iron,longevity,Platelet Count,serum markers of iron status,Tobacco Use Disorder,Transferrin,Uric Acid,uric acid concentrations,	AGING,CHEMDEPENDENCY,HEMATOLOGICAL,METABOLIC,RENAL,	GO:0000902~cell morphogenesis,GO:0000904~cell morphogenesis involved in differentiation,GO:0006082~organic acid metabolic process,GO:0006461~protein complex assembly,GO:0007010~cytoskeleton organization,GO:0007596~blood coagulation,GO:0007599~hemostasis,GO:0008154~actin polymerization or depolymerization,GO:0010638~positive regulation of organelle organization,GO:0010639~negative regulation of or…
ENSG00000085276	MECOM	3	The protein encoded by this gene is a transcriptional regulator and oncoprotein that may be involved in hematopoiesis, apoptosis, development, and cell differentiation and proliferation. The encoded protein can interact with CTBP1, SMAD3, CREBBP, KAT2B, MAPK8, and MAPK9. This gene can undergo translocation with the AML1 gene, resulting in overexpression of this gene and the onset of leukemia. Sev…	protein_coding	0	0	Functions as a transcriptional regulator binding to DNA sequences in the promoter region of target genes and regulating positively or negatively their expression. Oncogene which plays a role in development, cell proliferation and differentiation. May also play a role in apoptosis through regulation of the JNK and TGF-beta signaling. Involved in hematopoiesis.	Amyotrophic Lateral Sclerosis,Blood Pressure,Body Weights and Measures,Cleft Lip|Cleft Palate,Heart Failure,Hematocrit,Hemoglobins,Hip,Magnesium,Nasopharyngeal Neoplasms,Respiratory Function Tests,Tobacco Use Disorder,	CANCER,CARDIOVASCULAR,CHEMDEPENDENCY,DEVELOPMENTAL,HEMATOLOGICAL,METABOLIC,NEUROLOGICAL,	GO:0000165~MAPK cascade,GO:0002520~immune system development,GO:0006139~nucleobase-containing compound metabolic process,GO:0006325~chromatin organization,GO:0006479~protein methylation,GO:0006796~phosphate-containing compound metabolic process,GO:0007165~signal transduction,GO:0009059~macromolecule biosynthetic process,GO:0009890~negative regulation of biosynthetic process,GO:0009891~positive re…
ENSG00000091428	RAPGEF4	2	0	protein_coding	0	0	Guanine nucleotide exchange factor (GEF) for RAP1A, RAP1B and RAP2A small GTPases that is activated by binding cAMP. Seems not to activate RAB3A. Involved in cAMP-dependent, PKA-independent exocytosis through interaction with RIMS2 (By similarity).	autism,several psychiatric disorders,Tobacco Use Disorder,	CHEMDEPENDENCY,PSYCH,	GO:0006887~exocytosis,GO:0007165~signal transduction,GO:0007186~G-protein coupled receptor signaling pathway,GO:0007267~cell-cell signaling,GO:0009306~protein secretion,GO:0009914~hormone transport,GO:0015031~protein transport,GO:0016192~vesicle-mediated transport,GO:0017157~regulation of exocytosis,GO:0023061~signal release,GO:0035556~intracellular signal transduction,GO:0043085~positive regulat…
ENSG00000100311	PDGFB	22	This gene encodes a member of the protein family comprised of both platelet-derived growth factors (PDGF) and vascular endothelial growth factors (VEGF). The encoded preproprotein is proteolytically processed to generate platelet-derived growth factor subunit B, which can homodimerize, or alternatively, heterodimerize with the related platelet-derived growth factor subunit A. These proteins bind …	protein_coding	0	Platelet-derived growth factor receptors (PDGFRs) are catalytic receptors that have intracellular tyrosine kinase activity. They have roles in the regulation of many biological processes including embryonic development, angiogenesis, cell proliferation and differentiation.	Growth factor that plays an essential role in the regulation of embryonic development, cell proliferation, cell migration, survival and chemotaxis. Potent mitogen for cells of mesenchymal origin (PubMed:26599395). Required for normal proliferation and recruitment of pericytes and vascular smooth muscle cells in the central nervous system, skin, lung, heart and placenta. Required for normal blood …	Amyotrophic Lateral Sclerosis|Anoxia|,atherosclerosis,Chorioamnionitis|Fetal Membranes, Premature Rupture|Infection of amniotic sac and membranes,Chorioamnionitis|Fetal Membranes, Premature Rupture|Infection of amniotic sac and membranes|Obstetric Labor, Premature|Pre-Eclampsia|Premature Birth,Crohn Disease,Death, Sudden, Cardiac,head and neck cancer,Liver Cirrhosis, Biliary,nephropathy, IgA,ovar…	CANCER,CARDIOVASCULAR,IMMUNE,INFECTION,METABOLIC,NEUROLOGICAL,OTHER,PHARMACOGENOMIC,RENAL,REPRODUCTION,	GO:0000165~MAPK cascade,GO:0000278~mitotic cell cycle,GO:0001655~urogenital system development,GO:0001656~metanephros development,GO:0001667~ameboidal-type cell migration,GO:0001822~kidney development,GO:0001890~placenta development,GO:0001892~embryonic placenta development,GO:0001935~endothelial cell proliferation,GO:0001944~vasculature development,GO:0001977~renal system process involved in reg…
ENSG00000100934	SEC23A	14	The protein encoded by this gene is a member of the SEC23 subfamily of the SEC23/SEC24 family. It is part of a protein complex and found in the ribosome-free transitional face of the endoplasmic reticulum (ER) and associated vesicles. This protein has similarity to yeast Sec23p component of COPII. COPII is the coat protein complex responsible for vesicle budding from the ER. The encoded protein i…	protein_coding	0	0	Component of the COPII coat, that covers ER-derived vesicles involved in transport from the endoplasmic reticulum to the Golgi apparatus. COPII acts in the cytoplasm to promote the transport of secretory, plasma membrane, and vacuolar proteins from the endoplasmic reticulum to the Golgi complex.	Tobacco Use Disorder,	CHEMDEPENDENCY,	GO:0002474~antigen processing and presentation of peptide antigen via MHC class I,GO:0002478~antigen processing and presentation of exogenous peptide antigen,GO:0002495~antigen processing and presentation of peptide antigen via MHC class II,GO:0006461~protein complex assembly,GO:0006886~intracellular protein transport,GO:0006888~ER to Golgi vesicle-mediated transport,GO:0006900~membrane budding,G…
ENSG00000101890	GUCY2F	X	The protein encoded by this gene is a guanylyl cyclase found predominantly in photoreceptors in the retina. The encoded protein is thought to be involved in resynthesis of cGMP after light activation of the visual signal transduction cascade, allowing a return to the dark state. This protein is a single-pass type I membrane protein. Defects in this gene may be a cause of X-linked retinitis pigmen…	protein_coding	0	0	Probably plays a specific functional role in the rods and/or cones of photoreceptors. It may be the enzyme involved in the resynthesis of cGMP required for recovery of the dark state after phototransduction.	Pancreatic Neoplasms,	CANCER,	GO:0006139~nucleobase-containing compound metabolic process,GO:0006753~nucleoside phosphate metabolic process,GO:0006796~phosphate-containing compound metabolic process,GO:0007165~signal transduction,GO:0007166~cell surface receptor signaling pathway,GO:0007186~G-protein coupled receptor signaling pathway,GO:0007600~sensory perception,GO:0008277~regulation of G-protein coupled receptor protein si…
ENSG00000101916	TLR8	X	The protein encoded by this gene is a member of the Toll-like receptor (TLR) family which plays a fundamental role in pathogen recognition and activation of innate immunity. TLRs are highly conserved from Drosophila to humans and share structural and functional similarities. They recognize pathogen-associated molecular patterns (PAMPs) that are expressed on infectious agents, and mediate the prod…	protein_coding	0	0	Key component of innate and adaptive immunity. TLRs (Toll-like receptors) control host immune response against pathogens through recognition of molecular patterns specific to microorganisms. Acts via MYD88 and TRAF6, leading to NF-kappa-B activation, cytokine secretion and the inflammatory response.	Arthritis, Rheumatoid|Rheumatoid Arthritis,Asthma|Bronchiolitis, Viral|Respiratory Syncytial Virus Infections,Bronchiolitis Obliterans,Bronchiolitis, Viral|Respiratory Syncytial Virus Infections,Carcinoma, Basal Cell|Carcinoma, Squamous Cell|Melanoma|Skin Neoplasms,Celiac disease,Connective Tissue Diseases|Fetal Diseases|Inflammation|Musculoskeletal Diseases|Pregnancy Complications, Hematologic|P…	CANCER,CARDIOVASCULAR,IMMUNE,INFECTION,PHARMACOGENOMIC,REPRODUCTION,UNKNOWN,	GO:0001819~positive regulation of cytokine production,GO:0002253~activation of immune response,GO:0002449~lymphocyte mediated immunity,GO:0002460~adaptive immune response based on somatic recombination of immune receptors built from immunoglobulin superfamily domains,GO:0002758~innate immune response-activating signal transduction,GO:0002764~immune response-regulating signaling pathway,GO:0006796…
ENSG00000101958	GLRA2	X	The glycine receptor consists of two subunits, alpha and beta, and acts as a pentamer. The protein encoded by this gene is an alpha subunit and can bind strychnine. Several transcript variants encoding different isoforms have been found for this gene.[provided by RefSeq, Jan 2010]	protein_coding	0	Glycine receptors (GlyR) are members of the cys-loop family of ligand-gated ion channels, responsible for mediating the inhibitory effects of glycine. They are widely distributed throughout the CNS, particularly within the hippocampus, spinal cord and brain stem.	Glycine receptors are ligand-gated chloride channels. Channel opening is triggered by extracellular glycine (PubMed:2155780, PubMed:15302677, PubMed:16144831, PubMed:23895467, PubMed:25445488). Channel opening is also triggered by taurine and beta-alanine (PubMed:15302677). Plays a role in the down-regulation of neuronal excitability. Contributes to the generation of inhibitory postsynaptic curre…	alcohol consumption,Alzheimer Disease,Echocardiography,Exercise Test,Hemoglobins,Mental Competency,several psychiatric disorders,	AGING,CARDIOVASCULAR,CHEMDEPENDENCY,HEMATOLOGICAL,NEUROLOGICAL,PSYCH,	GO:0006811~ion transport,GO:0007165~signal transduction,GO:0007186~G-protein coupled receptor signaling pathway,GO:0007267~cell-cell signaling,GO:0010038~response to metal ion,GO:0010043~response to zinc ion,GO:0010243~response to organonitrogen compound,GO:0034220~ion transmembrane transport,GO:0043200~response to amino acid,GO:0044765~single-organism transport,GO:0055085~transmembrane transport…
ENSG00000105426	PTPRS	19	The protein encoded by this gene is a member of the protein tyrosine phosphatase (PTP) family. PTPs are known to be signaling molecules that regulate a variety of cellular processes including cell growth, differentiation, mitotic cycle, and oncogenic transformation. This PTP contains an extracellular region, a single transmembrane segment and two tandem intracytoplasmic catalytic domains, and thu…	protein_coding	0	0	Interacts with LAR-interacting protein LIP.1.	Alcoholism,Cell Transformation, Neoplastic|Colorectal Neoplasms|Microsatellite Instability,Type 2 diabetes,	CANCER,CHEMDEPENDENCY,METABOLIC,	GO:0006796~phosphate-containing compound metabolic process,GO:0007267~cell-cell signaling,GO:0019538~protein metabolic process,GO:0036211~protein modification process,GO:0043412~macromolecule modification,GO:0044260~cellular macromolecule metabolic process,GO:0044267~cellular protein metabolic process,GO:0099536~synaptic signaling,
ENSG00000105971	CAV2	7	The protein encoded by this gene is a major component of the inner surface of caveolae, small invaginations of the plasma membrane, and is involved in essential cellular functions, including signal transduction, lipid metabolism, cellular growth control and apoptosis. This protein may function as a tumor suppressor. This gene and related family member (CAV1) are located next to each other on chro…	protein_coding	0	0	May act as a scaffolding protein within caveolar membranes. Interacts directly with G-protein alpha subunits and can functionally regulate their activity. Acts as an accessory protein in conjunction with CAV1 in targeting to lipid rafts and driving caveolae formation. The Ser-36 phosphorylated form has a role in modulating mitosis in endothelial cells. Positive regulator of cellular mitogenesis o…	atherosclerosis,Chronic renal failure|Kidney Failure, Chronic,Glaucoma, Open-Angle,Head and Neck Neoplasms|Neoplasm Recurrence, Local|Neoplasms, Second Primary,Hepatopulmonary Syndrome|Liver Cirrhosis,HIV Infections|[X]Human immunodeficiency virus disease,PR interval,prostate cancer,Type 2 Diabetes| edema | rosiglitazone,	CANCER,CARDIOVASCULAR,INFECTION,PHARMACOGENOMIC,RENAL,UNKNOWN,VISION,	GO:0000165~MAPK cascade,GO:0000278~mitotic cell cycle,GO:0001935~endothelial cell proliferation,GO:0006461~protein complex assembly,GO:0006796~phosphate-containing compound metabolic process,GO:0007005~mitochondrion organization,GO:0007009~plasma membrane organization,GO:0007029~endoplasmic reticulum organization,GO:0007088~regulation of mitotic nuclear division,GO:0007165~signal transduction,GO:…
ENSG00000106823	ECM2	9	ECM2 encodes extracellular matrix protein 2, so named because it shares extensive similarity with known extracelluar matrix proteins. Three transcript variants encoding different isoforms have been found for this gene. [provided by RefSeq, Oct 2010]	protein_coding	0	0	Promotes matrix assembly and cell adhesiveness.	Breath Tests,Inflammation,	IMMUNE,OTHER,	GO:0000902~cell morphogenesis,GO:0000904~cell morphogenesis involved in differentiation,GO:0007160~cell-matrix adhesion,GO:0007399~nervous system development,GO:0010810~regulation of cell-substrate adhesion,GO:0010811~positive regulation of cell-substrate adhesion,GO:0030154~cell differentiation,GO:0030198~extracellular matrix organization,GO:0031175~neuron projection development,GO:0032989~cellu…
ENSG00000109819	PPARGC1A	4	The protein encoded by this gene is a transcriptional coactivator that regulates the genes involved in energy metabolism. This protein interacts with PPARgamma, which permits the interaction of this protein with multiple transcription factors. This protein can interact with, and regulate the activities of, cAMP response element binding protein (CREB) and nuclear respiratory factors (NRFs). It pro…	protein_coding	0	0	Transcriptional coactivator for steroid receptors and nuclear receptors. Greatly increases the transcriptional activity of PPARG and thyroid hormone receptor on the uncoupling protein promoter. Can regulate key mitochondrial genes that contribute to the program of adaptive thermogenesis. Plays an essential role in metabolic reprogramming in response to dietary availability through coordination of…	aerobic fitness insulin,alcohol,Alkaline Phosphatase,altered lipid oxidation and early insulin secretion,Alzheimer's disease ,atherosclerosis,bipolar disorder schizophrenia,Birth Weight,Blood Pressure,blood pressure, arterial body mass hypertension, ocular insulin metabolic syndrome,BMI,body fat diabetes, type 2,body mass diabetes, type 2,body mass diabetes, type 2 glucose tolerance insulin,body …	AGING,CANCER,CARDIOVASCULAR,CHEMDEPENDENCY,HEMATOLOGICAL,IMMUNE,METABOLIC,NEUROLOGICAL,NORMALVARIATION,OTHER,PHARMACOGENOMIC,PSYCH,RENAL,REPRODUCTION,UNKNOWN,	GO:0000302~response to reactive oxygen species,GO:0001659~temperature homeostasis,GO:0002237~response to molecule of bacterial origin,GO:0005996~monosaccharide metabolic process,GO:0006082~organic acid metabolic process,GO:0006109~regulation of carbohydrate metabolic process,GO:0006139~nucleobase-containing compound metabolic process,GO:0006259~DNA metabolic process,GO:0006325~chromatin organizat…
ENSG00000111181	SLC6A12	12	0	protein_coding	0	GABA transporters are sodium- and chloride-dependent members of the solute carrier family 6 (SLC6) that mediate the rapid removal of GABA and maintain low extracellular levels. Four 12-TM domain transporters have been identified and localized to neurons and glia.	Transports betaine and GABA. May have a role in regulation of GABAergic transmission in the brain through the reuptake of GABA into presynaptic terminals, as well as in osmotic regulation.	Alzheimer's disease ,Asthma,Hyperparathyroidism, Secondary,several psychiatric disorders,	IMMUNE,METABOLIC,NEUROLOGICAL,PSYCH,	GO:0006811~ion transport,GO:0006836~neurotransmitter transport,GO:0007267~cell-cell signaling,GO:0015849~organic acid transport,GO:0044765~single-organism transport,GO:0055085~transmembrane transport,GO:0071702~organic substance transport,GO:0071705~nitrogen compound transport,GO:0099536~synaptic signaling,GO:1903825~organic acid transmembrane transport,
	GPR126				0	0	G-protein coupled receptor which is activated by type IV collagen, a major constituent of the basement membrane. Essential for normal differentiation of promyelinating Schwann cells and for normal myelination of axons.
ENSG00000113273	ARSB	5	Arylsulfatase B encoded by this gene belongs to the sulfatase family. The arylsulfatase B homodimer hydrolyzes sulfate groups of N-Acetyl-D-galactosamine, chondriotin sulfate, and dermatan sulfate. The protein is targetted to the lysozyme. Mucopolysaccharidosis type VI is an autosomal recessive lysosomal storage disorder resulting from a deficiency of arylsulfatase B. Two alternatively spliced tr…	protein_coding	0	0	Removes sulfate groups from chondroitin-4-sulfate (C4S) and regulates its degradation (PubMed:19306108). Involved in the regulation of cell adhesion, cell migration and invasion in colonic epithelium (PubMed:19306108). In the central nervous system, is a regulator of neurite outgrowth and neuronal plasticity, acting through the control of sulfate glycosaminoglycans and neurocan levels (By similar…	Blood Pressure,Coronary Artery Disease,Exercise Test,Ferritins,Hemoglobins,Hip,hippocampal atrophy,Hippocampus,Lymphocytes,Neutrophils,serum markers of iron status,Tobacco Use Disorder,Type 2 Diabetes| edema | rosiglitazone,	AGING,CARDIOVASCULAR,CHEMDEPENDENCY,HEMATOLOGICAL,IMMUNE,METABOLIC,NEUROLOGICAL,PHARMACOGENOMIC,	GO:0001667~ameboidal-type cell migration,GO:0006022~aminoglycan metabolic process,GO:0006643~membrane lipid metabolic process,GO:0006665~sphingolipid metabolic process,GO:0007033~vacuole organization,GO:0007034~vacuolar transport,GO:0007399~nervous system development,GO:0007417~central nervous system development,GO:0009057~macromolecule catabolic process,GO:0009100~glycoprotein metabolic process,…
ENSG00000114573	ATP6V1A	3	This gene encodes a component of vacuolar ATPase (V-ATPase), a multisubunit enzyme that mediates acidification of eukaryotic intracellular organelles. V-ATPase dependent organelle acidification is necessary for such intracellular processes as protein sorting, zymogen activation, receptor-mediated endocytosis, and synaptic vesicle proton gradient generation. V-ATPase is composed of a cytosolic V1 …	protein_coding	0	H+-ATPase (also known as vacuolar ATPase, V-ATPase) is a enzyme transporter that functions to acidify intracellular compartments in eukaryotic cells. It is ubiquitously expressed and is present in endomembrane organelles such as vacuoles, lysosomes and endosomes.	Catalytic subunit of the peripheral V1 complex of vacuolar ATPase. V-ATPase vacuolar ATPase is responsible for acidifying a variety of intracellular compartments in eukaryotic cells.			GO:0006139~nucleobase-containing compound metabolic process,GO:0006753~nucleoside phosphate metabolic process,GO:0006796~phosphate-containing compound metabolic process,GO:0006811~ion transport,GO:0006818~hydrogen transport,GO:0007165~signal transduction,GO:0007166~cell surface receptor signaling pathway,GO:0009116~nucleoside metabolic process,GO:0009725~response to hormone,GO:0010243~response to…
ENSG00000115919	KYNU	2	Kynureninase is a pyridoxal-5'-phosphate (pyridoxal-P) dependent enzyme that catalyzes the cleavage of L-kynurenine and L-3-hydroxykynurenine into anthranilic and 3-hydroxyanthranilic acids, respectively. Kynureninase is involved in the biosynthesis of NAD cofactors from tryptophan through the kynurenine pathway. Alternative splicing results in multiple transcript variants. [provided by RefSeq, N…	protein_coding	0	0	Catalyzes the cleavage of L-kynurenine (L-Kyn) and L-3-hydroxykynurenine (L-3OHKyn) into anthranilic acid (AA) and 3-hydroxyanthranilic acid (3-OHAA), respectively. Has a preference for the L-3-hydroxy form. Also has cysteine-conjugate-beta-lyase activity.	Acquired Immunodeficiency Syndrome|Disease Progression,Body Height,Cholesterol,Cholesterol, HDL,Cholesterol, LDL,hypertension,Schizophrenia,Tobacco Use Disorder,	CARDIOVASCULAR,CHEMDEPENDENCY,DEVELOPMENTAL,INFECTION,METABOLIC,PSYCH,	GO:0006082~organic acid metabolic process,GO:0006139~nucleobase-containing compound metabolic process,GO:0006637~acyl-CoA metabolic process,GO:0006732~coenzyme metabolic process,GO:0006753~nucleoside phosphate metabolic process,GO:0006796~phosphate-containing compound metabolic process,GO:0009072~aromatic amino acid family metabolic process,GO:0009308~amine metabolic process,GO:0010243~response t…
ENSG00000115956	PLEK	2	0	protein_coding	0	0	Major protein kinase C substrate of platelets.	Body Height,Celiac disease,Lipoproteins,Multiple Sclerosis,serum metabolites,Type 2 Diabetes| edema | rosiglitazone,	DEVELOPMENTAL,IMMUNE,METABOLIC,PHARMACOGENOMIC,	GO:0002520~immune system development,GO:0006066~alcohol metabolic process,GO:0006109~regulation of carbohydrate metabolic process,GO:0006461~protein complex assembly,GO:0006644~phospholipid metabolic process,GO:0006796~phosphate-containing compound metabolic process,GO:0006887~exocytosis,GO:0007010~cytoskeleton organization,GO:0007165~signal transduction,GO:0007166~cell surface receptor signaling…
ENSG00000116117	PARD3B	2	0	protein_coding	0	0	Putative adapter protein involved in asymmetrical cell division and cell polarization processes. May play a role in the formation of epithelial tight junctions.	Drug-Induced Liver Injury|Precursor Cell Lymphoblastic Leukemia-Lymphoma,Knee osteoarthritis,Narcolepsy,Tobacco Use Disorder,	CANCER,CHEMDEPENDENCY,METABOLIC,NEUROLOGICAL,
ENSG00000116183	PAPPA2	1	This gene encodes a member of the pappalysin family of metzincin metalloproteinases. The encoded protein cleaves insulin-like growth factor-binding protein 5 and is thought to be a local regulator of insulin-like growth factor (IGF) bioavailability. Alternative splicing results in multiple transcript variants. [provided by RefSeq, Jul 2010]	protein_coding	0	0	Metalloproteinase which specifically cleaves IGFBP-5. Shows limited proteolysis toward IGFBP-3.	Arteries,kidney aging,Tobacco Use Disorder,	AGING,CARDIOVASCULAR,CHEMDEPENDENCY,	GO:0001501~skeletal system development,GO:0001558~regulation of cell growth,GO:0006508~proteolysis,GO:0009887~organ morphogenesis,GO:0019538~protein metabolic process,GO:0044260~cellular macromolecule metabolic process,GO:0044267~cellular protein metabolic process,GO:0048513~animal organ development,GO:0048705~skeletal system morphogenesis,GO:0048731~system development,GO:0060348~bone development…
ENSG00000116288	PARK7	1	The product of this gene belongs to the peptidase C56 family of proteins. It acts as a positive regulator of androgen receptor-dependent transcription. It may also function as a redox-sensitive chaperone, as a sensor for oxidative stress, and it apparently protects neurons against oxidative stress and cell death. Defects in this gene are the cause of autosomal recessive early-onset Parkinson dise…	protein_coding	0	0	Protein deglycase that repairs methylglyoxal- and glyoxal-glycated amino acids and proteins, and releases repaired proteins and lactate or glycolate, respectively. Deglycates cysteines, arginines and lysines residues in proteins, and thus reactivates these proteins by reversing glycation by glyoxals. Acts on early glycation intermediates (hemithioacetals and aminocarbinols), preventing the format…	Acquired Immunodeficiency Syndrome|Disease Progression,Celiac disease,Colitis, Ulcerative,dementia,Parkinson's Disease,Parkinson's disease ,	IMMUNE,INFECTION,NEUROLOGICAL,PSYCH,	GO:0000302~response to reactive oxygen species,GO:0000305~response to oxygen radical,GO:0001504~neurotransmitter uptake,GO:0001819~positive regulation of cytokine production,GO:0006082~organic acid metabolic process,GO:0006119~oxidative phosphorylation,GO:0006139~nucleobase-containing compound metabolic process,GO:0006461~protein complex assembly,GO:0006508~proteolysis,GO:0006575~cellular modifie…
ENSG00000116857	TMEM9	1	0	protein_coding	0	0	May be involved in intracellular transport.	Hip,Tobacco Use Disorder,	CHEMDEPENDENCY,METABOLIC,
ENSG00000117597	DIEXF	1	0	protein_coding	0	0	Regulates the p53 pathway to control the expansion growth of digestive organs.			GO:0006139~nucleobase-containing compound metabolic process,GO:0010467~gene expression,GO:0016070~RNA metabolic process,GO:0042254~ribosome biogenesis,GO:0042274~ribosomal small subunit biogenesis,GO:0044260~cellular macromolecule metabolic process,GO:0090304~nucleic acid metabolic process,
ENSG00000120645	IQSEC3	12	0	protein_coding	0	0	Acts as a guanine nucleotide exchange factor (GEF) for ARF1.	Bone Density,Heart Failure,	CARDIOVASCULAR,METABOLIC,	GO:0007010~cytoskeleton organization,GO:0007165~signal transduction,GO:0009966~regulation of signal transduction,GO:0030036~actin cytoskeleton organization,GO:0035556~intracellular signal transduction,GO:0043085~positive regulation of catalytic activity,GO:0051336~regulation of hydrolase activity,GO:1902531~regulation of intracellular signal transduction,GO:1902589~single-organism organelle organ…
ENSG00000121579	NAA50	3	0	protein_coding	0	0	Probable catalytic component of the NAA11-NAA15 complex which displays alpha (N-terminal) acetyltransferase activity.			GO:0000070~mitotic sister chromatid segregation,GO:0000278~mitotic cell cycle,GO:0000819~sister chromatid segregation,GO:0006325~chromatin organization,GO:0007064~mitotic sister chromatid cohesion,GO:0007067~mitotic nuclear division,GO:0019538~protein metabolic process,GO:0022402~cell cycle process,GO:0036211~protein modification process,GO:0043412~macromolecule modification,GO:0044260~cellular m…
ENSG00000123609	NMI	2	NMYC interactor (NMI) encodes a protein that interacts with NMYC and CMYC (two members of the oncogene Myc family), and other transcription factors containing a Zip, HLH, or HLH-Zip motif. The NMI protein also interacts with all STATs except STAT2 and augments STAT-mediated transcription in response to cytokines IL2 and IFN-gamma. The NMI mRNA has low expression levels in all human fetal and adul…	protein_coding	0	0	May be involved in augmenting coactivator protein recruitment to a group of sequence-specific transcription factors. Augments cytokine-mediated STAT transcription. Enhances CBP/p300 coactivator protein recruitment to STAT1 and STAT5.	Body Height,breast cancer ,ovarian cancer ,	CANCER,DEVELOPMENTAL,	GO:0001818~negative regulation of cytokine production,GO:0006139~nucleobase-containing compound metabolic process,GO:0006954~inflammatory response,GO:0007165~signal transduction,GO:0007166~cell surface receptor signaling pathway,GO:0009059~macromolecule biosynthetic process,GO:0009890~negative regulation of biosynthetic process,GO:0010467~gene expression,GO:0010556~regulation of macromolecule bio…
ENSG00000123610	TNFAIP6	2	The protein encoded by this gene is a secretory protein that contains a hyaluronan-binding domain, and thus is a member of the hyaluronan-binding protein family. The hyaluronan-binding domain is known to be involved in extracellular matrix stability and cell migration. This protein has been shown to form a stable complex with inter-alpha-inhibitor (I alpha I), and thus enhance the serine protease…	protein_coding	0	0	Possibly involved in cell-cell and cell-matrix interactions during inflammation and tumorigenesis.	Body Height,Hypercholesterolemia|LDLC levels,Nasal Polyps|Recurrence|Rhinitis|Sinusitis,Osteoarthritis,ovarian cancer,	CANCER,DEVELOPMENTAL,IMMUNE,METABOLIC,	GO:0006954~inflammatory response,GO:0007165~signal transduction,GO:0007267~cell-cell signaling,GO:0007276~gamete generation,GO:0007292~female gamete generation,GO:0016477~cell migration,GO:0019953~sexual reproduction,GO:0030334~regulation of cell migration,GO:0030335~positive regulation of cell migration,GO:0030728~ovulation,GO:0031347~regulation of defense response,GO:0031348~negative regulation…
ENSG00000124370	MCEE	2	The product of this gene catalyzes the interconversion of D- and L-methylmalonyl-CoA during the degradation of branched chain amino acids. odd chain-length fatty acids, and other metabolites. Mutations in this gene result in methylmalonyl-CoA epimerase deficiency, which is presented as mild to moderate methylmalonic aciduria. [provided by RefSeq, Jul 2008]	protein_coding	0	0	0	Acquired Immunodeficiency Syndrome|Disease Progression,	INFECTION,	GO:0006082~organic acid metabolic process,GO:0006631~fatty acid metabolic process,GO:0006637~acyl-CoA metabolic process,GO:0006732~coenzyme metabolic process,GO:0016042~lipid catabolic process,GO:0016054~organic acid catabolic process,GO:0035383~thioester metabolic process,GO:0043436~oxoacid metabolic process,GO:0044242~cellular lipid catabolic process,GO:0044255~cellular lipid metabolic process,…
ENSG00000124491	F13A1	6	This gene encodes the coagulation factor XIII A subunit. Coagulation factor XIII is the last zymogen to become activated in the blood coagulation cascade. Plasma factor XIII is a heterotetramer composed of 2 A subunits and 2 B subunits. The A subunits have catalytic function, and the B subunits do not have enzymatic activity and may serve as plasma carrier molecules. Platelet factor XIII is compr…	protein_coding	0	0	Factor XIII is activated by thrombin and calcium ion to a transglutaminase that catalyzes the formation of gamma-glutamyl-epsilon-lysine cross-links between fibrin chains, thus stabilizing the fibrin clot. Also cross-link alpha-2-plasmin inhibitor, or fibronectin, to the alpha chains of fibrin.	Acute Coronary Syndrome|,Alzheimer Disease,Alzheimer's Disease,Anemia, Sickle Cell|beta Thalassemia|beta-Thalassemia|Blood Coagulation Disorders, Inherited|Sickle cell anemia|Vascular Diseases,Aneurysm, Ruptured|Intracranial Aneurysm|Stroke|Subarachnoid Hemorrhage,Aneurysm, Ruptured|Subarachnoid Hemorrhage,aneurysmal subarachnoid hemorrhage,Angina Pectoris|Myocardial Infarction|Obesity|Recurrence…	CANCER,CARDIOVASCULAR,CHEMDEPENDENCY,DEVELOPMENTAL,HEMATOLOGICAL,IMMUNE,METABOLIC,NEUROLOGICAL,NORMALVARIATION,OTHER,PHARMACOGENOMIC,RENAL,REPRODUCTION,UNKNOWN,VISION,	GO:0006887~exocytosis,GO:0007596~blood coagulation,GO:0007599~hemostasis,GO:0016192~vesicle-mediated transport,GO:0019538~protein metabolic process,GO:0036211~protein modification process,GO:0042060~wound healing,GO:0043412~macromolecule modification,GO:0044260~cellular macromolecule metabolic process,GO:0044267~cellular protein metabolic process,GO:0044765~single-organism transport,GO:0046903~se…
ENSG00000124615	MOCS1	6	Molybdenum cofactor biosynthesis is a conserved pathway leading to the biological activation of molybdenum. The protein encoded by this gene is involved in this pathway. This gene was originally thought to produce a bicistronic mRNA with the potential to produce two proteins (MOCS1A and MOCS1B) from adjacent open reading frames. However, only the first open reading frame (MOCS1A) has been found t…	protein_coding	0	0	Isoform MOCS1A and isoform MOCS1B probably form a complex that catalyzes the conversion of 5-GTP to cyclic pyranopterin monophosphate (cPMP or molybdopterin precursor Z).			GO:0006139~nucleobase-containing compound metabolic process,GO:0006732~coenzyme metabolic process,GO:0006753~nucleoside phosphate metabolic process,GO:0006777~Mo-molybdopterin cofactor biosynthetic process,GO:0006796~phosphate-containing compound metabolic process,GO:0009116~nucleoside metabolic process,GO:0018130~heterocycle biosynthetic process,GO:0019538~protein metabolic process,GO:0019637~or…
ENSG00000124786	SLC35B3	6	This gene is a member of the solute carrier family. The encoded protein is involved in the transport of 3-prime phosphoadenosine 5-prime phosphosulfate (PAPS) from the nucleus or the cytosol to the Golgi lumen. This gene has been reported to be expressed preferentially in the human colon tissues. Alternative splicing results in multiple transcript variants. [provided by RefSeq, Dec 2013]	protein_coding	0	0	Mediates the transport of adenosine 3-phospho 5-phosphosulfate (PAPS), from cytosol into Golgi. PAPS is a universal sulfuryl donor for sulfation events that take place in the Golgi. Compensates for the insufficient expression of SLC35B2/PAPST1 during the synthesis of sulfated glycoconjugates in the colon.			GO:0006139~nucleobase-containing compound metabolic process,GO:0006753~nucleoside phosphate metabolic process,GO:0006796~phosphate-containing compound metabolic process,GO:0009116~nucleoside metabolic process,GO:0015748~organophosphate ester transport,GO:0018130~heterocycle biosynthetic process,GO:0019438~aromatic compound biosynthetic process,GO:0019637~organophosphate metabolic process,GO:00196…
ENSG00000124788	ATXN1	6	The autosomal dominant cerebellar ataxias (ADCA) are a heterogeneous group of neurodegenerative disorders characterized by progressive degeneration of the cerebellum, brain stem and spinal cord. Clinically, ADCA has been divided into three groups: ADCA types I-III. ADCAI is genetically heterogeneous, with five genetic loci, designated spinocerebellar ataxia (SCA) 1, 2, 3, 4 and 6, being assigned …	protein_coding	0	0	Chromatin-binding factor that repress Notch signaling in the absence of Notch intracellular domain by acting as a CBF1 corepressor. Binds to the HEY promoter and might assist, along with NCOR2, RBPJ-mediated repression. Binds RNA in vitro. May be involved in RNA metabolism.	Alzheimer Disease,Alzheimer's Disease,Amyotrophic Lateral Sclerosis,Body Height,Body Mass Index,Body Weight,carotid artery intima-media thickness; spinocerebellar ataxia; Huntington's disease; myotonic dystrophy,Cerebellar Ataxia|,cognitive function,Coronary Artery Disease,Creatinine,Eosinophils,Genomic Instability|Spinocerebellar Ataxias,Heart Failure,Life Expectancy,Lipoproteins,macular degener…	AGING,CARDIOVASCULAR,CHEMDEPENDENCY,DEVELOPMENTAL,HEMATOLOGICAL,METABOLIC,NEUROLOGICAL,OTHER,PSYCH,UNKNOWN,VISION,	GO:0006139~nucleobase-containing compound metabolic process,GO:0009059~macromolecule biosynthetic process,GO:0009890~negative regulation of biosynthetic process,GO:0010467~gene expression,GO:0010468~regulation of gene expression,GO:0010556~regulation of macromolecule biosynthetic process,GO:0010558~negative regulation of macromolecule biosynthetic process,GO:0010605~negative regulation of macromo…
ENSG00000125780	TGM3	20	Transglutaminases are enzymes that catalyze the crosslinking of proteins by epsilon-gamma glutamyl lysine isopeptide bonds. While the primary structure of transglutaminases is not conserved, they all have the same amino acid sequence at their active sites and their activity is calcium-dependent. The protein encoded by this gene consists of two polypeptide chains activated from a single precursor …	protein_coding	0	0	Catalyzes the calcium-dependent formation of isopeptide cross-links between glutamine and lysine residues in various proteins, as well as the conjugation of polyamines to proteins. Involved in the formation of the cornified envelope (CE), a specialized component consisting of covalent cross-links of proteins beneath the plasma membrane of terminally differentiated keratinocytes. Catalyzes small p…	hair thickness,Tobacco Use Disorder,	CHEMDEPENDENCY,DEVELOPMENTAL,	GO:0002009~morphogenesis of an epithelium,GO:0006461~protein complex assembly,GO:0008544~epidermis development,GO:0019538~protein metabolic process,GO:0022404~molting cycle process,GO:0022405~hair cycle process,GO:0030154~cell differentiation,GO:0031069~hair follicle morphogenesis,GO:0036211~protein modification process,GO:0042633~hair cycle,GO:0043163~cell envelope organization,GO:0043412~macrom…
ENSG00000126267	COX6B1	19	Cytochrome c oxidase (COX), the terminal enzyme of the mitochondrial respiratory chain, catalyzes the electron transfer from reduced cytochrome c to oxygen. It is a heteromeric complex consisting of 3 catalytic subunits encoded by mitochondrial genes and multiple structural subunits encoded by nuclear genes. The mitochondrially-encoded subunits function in electron transfer, and the nuclear-encod…	protein_coding	0	0	Connects the two COX monomers into the physiological dimeric form.	Acquired Immunodeficiency Syndrome|Disease Progression,	INFECTION,	GO:0006119~oxidative phosphorylation,GO:0006139~nucleobase-containing compound metabolic process,GO:0006753~nucleoside phosphate metabolic process,GO:0006796~phosphate-containing compound metabolic process,GO:0006811~ion transport,GO:0006818~hydrogen transport,GO:0007399~nervous system development,GO:0007417~central nervous system development,GO:0007420~brain development,GO:0009116~nucleoside met…
ENSG00000128268	MGAT3	22	There are believed to be over 100 different glycosyltransferases involved in the synthesis of protein-bound and lipid-bound oligosaccharides. The enzyme encoded by this gene transfers a GlcNAc residue to the beta-linked mannose of the trimannosyl core of N-linked oligosaccharides and produces a bisecting GlcNAc. Multiple alternatively spliced variants, encoding the same protein, have been identif…	protein_coding	0	0	It is involved in the regulation of the biosynthesis and biological function of glycoprotein oligosaccharides. Catalyzes the addition of N-acetylglucosamine in beta 1-4 linkage to the beta-linked mannose of the trimannosyl core of N-linked sugar chains. It is one of the most important enzymes involved in the regulation of the biosynthesis of glycoprotein oligosaccharides.			GO:0006487~protein N-linked glycosylation,GO:0009059~macromolecule biosynthetic process,GO:0009100~glycoprotein metabolic process,GO:0019538~protein metabolic process,GO:0034645~cellular macromolecule biosynthetic process,GO:0036211~protein modification process,GO:0043412~macromolecule modification,GO:0044260~cellular macromolecule metabolic process,GO:0044267~cellular protein metabolic process,G…
ENSG00000133401	PDZD2	5	Proteins containing PDZ domains have been shown frequently to bind the C-termini of transmembrane receptors or ion channels. They have also been shown to bind to other PDZ domain proteins and could possibly be involved in intracellular signalling. The protein encoded by this gene contains six PDZ domains and shares sequence similarity with pro-interleukin-16 (pro-IL-16). Like pro-IL-16, the encod…	protein_coding	0	0	0	Glucose,Monocytes,Respiratory Function Tests,Tobacco Use Disorder,	CARDIOVASCULAR,CHEMDEPENDENCY,IMMUNE,METABOLIC,
ENSG00000134882	UBAC2	13	0	protein_coding	0	0	Restricts trafficking of FAF2 from the endoplasmic reticulum to lipid droplets.	Behcets disease,Tobacco Use Disorder,	CHEMDEPENDENCY,IMMUNE,	GO:0006886~intracellular protein transport,GO:0009057~macromolecule catabolic process,GO:0009895~negative regulation of catabolic process,GO:0010605~negative regulation of macromolecule metabolic process,GO:0015031~protein transport,GO:0019538~protein metabolic process,GO:0030163~protein catabolic process,GO:0030970~retrograde protein transport, ER to cytosol,GO:0032386~regulation of intracellula…
ENSG00000136237	RAPGEF5	7	Members of the RAS (see HRAS; MIM 190020) subfamily of GTPases function in signal transduction as GTP/GDP-regulated switches that cycle between inactive GDP- and active GTP-bound states. Guanine nucleotide exchange factors (GEFs), such as RAPGEF5, serve as RAS activators by promoting acquisition of GTP to maintain the active GTP-bound state and are the key link between cell surface receptors and …	protein_coding	0	0	Guanine nucleotide exchange factor (GEF) for RAP1A, RAP2A and MRAS/M-Ras-GTP. Its association with MRAS inhibits Rap1 activation.	Diabetes Mellitus, Type 2,Iron,Neuroblastoma,Stroke,thyroid stimulating hormone,Tobacco Use Disorder,	CANCER,CHEMDEPENDENCY,METABOLIC,NEUROLOGICAL,	GO:0007165~signal transduction,GO:0007399~nervous system development,GO:0035556~intracellular signal transduction,GO:0043085~positive regulation of catalytic activity,GO:0048731~system development,GO:0051336~regulation of hydrolase activity,
ENSG00000137090	DMRT1	9	This gene is found in a cluster with two other members of the gene family, having in common a zinc finger-like DNA-binding motif (DM domain). The DM domain is an ancient, conserved component of the vertebrate sex-determining pathway that is also a key regulator of male development in flies and nematodes. This gene exhibits a gonad-specific and sexually dimorphic expression pattern. Defective test…	protein_coding	0	0	Transcription factor that plays a key role in male sex determination and differentiation by controlling testis development and male germ cell proliferation. Plays a central role in spermatogonia by inhibiting meiosis in undifferentiated spermatogonia and promoting mitosis, leading to spermatogonial development and allowing abundant and continuous production of sperm. Acts both as a transcription …	Cardiovascular Diseases,Germinoma,Hemoglobins,Neoplasms, Germ Cell and Embryonal|Neoplasms, Testis|Testicular Neoplasms,Prostatic Neoplasms,Testicular Neoplasms,Tobacco Use Disorder,	CANCER,CARDIOVASCULAR,CHEMDEPENDENCY,HEMATOLOGICAL,	GO:0000278~mitotic cell cycle,GO:0000902~cell morphogenesis,GO:0002064~epithelial cell development,GO:0002176~male germ cell proliferation,GO:0006139~nucleobase-containing compound metabolic process,GO:0007067~mitotic nuclear division,GO:0007088~regulation of mitotic nuclear division,GO:0007126~meiotic nuclear division,GO:0007127~meiosis I,GO:0007165~signal transduction,GO:0007166~cell surface re…
ENSG00000140718	FTO	16	This gene is a nuclear protein of the AlkB related non-haem iron and 2-oxoglutarate-dependent oxygenase superfamily but the exact physiological function of this gene is not known. Other non-heme iron enzymes function to reverse alkylated DNA and RNA damage by oxidative demethylation. Studies in mice and humans indicate a role in nervous and cardiovascular systems and a strong association with bod…	protein_coding	0	0	Dioxygenase that repairs alkylated DNA and RNA by oxidative demethylation. Has highest activity towards single-stranded RNA containing 3-methyluracil, followed by single-stranded DNA containing 3-methylthymine. Has low demethylase activity towards single-stranded DNA containing 1-methyladenine or 3-methylcytosine (PubMed:18775698, PubMed:20376003). Specifically demethylates N(6)-methyladenosine (…	Acute Coronary Syndrome,Adiposity,adiposity and blood pressure,anorexia nervosa,atherosclerosis,Biomedical quantitative traits,Birth Weight|Cardiovascular Diseases,BMI,body mass (BWT, weight gain, BMI); fertility,Body Mass Index,Body Weight,Body Weight|Diabetes mellitus type II|Diabetes Mellitus, Type 2|Insulin Resistance|Metabolic Syndrome X,Body Weight|Diabetes Mellitus, Type 2|Obesity,Body Wei…	CANCER,CARDIOVASCULAR,CHEMDEPENDENCY,IMMUNE,METABOLIC,OTHER,PHARMACOGENOMIC,PSYCH,REPRODUCTION,UNKNOWN,VISION,	GO:0001659~temperature homeostasis,GO:0006139~nucleobase-containing compound metabolic process,GO:0006259~DNA metabolic process,GO:0006974~cellular response to DNA damage stimulus,GO:0016070~RNA metabolic process,GO:0030154~cell differentiation,GO:0035511~oxidative DNA demethylation,GO:0035553~oxidative single-stranded RNA demethylation,GO:0040014~regulation of multicellular organism growth,GO:00…
ENSG00000142166	IFNAR1	21	The protein encoded by this gene is a type I membrane protein that forms one of the two chains of a receptor for interferons alpha and beta. Binding and activation of the receptor stimulates Janus protein kinases, which in turn phosphorylate several proteins, including STAT1 and STAT2. The encoded protein also functions as an antiviral factor. [provided by RefSeq, Jul 2008]	protein_coding	0	0	Component of the receptor for type I interferons, including interferons alpha, IFNB1 and IFNW1 (PubMed:2153461, PubMed:7665574, PubMed:10049744, PubMed:14532120, PubMed:15337770, PubMed:21854986). Functions in general as heterodimer with IFNAR2 (PubMed:7665574, PubMed:10049744, PubMed:21854986). Type I interferon binding activates the JAK-STAT signaling cascade, and triggers tyrosine phosphorylat…	Asthma. total IgE. SPT,Asthma|Bronchiolitis, Viral|Respiratory Syncytial Virus Infections,Bone Density,Bone Mineral Density,Bronchiolitis, Viral|Respiratory Syncytial Virus Infections,Carcinoma, Hepatocellular|Hepatitis B, Chronic|LCC - Liver cell carcinoma|Liver Cirrhosis|Liver Failure|Liver neoplasms,Dengue Hemorrhagic Fever,Depression,hepatitis B,Hepatitis B, Chronic,hepatitis C,hepatitis C, c…	CANCER,IMMUNE,INFECTION,METABOLIC,PHARMACOGENOMIC,PSYCH,	GO:0001819~positive regulation of cytokine production,GO:0001959~regulation of cytokine-mediated signaling pathway,GO:0002237~response to molecule of bacterial origin,GO:0006139~nucleobase-containing compound metabolic process,GO:0006796~phosphate-containing compound metabolic process,GO:0007159~leukocyte cell-cell adhesion,GO:0007165~signal transduction,GO:0007166~cell surface receptor signaling…
ENSG00000142794	NBPF3	1	This gene is a member of the neuroblastoma breakpoint family (NBPF) which consists of dozens of recently duplicated genes primarily located in segmental duplications on human chromosome 1. This gene family has experienced its greatest expansion within the human lineage and has expanded, to a lesser extent, among primates in general. Members of this gene family are characterized by tandemly repeat…	protein_coding	0	0	0	Alkaline Phosphatase,Metabolism,Phosphorus,plasma levels of liver enzymes,Triglycerides,Vitamin B 6,	METABOLIC,	GO:0006839~mitochondrial transport,GO:0006886~intracellular protein transport,GO:0007005~mitochondrion organization,GO:0010638~positive regulation of organelle organization,GO:0015031~protein transport,GO:0032386~regulation of intracellular transport,GO:0032388~positive regulation of intracellular transport,GO:0033043~regulation of organelle organization,GO:0034613~cellular protein localization,G…
ENSG00000143502	SUSD4	1	0	protein_coding	0	0	Acts as complement inhibitor by disrupting the formation of the classical C3 convertase. Isoform 3 inhibits the classical complement pathway, while membrane-bound isoform 1 inhibits deposition of C3b via both the classical and alternative complement pathways.	C-Reactive Protein,Cholesterol,Myocardial Infarction,Triglycerides,	CARDIOVASCULAR,METABOLIC,	GO:0002253~activation of immune response,GO:0002449~lymphocyte mediated immunity,GO:0002455~humoral immune response mediated by circulating immunoglobulin,GO:0002460~adaptive immune response based on somatic recombination of immune receptors built from immunoglobulin superfamily domains,GO:0002698~negative regulation of immune effector process,GO:0002703~regulation of leukocyte mediated immunity,…
ENSG00000144118	RALB	2	This gene encodes a GTP-binding protein that belongs to the small GTPase superfamily and Ras family of proteins. GTP-binding proteins mediate the transmembrane signaling initiated by the occupancy of certain cell surface receptors. [provided by RefSeq, Jul 2008]	protein_coding	0	0	Multifunctional GTPase involved in a variety of cellular processes including gene expression, cell migration, cell proliferation, oncogenic transformation and membrane trafficking. Accomplishes its multiple functions by interacting with distinct downstream effectors. Acts as a GTP sensor for GTP-dependent exocytosis of dense core vesicles. Required both to stabilize the assembly of the exocyst co…	Amyotrophic Lateral Sclerosis,Tobacco Use Disorder,	CHEMDEPENDENCY,NEUROLOGICAL,	GO:0000910~cytokinesis,GO:0001928~regulation of exocyst assembly,GO:0006461~protein complex assembly,GO:0006796~phosphate-containing compound metabolic process,GO:0006887~exocytosis,GO:0007033~vacuole organization,GO:0007165~signal transduction,GO:0009267~cellular response to starvation,GO:0010508~positive regulation of autophagy,GO:0010562~positive regulation of phosphorus metabolic process,GO:0…
ENSG00000144331	ZNF385B	2	0	protein_coding	0	0	May play a role in p53/TP53-mediated apoptosis.	Amyotrophic Lateral Sclerosis,Arteries,Attention Deficit Disorder with Hyperactivity,autism,Celiac Disease|,Cholesterol,Cleft Lip|Cleft Palate,Death, Sudden, Cardiac,Diabetes Mellitus,Lipoproteins, VLDL,Parkinson Disease,Subcutaneous Fat,Tobacco Use Disorder,	CARDIOVASCULAR,CHEMDEPENDENCY,DEVELOPMENTAL,IMMUNE,METABOLIC,NEUROLOGICAL,PSYCH,	GO:0007165~signal transduction,GO:0012501~programmed cell death,GO:0035556~intracellular signal transduction,GO:0097190~apoptotic signaling pathway,
ENSG00000144451	SPAG16	2	Cilia and flagella are comprised of a microtubular backbone, the axoneme, which is organized by the basal body and surrounded by plasma membrane. SPAG16 encodes 2 major proteins that associate with the axoneme of sperm tail and the nucleus of postmeiotic germ cells, respectively (Zhang et al., 2007 [PubMed 17699735]).[supplied by OMIM, Jul 2008]	protein_coding	0	0	Necessary for sperm flagellar function. Plays a role in motile ciliogenesis. May help to recruit STK36 to the cilium or apical surface of the cell to initiate subsequent steps of construction of the central pair apparatus of motile cilia (By similarity).	Albuminuria,Bone Density,chronic obstructive pulmonary disease,Electrocardiography,Exercise Test,Hemoglobins,Myocardial Infarction,Stroke,Survival,Tobacco Use Disorder,	AGING,CARDIOVASCULAR,CHEMDEPENDENCY,HEMATOLOGICAL,METABOLIC,NEUROLOGICAL,	GO:0000226~microtubule cytoskeleton organization,GO:0000902~cell morphogenesis,GO:0001539~cilium or flagellum-dependent cell motility,GO:0007010~cytoskeleton organization,GO:0007018~microtubule-based movement,GO:0007276~gamete generation,GO:0007281~germ cell development,GO:0007286~spermatid development,GO:0007288~sperm axoneme assembly,GO:0010038~response to metal ion,GO:0010927~cellular componen…
ENSG00000144550	CPNE9	3	0	protein_coding	0	0	Probable calcium-dependent phospholipid-binding protein that may play a role in calcium-mediated intracellular processes (By similarity). Plays a role in dendrite formation by melanocytes (PubMed:23999003).	Type 2 Diabetes| edema | rosiglitazone,	PHARMACOGENOMIC,	GO:0000902~cell morphogenesis,GO:0001558~regulation of cell growth,GO:0007399~nervous system development,GO:0010720~positive regulation of cell development,GO:0022604~regulation of cell morphogenesis,GO:0030154~cell differentiation,GO:0030307~positive regulation of cell growth,GO:0031175~neuron projection development,GO:0031344~regulation of cell projection organization,GO:0031346~positive regula…
ENSG00000144810	COL8A1	3	This gene encodes one of the two alpha chains of type VIII collagen. The gene product is a short chain collagen and a major component of the basement membrane of the corneal endothelium. The type VIII collagen fibril can be either a homo- or a heterotrimer. Alternatively spliced transcript variants encoding the same protein have been observed. [provided by RefSeq, Dec 2011]	protein_coding	0	0	Macromolecular component of the subendothelium. Major component of the Descemets membrane (basement membrane) of corneal endothelial cells. Also component of the endothelia of blood vessels. Necessary for migration and proliferation of vascular smooth muscle cells and thus, has a potential role in the maintenance of vessel wall integrity and structure, in particular in atherogenesis.||Vastatin, t…	Electrocardiography,Glaucoma, Open-Angle,Keratoconus,macular degeneration,Pulse,Tobacco Use Disorder,Type 2 Diabetes| edema | rosiglitazone,	CARDIOVASCULAR,CHEMDEPENDENCY,PHARMACOGENOMIC,VISION,	GO:0001525~angiogenesis,GO:0001654~eye development,GO:0001704~formation of primary germ layer,GO:0001706~endoderm formation,GO:0001944~vasculature development,GO:0007369~gastrulation,GO:0007423~sensory organ development,GO:0007492~endoderm development,GO:0009790~embryo development,GO:0009887~organ morphogenesis,GO:0010810~regulation of cell-substrate adhesion,GO:0010811~positive regulation of cel…
ENSG00000144824	PHLDB2	3	0	protein_coding	0	0	Seems to be involved in the assembly of the postsynaptic apparatus. May play a role in acetyl-choline receptor (AChR) aggregation in the postsynaptic membrane (By similarity).	Cognitive performance ,Tobacco Use Disorder,	CHEMDEPENDENCY,NEUROLOGICAL,	GO:0000226~microtubule cytoskeleton organization,GO:0000902~cell morphogenesis,GO:0000904~cell morphogenesis involved in differentiation,GO:0001952~regulation of cell-matrix adhesion,GO:0002009~morphogenesis of an epithelium,GO:0007010~cytoskeleton organization,GO:0007160~cell-matrix adhesion,GO:0007162~negative regulation of cell adhesion,GO:0009790~embryo development,GO:0010171~body morphogenes…
ENSG00000145416	2017-03-01	4	MARCH1 is a member of the MARCH family of membrane-bound E3 ubiquitin ligases (EC 6.3.2.19). MARCH proteins add ubiquitin (see MIM 191339) to target lysines in substrate proteins, thereby signaling their vesicular transport between membrane compartments. MARCH1 downregulates the surface expression of major histocompatibility complex (MHC) class II molecules (see MIM 142880) and other glycoprotein…	protein_coding	0	0	E3 ubiquitin-protein ligase that mediates ubiquitination of TFRC, CD86, FAS and MHC class II proteins, such as HLA-DR alpha and beta, and promotes their subsequent endocytosis and sorting to lysosomes via multivesicular bodies. By constitutively ubiquitinating MHC class II proteins in immature dendritic cells, down-regulates their cell surface localization thus sequestering them in the intracellu…	Albumins,Aorta,Diabetes Mellitus, Type 2,Glomerular Filtration Rate,Glucose,Hemoglobins,Hypertrophy, Left Ventricular,Monocytes,Myocardial Infarction,Respiratory Function Tests,Tissue Plasminogen Activator,Triglycerides,Tunica Media,	CARDIOVASCULAR,HEMATOLOGICAL,IMMUNE,METABOLIC,RENAL,	GO:0002495~antigen processing and presentation of peptide antigen via MHC class II,GO:0019538~protein metabolic process,GO:0036211~protein modification process,GO:0043412~macromolecule modification,GO:0044260~cellular macromolecule metabolic process,GO:0044267~cellular protein metabolic process,
ENSG00000148053	NTRK2	9	This gene encodes a member of the neurotrophic tyrosine receptor kinase (NTRK) family. This kinase is a membrane-bound receptor that, upon neurotrophin binding, phosphorylates itself and members of the MAPK pathway. Signalling through this kinase leads to cell differentiation. Mutations in this gene have been associated with obesity and mood disorders. Alternative splicing results in multiple tra…	protein_coding	0	Trk (neurotrophin) receptors are single transmembrane catalytic receptors with intracellular tyrosine kinase activity. Trk receptors are coupled to the Ras, Cdc42/Rac/RhoG, MAPK, PI3K and PLCgamma signaling pathways. Four members of the Trk family have been identified.	Receptor tyrosine kinase involved in the development and the maturation of the central and the peripheral nervous systems through regulation of neuron survival, proliferation, migration, differentiation, and synapse formation and plasticity. Receptor for BDNF/brain-derived neurotrophic factor and NTF4/neurotrophin-4. Alternatively can also bind NTF3/neurotrophin-3 which is less efficient in activ…	ADHD | attention-deficit hyperactivity disorder,alcohol abuse alcoholism,alcohol consumption,Alzheimer's Disease,Alzheimer's disease ,anorexia nervosa; bulimia,autism,Bipolar Disorder,Body Height,Body Weight,Bone Mineral Density,Bulimia,C-Reactive Protein,Cholesterol, LDL,Depression,depressive disorder, major; bipolar disorder; dysthymic disorder,Echocardiography,Epilepsies, Partial,Glomerular Fi…	CARDIOVASCULAR,CHEMDEPENDENCY,DEVELOPMENTAL,METABOLIC,NEUROLOGICAL,PHARMACOGENOMIC,PSYCH,RENAL,UNKNOWN,	GO:0000165~MAPK cascade,GO:0000902~cell morphogenesis,GO:0000904~cell morphogenesis involved in differentiation,GO:0001570~vasculogenesis,GO:0001654~eye development,GO:0001764~neuron migration,GO:0001944~vasculature development,GO:0006796~phosphate-containing compound metabolic process,GO:0006811~ion transport,GO:0007165~signal transduction,GO:0007166~cell surface receptor signaling pathway,GO:00…
ENSG00000148219	ASTN2	9	This gene encodes a protein that is expressed in the brain and may function in neuronal migration, based on functional studies of the related astrotactin 1 gene in human and mouse. A deletion at this locus has been associated with schizophrenia. Multiple transcript variants encoding different proteins have been found for this locus. [provided by RefSeq, May 2010]	protein_coding	0	0	Mediates recycling of the neuronal cell adhesion molecule ASTN1 to the anterior pole of the cell membrane in migrating neurons. Promotes ASTN1 internalization and intracellular transport of endocytosed ASTN1 (By similarity). Selectively binds inositol-4,5-bisphosphate, inositol-3,4,5-trisphosphate and inositol-1,3,4,5-tetrakisphosphate, suggesting it is recruited to membranes that contain lipids …	ADHD | attention-deficit hyperactivity disorder,Adiponectin,Adult ADHD | attention deficit hyperactivity disorder,Apolipoproteins C,Attention Deficit Disorder with Hyperactivity,Blood Pressure Determination,Body Mass Index,Brain Ischemia|Stroke,Cholesterol,Cholesterol, LDL,Coronary Artery Disease,Fibrinogen,Glucose,Hippocampus,hypertension,Insulin,Mental Competency,Perphenazine,response to antips…	AGING,CARDIOVASCULAR,CHEMDEPENDENCY,HEMATOLOGICAL,METABOLIC,NEUROLOGICAL,PHARMACOGENOMIC,PSYCH,	GO:0015031~protein transport,GO:0034613~cellular protein localization,GO:0045184~establishment of protein localization,GO:0071702~organic substance transport,GO:1903827~regulation of cellular protein localization,GO:2000009~negative regulation of protein localization to cell surface,
ENSG00000148655	C10orf11	10	This gene encodes a leucine-rich repeat protein. The encoded protein is thought to play a role in melanocyte differentiation. Mutations in this gene have been associated with autosomal recessive oculocutaneous albinism 7 (OCA7). Alternatively spliced transcript variants have been identified. [provided by RefSeq, Mar 2015]	protein_coding	0	0	Required for melanocyte differentiation.	Alzheimer's disease ,Blood Flow Velocity,Body Height,Calcium,Coronary Artery Disease,Erythrocyte Count,Heart Rate,Respiratory Function Tests,Tamoxifen,Tobacco Use Disorder,Uric Acid,	CARDIOVASCULAR,CHEMDEPENDENCY,DEVELOPMENTAL,HEMATOLOGICAL,METABOLIC,NEUROLOGICAL,PHARMACOGENOMIC,RENAL,	GO:0030154~cell differentiation,GO:0050931~pigment cell differentiation,
ENSG00000149256	TENM4	11	0	protein_coding	0	0	Involved in neural development, regulating the establishment of proper connectivity within the nervous system. Plays a role in the establishment of the anterior-posterior axis during gastrulation. Regulates the differentiation and cellular process formation of oligodendrocytes and myelination of small-diameter axons in the central nervous system (CNS) (PubMed:26188006). Promotes activation of foc…	Alzheimer Disease,Asthma,Bipolar Disorder,Blood Pressure,Body Height,Body Mass Index,Body Weight,Body Weights and Measures,Bone Density,Calcium,Cardiovascular Diseases,CD40 Ligand,Cholesterol,Cholesterol, LDL,Diabetes Mellitus,Echocardiography,Electrocardiography,Fibrinogen,Follicle Stimulating Hormone,Glomerular Filtration Rate,Glucose,Heart Failure,Heart Rate,Hip,HIV-1,hypertension,Iron,Kidney …	AGING,CARDIOVASCULAR,CHEMDEPENDENCY,DEVELOPMENTAL,HEMATOLOGICAL,IMMUNE,INFECTION,METABOLIC,NEUROLOGICAL,PSYCH,RENAL,REPRODUCTION,	GO:0000902~cell morphogenesis,GO:0001708~cell fate specification,GO:0006508~proteolysis,GO:0007165~signal transduction,GO:0007369~gastrulation,GO:0007399~nervous system development,GO:0007417~central nervous system development,GO:0007507~heart development,GO:0008366~axon ensheathment,GO:0009790~embryo development,GO:0010470~regulation of gastrulation,GO:0010720~positive regulation of cell develop…
ENSG00000149474	CSRP2BP	20	CSRP2 is a protein containing two LIM domains, which are double zinc finger motifs found in proteins of diverse function. CSRP2 and some related proteins are thought to act as protein adapters, bridging two or more proteins to form a larger protein complex. The protein encoded by this gene binds to one of the LIM domains of CSRP2 and contains an acetyltransferase domain. Although the encoded prot…	protein_coding	0	0	Component of the ATAC complex, a complex with histone acetyltransferase activity on histones H3 and H4. May function as a scaffold for the ATAC complex to promote ATAC complex stability. Has also weak histone acetyltransferase activity toward histone H4. Required for the normal progression through G1 and G2/M phases of the cell cycle.	Lipoproteins, VLDL,	METABOLIC,	GO:0000278~mitotic cell cycle,GO:0006325~chromatin organization,GO:0019538~protein metabolic process,GO:0022402~cell cycle process,GO:0036211~protein modification process,GO:0043412~macromolecule modification,GO:0044260~cellular macromolecule metabolic process,GO:0044267~cellular protein metabolic process,GO:0044772~mitotic cell cycle phase transition,GO:0044839~cell cycle G2/M phase transition,G…
ENSG00000150275	PCDH15	10	This gene is a member of the cadherin superfamily. Family members encode integral membrane proteins that mediate calcium-dependent cell-cell adhesion. It plays an essential role in maintenance of normal retinal and cochlear function. Mutations in this gene result in hearing loss and Usher Syndrome Type IF (USH1F). Extensive alternative splicing resulting in multiple isoforms has been observed in …	protein_coding	0	0	Calcium-dependent cell-adhesion protein. Essential for maintenance of normal retinal and cochlear function.	Alcoholism,Alzheimer's Disease,Alzheimer's disease ,Apolipoproteins E,Arthritis, Rheumatoid,Asthma,Body Weight,Body Weights and Measures,C-Reactive Protein,Cardiomegaly,Celiac Disease|,Cholesterol, HDL,Cholesterol, LDL,Erythrocyte Count,Exercise Test,familial combined hyperlipidemia,Hand Strength,hearing loss, sensorineural nonsyndromic,Heart Failure,Hip,Insulin,Lipoproteins, HDL,Mental Competenc…	AGING,CARDIOVASCULAR,CHEMDEPENDENCY,HEMATOLOGICAL,IMMUNE,METABOLIC,NEUROLOGICAL,OTHER,PHARMACOGENOMIC,VISION,	GO:0000902~cell morphogenesis,GO:0000904~cell morphogenesis involved in differentiation,GO:0001894~tissue homeostasis,GO:0002009~morphogenesis of an epithelium,GO:0002064~epithelial cell development,GO:0002093~auditory receptor cell morphogenesis,GO:0007010~cytoskeleton organization,GO:0007399~nervous system development,GO:0007423~sensory organ development,GO:0007600~sensory perception,GO:0007628…
ENSG00000150527	CTAGE5	14	The protein encoded by this gene is a tumor-associated antigen found in cutaneous T-cell lymphoma and several other cancers. Autoantibodies against the encoded protein have been found in some cancers. Several transcript variants encoding different isoforms have been found for this gene. [provided by RefSeq, Oct 2011]	protein_coding	0	0	Plays a role in the transport of cargos that are too large to fit into COPII-coated vesicles and require specific mechanisms to be incorporated into membrane-bound carriers and exported from the endoplasmic reticulum. This protein is required for collagen VII (COL7A1) secretion by loading COL7A1 into transport carriers and recruiting PREB/SEC12 at the endoplasmic reticulum exit sites.	Platelet Count,	HEMATOLOGICAL,	GO:0006461~protein complex assembly,GO:0006886~intracellular protein transport,GO:0006888~ER to Golgi vesicle-mediated transport,GO:0015031~protein transport,GO:0016192~vesicle-mediated transport,GO:0034613~cellular protein localization,GO:0035459~cargo loading into vesicle,GO:0042953~lipoprotein transport,GO:0043085~positive regulation of catalytic activity,GO:0044765~single-organism transport,G…
ENSG00000151136	BTBD11	12	0	protein_coding	0	0	0	Amyotrophic Lateral Sclerosis,Myocardial Infarction,Tobacco Use Disorder,Type 2 Diabetes| edema | rosiglitazone,	CARDIOVASCULAR,CHEMDEPENDENCY,NEUROLOGICAL,PHARMACOGENOMIC,	GO:0006508~proteolysis,GO:0007165~signal transduction,GO:0007166~cell surface receptor signaling pathway,GO:0009057~macromolecule catabolic process,GO:0019538~protein metabolic process,GO:0030163~protein catabolic process,GO:0036211~protein modification process,GO:0043412~macromolecule modification,GO:0044260~cellular macromolecule metabolic process,GO:0044265~cellular macromolecule catabolic pro…
ENSG00000152894	PTPRK	6	The protein encoded by this gene is a member of the protein tyrosine phosphatase (PTP) family. PTPs are known to be signaling molecules that regulate a variety of cellular processes including cell growth, differentiation, mitotic cycle, and oncogenic transformation. This PTP possesses an extracellular region, a single transmembrane region, and two tandem catalytic domains, and thus represents a r…	protein_coding	0	0	Regulation of processes involving cell contact and adhesion such as growth control, tumor invasion, and metastasis. Negative regulator of EGFR signaling pathway. Forms complexes with beta-catenin and gamma-catenin/plakoglobin. Beta-catenin may be a substrate for the catalytic activity of PTPRK/PTP-kappa.	Albuminuria,Apolipoproteins B,Celiac disease,Cholesterol, LDL,Echocardiography,gamma-Glutamylcyclotransferase,hearing loss,Tobacco Use Disorder,Urinalysis,	AGING,CARDIOVASCULAR,CHEMDEPENDENCY,IMMUNE,METABOLIC,RENAL,	GO:0000302~response to reactive oxygen species,GO:0006139~nucleobase-containing compound metabolic process,GO:0006796~phosphate-containing compound metabolic process,GO:0007160~cell-matrix adhesion,GO:0007165~signal transduction,GO:0007166~cell surface receptor signaling pathway,GO:0007399~nervous system development,GO:0008285~negative regulation of cell proliferation,GO:0009059~macromolecule bio…
ENSG00000152936	LMNTD1	12	0	protein_coding	0	0	0	Body Mass Index,Body Weights and Measures,Cardiomegaly,Echocardiography,Heart Failure,Heart Rate,Hypertrophy, Left Ventricular,Leprosy,Pulse,	CARDIOVASCULAR,INFECTION,METABOLIC,
ENSG00000153093	ACOXL	2	0	protein_coding	0	0	0	benzene haematotoxicity,Chronic lymphocytic leukemia,Chronic Lymphocytic Leukemia|Leukemia, Lymphocytic, Chronic, B-Cell,Glomerulonephritis, IGA,Hematocrit,Leukemia, Lymphocytic, Chronic, B-Cell,Monocytes,Myocardial Infarction,Prostatic Neoplasms,Triglycerides,	CANCER,CARDIOVASCULAR,HEMATOLOGICAL,IMMUNE,METABOLIC,PHARMACOGENOMIC,RENAL,	GO:0006082~organic acid metabolic process,GO:0006631~fatty acid metabolic process,GO:0016042~lipid catabolic process,GO:0016054~organic acid catabolic process,GO:0030258~lipid modification,GO:0034440~lipid oxidation,GO:0043436~oxoacid metabolic process,GO:0044242~cellular lipid catabolic process,GO:0044255~cellular lipid metabolic process,GO:0044282~small molecule catabolic process,GO:0048878~che…
ENSG00000153113	CAST	5	The protein encoded by this gene is an endogenous calpain (calcium-dependent cysteine protease) inhibitor. It consists of an N-terminal domain L and four repetitive calpain-inhibition domains (domains 1-4), and it is involved in the proteolysis of amyloid precursor protein. The calpain/calpastatin system is involved in numerous membrane fusion events, such as neural vesicle exocytosis and platele…	protein_coding	0	0	Specific inhibition of calpain (calcium-dependent cysteine protease). Plays a key role in postmortem tenderization of meat and have been proposed to be involved in muscle protein degradation in living tissue.	alcohol dependence,Alzheimer's Disease,blood pressure, arterial hypertension,Hodgkin Disease,Hypertension|Obesity,Parkinson Disease,Parkinson's Disease,Parkinson's disease ,Psoriasis,Respiratory Function Tests,Tobacco Use Disorder,Type 2 Diabetes| edema | rosiglitazone,	CARDIOVASCULAR,CHEMDEPENDENCY,IMMUNE,METABOLIC,NEUROLOGICAL,PHARMACOGENOMIC,	GO:0006508~proteolysis,GO:0010605~negative regulation of macromolecule metabolic process,GO:0012501~programmed cell death,GO:0019538~protein metabolic process,GO:0031324~negative regulation of cellular metabolic process,GO:0032268~regulation of cellular protein metabolic process,GO:0032269~negative regulation of cellular protein metabolic process,GO:0043067~regulation of programmed cell death,GO:…
ENSG00000153823	PID1	2	0	protein_coding	0	0	Increases proliferation of preadipocytes without affecting adipocytic differentiation.	Cholesterol, HDL,Intuition,Lipoproteins,Lung Diseases,Stroke,	METABOLIC,NEUROLOGICAL,PSYCH,UNKNOWN,	GO:0000278~mitotic cell cycle,GO:0006112~energy reserve metabolic process,GO:0006139~nucleobase-containing compound metabolic process,GO:0006259~DNA metabolic process,GO:0006753~nucleoside phosphate metabolic process,GO:0006796~phosphate-containing compound metabolic process,GO:0007005~mitochondrion organization,GO:0007009~plasma membrane organization,GO:0007165~signal transduction,GO:0007166~cel…
ENSG00000156671	SAMD8	10	0	protein_coding	0	0	Sphingomyelin synthases synthesize sphingolipids through transfer of a phosphatidyl head group on to the primary hydroxyl of ceramide. SAMD8 is an endoplasmic reticulum (ER) transferase that has no sphingomyelin synthase activity but can convert phosphatidylethanolamine (PE) and ceramide to ceramide phosphoethanolamine (CPE) albeit with low product yield. Appears to operate as a ceramide sensor t…	Alzheimer's disease ,	NEUROLOGICAL,	GO:0006643~membrane lipid metabolic process,GO:0006644~phospholipid metabolic process,GO:0006665~sphingolipid metabolic process,GO:0006684~sphingomyelin metabolic process,GO:0006796~phosphate-containing compound metabolic process,GO:0008610~lipid biosynthetic process,GO:0008654~phospholipid biosynthetic process,GO:0009059~macromolecule biosynthetic process,GO:0010556~regulation of macromolecule b…
ENSG00000158125	XDH	2	Xanthine dehydrogenase belongs to the group of molybdenum-containing hydroxylases involved in the oxidative metabolism of purines. The encoded protein has been identified as a moonlighting protein based on its ability to perform mechanistically distinct functions. Xanthine dehydrogenase can be converted to xanthine oxidase by reversible sulfhydryl oxidation or by irreversible proteolytic modifica…	protein_coding	0	0	Key enzyme in purine degradation. Catalyzes the oxidation of hypoxanthine to xanthine. Catalyzes the oxidation of xanthine to uric acid. Contributes to the generation of reactive oxygen species. Has also low oxidase activity towards aldehydes (in vitro).	Birth Weight|Leukemia|Leukemia, Myeloid, Acute|Precursor Cell Lymphoblastic Leukemia-Lymphoma,Blood pressure, oxidative stress levels in blood,Brain Neoplasms|Occupational Diseases,Carcinoma, Squamous Cell|Esophageal Neoplasms,Carotid Artery Diseases|Hypertension|Kidney Diseases,Chronic renal failure|Kidney Failure, Chronic,hearing loss,Hepatopulmonary Syndrome|Liver Cirrhosis,Hypertrophy, Left V…	CANCER,CARDIOVASCULAR,IMMUNE,OTHER,RENAL,UNKNOWN,	GO:0000165~MAPK cascade,GO:0001570~vasculogenesis,GO:0001935~endothelial cell proliferation,GO:0001944~vasculature development,GO:0006139~nucleobase-containing compound metabolic process,GO:0006508~proteolysis,GO:0006753~nucleoside phosphate metabolic process,GO:0006796~phosphate-containing compound metabolic process,GO:0007165~signal transduction,GO:0007166~cell surface receptor signaling pathwa…
ENSG00000158321	AUTS2	7	This gene has been implicated in neurodevelopment and as a candidate gene for numerous neurological disorders, including autism spectrum disorders, intellectual disability, and developmental delay. Mutations in this gene have also been associated with non-neurological disorders, such as acute lymphoblastic leukemia, aging of the skin, early-onset androgenetic alopecia, and certain cancers. Altern…	protein_coding	0	0	0	ADHD | attention-deficit hyperactivity disorder,Adiponectin,Autistic Disorder,Bipolar Disorder,Blood Pressure,Celiac Disease|,Cholesterol,Coronary Disease,Heart Rate,Hip,Psychiatric Disorders,several psychiatric disorders,Tobacco Use Disorder,Type 2 Diabetes| edema | rosiglitazone,	CARDIOVASCULAR,CHEMDEPENDENCY,IMMUNE,METABOLIC,PHARMACOGENOMIC,PSYCH,	GO:0006139~nucleobase-containing compound metabolic process,GO:0006325~chromatin organization,GO:0006479~protein methylation,GO:0009059~macromolecule biosynthetic process,GO:0009891~positive regulation of biosynthetic process,GO:0010467~gene expression,GO:0010468~regulation of gene expression,GO:0010556~regulation of macromolecule biosynthetic process,GO:0010557~positive regulation of macromolecu…
ENSG00000161265	U2AF1L4	19	0	protein_coding	0	0	RNA-binding protein that function as a pre-mRNA splicing factor. Plays a critical role in both constitutive and enhancer-dependent splicing by mediating protein-protein interactions and protein-RNA interactions required for accurate 3-splice site selection. Acts by enhancing the binding of U2AF2 to weak pyrimidine tracts. Also participates in the regulation of alternative pre-mRNA splicing. Activ…			GO:0006139~nucleobase-containing compound metabolic process,GO:0010467~gene expression,GO:0016070~RNA metabolic process,GO:0044260~cellular macromolecule metabolic process,GO:0090304~nucleic acid metabolic process,
ENSG00000163098	BIRC8	19	0	protein_coding	0	0	Protects against apoptosis mediated by BAX.	longevity,	AGING,	GO:0000226~microtubule cytoskeleton organization,GO:0000278~mitotic cell cycle,GO:0006508~proteolysis,GO:0007010~cytoskeleton organization,GO:0007067~mitotic nuclear division,GO:0007165~signal transduction,GO:0007166~cell surface receptor signaling pathway,GO:0007267~cell-cell signaling,GO:0009966~regulation of signal transduction,GO:0009967~positive regulation of signal transduction,GO:0010467~g…
ENSG00000163166	IWS1	2	0	protein_coding	0	0	Transcription factor which plays a key role in defining the composition of the RNA polymerase II (RNAPII) elongation complex and in modulating the production of mature mRNA transcripts. Acts as an assembly factor to recruit various factors to the RNAPII elongation complex and is recruited to the complex via binding to the transcription elongation factor SUPT6H bound to the C-terminal domain (CTD)…	Basophils,	IMMUNE,	GO:0006139~nucleobase-containing compound metabolic process,GO:0006325~chromatin organization,GO:0006479~protein methylation,GO:0009059~macromolecule biosynthetic process,GO:0010467~gene expression,GO:0010468~regulation of gene expression,GO:0010556~regulation of macromolecule biosynthetic process,GO:0016070~RNA metabolic process,GO:0018130~heterocycle biosynthetic process,GO:0019219~regulation o…
ENSG00000163359	COL6A3	2	This gene encodes the alpha-3 chain, one of the three alpha chains of type VI collagen, a beaded filament collagen found in most connective tissues. The alpha-3 chain of type VI collagen is much larger than the alpha-1 and -2 chains. This difference in size is largely due to an increase in the number of subdomains, similar to von Willebrand Factor type A domains, that are found in the amino termi…	protein_coding	0	0	Collagen VI acts as a cell-binding protein.	Apoplexy|Cerebral Hemorrhage|Cerebral Hemorrhages|Intracranial Hemorrhages|Stroke|Subarachnoid Hemorrhage,Body Height,hypertension,kidney aging,longevity,Prostatic Neoplasms,Tobacco Use Disorder,	AGING,CANCER,CARDIOVASCULAR,CHEMDEPENDENCY,DEVELOPMENTAL,	GO:0006508~proteolysis,GO:0007517~muscle organ development,GO:0010605~negative regulation of macromolecule metabolic process,GO:0019538~protein metabolic process,GO:0030198~extracellular matrix organization,GO:0030574~collagen catabolic process,GO:0031324~negative regulation of cellular metabolic process,GO:0032268~regulation of cellular protein metabolic process,GO:0032269~negative regulation of…
ENSG00000163719	MTMR14	3	This gene encodes a myotubularin-related protein. The encoded protein is a phosphoinositide phosphatase that specifically dephosphorylates phosphatidylinositol 3,5-biphosphate and phosphatidylinositol 3-phosphate. Mutations in this gene are correlated with autosomal dominant centronuclear myopathy. Alternate splicing results in multiple transcript variants. A pseudogene of this gene is found on c…	protein_coding	0	0	Lipid phosphatase which efficiently dephosphorylates phosphatidylinositol 3-phosphate (PtdIns3P) and PtdIns(3,5)P2; inactive toward PtdIns4P, PtdIns(3,4)P2, PtdIns(4,5)P2 and PtdIns(3,4,5)P3.	Tobacco Use Disorder,	CHEMDEPENDENCY,	GO:0006644~phospholipid metabolic process,GO:0006796~phosphate-containing compound metabolic process,GO:0008610~lipid biosynthetic process,GO:0008654~phospholipid biosynthetic process,GO:0019538~protein metabolic process,GO:0019637~organophosphate metabolic process,GO:0036211~protein modification process,GO:0043412~macromolecule modification,GO:0044255~cellular lipid metabolic process,GO:0044260~…
ENSG00000163923	RPL39L	3	This gene encodes a protein sharing high sequence similarity with ribosomal protein L39. Although the name of this gene has been referred to as 'ribosomal protein L39' in the public databases, its official name is 'ribosomal protein L39-like'. It is not currently known whether the encoded protein is a functional ribosomal protein or whether it has evolved a function that is independent of the rib…	protein_coding	0	0	0			GO:0006518~peptide metabolic process,GO:0007276~gamete generation,GO:0009059~macromolecule biosynthetic process,GO:0010467~gene expression,GO:0019538~protein metabolic process,GO:0019953~sexual reproduction,GO:0034645~cellular macromolecule biosynthetic process,GO:0043603~cellular amide metabolic process,GO:0044260~cellular macromolecule metabolic process,GO:0044267~cellular protein metabolic pro…
ENSG00000164483	SAMD3	6	0	protein_coding	0	0	0	Body Weight,Glucose,height,	DEVELOPMENTAL,METABOLIC,
ENSG00000164494	PDSS2	6	The protein encoded by this gene is an enzyme that synthesizes the prenyl side-chain of coenzyme Q, or ubiquinone, one of the key elements in the respiratory chain. The gene product catalyzes the formation of all trans-polyprenyl pyrophosphates from isopentyl diphosphate in the assembly of polyisoprenoid side chains, the first step in coenzyme Q biosynthesis. Defects in this gene are a cause of c…	protein_coding	0	0	Supplies decaprenyl diphosphate, the precursor for the side chain of the isoprenoid quinones ubiquinone-10.	Acquired Immunodeficiency Syndrome|Disease Progression,Basophils,Blood Pressure Determination,Chronic renal failure|Kidney Failure, Chronic|Nephrotic Syndrome,Cleft Lip|Cleft Palate|Tooth Abnormalities,Type 2 Diabetes| edema | rosiglitazone,	CARDIOVASCULAR,DEVELOPMENTAL,IMMUNE,INFECTION,PHARMACOGENOMIC,RENAL,	GO:0006461~protein complex assembly,GO:0006720~isoprenoid metabolic process,GO:0006732~coenzyme metabolic process,GO:0008299~isoprenoid biosynthetic process,GO:0008610~lipid biosynthetic process,GO:0042180~cellular ketone metabolic process,GO:0042181~ketone biosynthetic process,GO:0044255~cellular lipid metabolic process,GO:0044283~small molecule biosynthetic process,GO:0051188~cofactor biosynthe…
ENSG00000164764	SBSPON	8	0	protein_coding	0	0	0	Crohn Disease,Lipids,	IMMUNE,METABOLIC,	GO:0016192~vesicle-mediated transport,
ENSG00000166268	MYRFL	12	0	protein_coding	0	0	0	Attention Deficit and Disruptive Behavior Disorders,Attention deficit hyperactivity disorder and conduct disorder,Behcet Syndrome,Heart Failure,Life Expectancy,	AGING,CARDIOVASCULAR,IMMUNE,PSYCH,	GO:0006139~nucleobase-containing compound metabolic process,GO:0009059~macromolecule biosynthetic process,GO:0010467~gene expression,GO:0010468~regulation of gene expression,GO:0010556~regulation of macromolecule biosynthetic process,GO:0016070~RNA metabolic process,GO:0018130~heterocycle biosynthetic process,GO:0019219~regulation of nucleobase-containing compound metabolic process,GO:0019438~aro…
ENSG00000166501	PRKCB	16	Protein kinase C (PKC) is a family of serine- and threonine-specific protein kinases that can be activated by calcium and second messenger diacylglycerol. PKC family members phosphorylate a wide variety of protein targets and are known to be involved in diverse cellular signaling pathways. PKC family members also serve as major receptors for phorbol esters, a class of tumor promoters. Each member…	protein_coding	0	0	Calcium-activated, phospholipid- and diacylglycerol (DAG)-dependent serine/threonine-protein kinase involved in various cellular processes such as regulation of the B-cell receptor (BCR) signalosome, oxidative stress-induced apoptosis, androgen receptor-dependent transcription regulation, insulin signaling and endothelial cells proliferation. Plays a key role in B-cell activation by regulating BC…	Arthritis, Rheumatoid,Audiometry, Pure-Tone,autism,Body Height,Diabetes mellitus type II|Diabetes Mellitus, Type 2|Diabetic Retinopathy,diabetes, type 1 ,diabetes, type 2,Epilepsies, Partial|Syndrome,Hepatopulmonary Syndrome|Liver Cirrhosis,Myocardial Infarction,nephropathy in other diseases,nephropathy, diabetic,Sleep,Tobacco Use Disorder,Type 2 diabetes,Type 2 Diabetes| edema | rosiglitazone,	CARDIOVASCULAR,CHEMDEPENDENCY,DEVELOPMENTAL,IMMUNE,METABOLIC,NEUROLOGICAL,OTHER,PHARMACOGENOMIC,PSYCH,RENAL,UNKNOWN,	GO:0000278~mitotic cell cycle,GO:0001525~angiogenesis,GO:0001944~vasculature development,GO:0002253~activation of immune response,GO:0002429~immune response-activating cell surface receptor signaling pathway,GO:0002764~immune response-regulating signaling pathway,GO:0006139~nucleobase-containing compound metabolic process,GO:0006325~chromatin organization,GO:0006796~phosphate-containing compound …
ENSG00000166619	BLCAP	20	This gene encodes a protein that reduces cell growth by stimulating apoptosis. Alternative splicing and the use of alternative promoters result in multiple transcript variants encoding the same protein. This gene is imprinted in brain where different transcript variants are expressed from each parental allele. Transcript variants initiating from the upstream promoter are expressed preferentially …	protein_coding	0	0	May regulate cell proliferation and coordinate apoptosis and cell cycle progression via a novel mechanism independent of both p53/TP53 and NF-kappa-B.			GO:0006921~cellular component disassembly involved in execution phase of apoptosis,GO:0012501~programmed cell death,
ENSG00000166897	ELFN2	22	0	protein_coding	0	0	Inhibits phosphatase activity of protein phosphatase 1 (PP1) complexes.			GO:0006796~phosphate-containing compound metabolic process,GO:0010563~negative regulation of phosphorus metabolic process,GO:0031324~negative regulation of cellular metabolic process,GO:0043086~negative regulation of catalytic activity,GO:0051174~regulation of phosphorus metabolic process,GO:0051336~regulation of hydrolase activity,
ENSG00000167595	PROSER3	19	0	protein_coding	0	0	0
ENSG00000168952	STXBP6	14	STXBP6 binds components of the SNARE complex (see MIM 603215) and may be involved in regulating SNARE complex formation (Scales et al., 2002 [PubMed 12145319]).[supplied by OMIM, Mar 2008]	protein_coding	0	0	Forms non-fusogenic complexes with SNAP25 and STX1A and may thereby modulate the formation of functional SNARE complexes and exocytosis.	Blood Pressure,Heart Failure,Hematocrit,Hemoglobins,Neutrophils,Tobacco Use Disorder,Urinalysis,Waist-Hip Ratio,	CARDIOVASCULAR,CHEMDEPENDENCY,HEMATOLOGICAL,IMMUNE,METABOLIC,RENAL,	GO:0006461~protein complex assembly,GO:0006887~exocytosis,GO:0016050~vesicle organization,GO:0016192~vesicle-mediated transport,GO:0017157~regulation of exocytosis,GO:0031338~regulation of vesicle fusion,GO:0031503~protein complex localization,GO:0033043~regulation of organelle organization,GO:0034613~cellular protein localization,GO:0035542~regulation of SNARE complex assembly,GO:0043254~regulat…
ENSG00000168959	GRM5	11	This gene encodes a member of the G-protein coupled receptor 3 protein family. The encoded protein is a metabatropic glutamate receptor, whose signaling activates a phosphatidylinositol-calcium second messenger system. This protein may be involved in the regulation of neural network activity and synaptic plasticity. Glutamatergic neurotransmission is involved in most aspects of normal brain funct…	protein_coding	0	Metabotropic glutamate (mGlu) group I receptors are members of the metabotropic class of glutamate receptors, which also includes mGlu group II and mGlu group III receptors. mGlu group I receptors are divided into two subtypes, mGlu1 and mGlu5.	G-protein coupled receptor for glutamate. Ligand binding causes a conformation change that triggers signaling via guanine nucleotide-binding proteins (G proteins) and modulates the activity of down-stream effectors. Signaling activates a phosphatidylinositol-calcium second messenger system and generates a calcium-activated chloride current. Plays an important role in the regulation of synaptic pl…	Alcohol dependence ,Alcoholism,Attention Deficit Disorder with Hyperactivity,Bulimia,Heart Rate,HIV-1,Psychiatric Disorders,Schizophrenia,several psychiatric disorders,smoking cessation,Stroke,Suntan,tanning,Tobacco Use Disorder,Type 2 Diabetes| edema | rosiglitazone,Weight Gain,	CARDIOVASCULAR,CHEMDEPENDENCY,INFECTION,METABOLIC,NEUROLOGICAL,NORMALVARIATION,OTHER,PHARMACOGENOMIC,PSYCH,	GO:0007165~signal transduction,GO:0007166~cell surface receptor signaling pathway,GO:0007186~G-protein coupled receptor signaling pathway,GO:0007267~cell-cell signaling,GO:0007612~learning,GO:0048167~regulation of synaptic plasticity,GO:0050804~modulation of synaptic transmission,GO:0050890~cognition,GO:0051966~regulation of synaptic transmission, glutamatergic,GO:0099536~synaptic signaling,
ENSG00000169994	MYO7B	2	0	protein_coding	0	0	Myosins are actin-based motor molecules with ATPase activity. Their highly divergent tails are presumed to bind to membranous compartments, which would be moved relative to actin filaments. As part of the intermicrovillar adhesion complex/IMAC plays a role in epithelial brush border differentiation, controlling microvilli organization and length. May link the complex to the actin core bundle of m…	Apoplexy|Cerebral Hemorrhage|Cerebral Hemorrhages|Intracranial Hemorrhages|Stroke|Subarachnoid Hemorrhage,hypertension,Kidney Diseases,	CARDIOVASCULAR,RENAL,	GO:0030154~cell differentiation,GO:1904970~brush border assembly,
ENSG00000170965	PLAC1	X	0	protein_coding	0	0	May play a role in placental development.			GO:0001890~placenta development,GO:0001892~embryonic placenta development,GO:0009790~embryo development,GO:0048513~animal organ development,GO:0048568~embryonic organ development,GO:0048608~reproductive structure development,GO:0048731~system development,GO:0060712~spongiotrophoblast layer development,GO:0061458~reproductive system development,GO:0090214~spongiotrophoblast layer developmental gro…
ENSG00000171094	ALK	2	This gene encodes a receptor tyrosine kinase, which belongs to the insulin receptor superfamily. This protein comprises an extracellular domain, an hydrophobic stretch corresponding to a single pass transmembrane region, and an intracellular kinase domain. It plays an important role in the development of the brain and exerts its effects on specific neurons in the nervous system. This gene has bee…	protein_coding	0	Anaplastic lymphoma kinase (ALK) is a receptor tyrosine kinase (RTK) that was first identified in anaplastic large cell lymphoma (ALCL) as part of the fusion protein NPM-ALK. ALK has been implicated in the pathogenesis of many types of cancer.	Neuronal receptor tyrosine kinase that is essentially and transiently expressed in specific regions of the central and peripheral nervous systems and plays an important role in the genesis and differentiation of the nervous system. Transduces signals from ligands at the cell surface, through specific activation of the mitogen-activated protein kinase (MAPK) pathway. Phosphorylates almost exclusiv…	Adenocarcinoma|Lung Neoplasms|Neoplasm of lung ,Body Height,Body Mass Index,Cell Transformation, Neoplastic|Neuroblastoma,Cholesterol, LDL,Chronic renal failure|Kidney Failure, Chronic,Coronary Artery Disease,Depressive Disorder, Major,Diabetes Mellitus,Heart Rate,Hemoglobin A, Glycosylated,Hemoglobins,Insulin,Insulin Resistance,Leukemia, Lymphocytic, Chronic, B-Cell,lung cancer ,Multiple Scleros…	CANCER,CARDIOVASCULAR,CHEMDEPENDENCY,DEVELOPMENTAL,HEMATOLOGICAL,IMMUNE,METABOLIC,PSYCH,RENAL,UNKNOWN,	GO:0000165~MAPK cascade,GO:0006139~nucleobase-containing compound metabolic process,GO:0006796~phosphate-containing compound metabolic process,GO:0007165~signal transduction,GO:0007166~cell surface receptor signaling pathway,GO:0007399~nervous system development,GO:0009059~macromolecule biosynthetic process,GO:0009966~regulation of signal transduction,GO:0009967~positive regulation of signal tran…
ENSG00000171435	KSR2	12	0	protein_coding	0	0	Location-regulated scaffold connecting MEK to RAF. Has very low protein kinase activity and can phosphorylate MAP2K1 at several Ser and Thr residues with very low efficiency (in vitro). Interaction with BRAF enhances KSR2-mediated phosphorylation of MAP2K1 (in vitro). Blocks MAP3K8 kinase activity and MAP3K8-mediated signaling. Acts as a negative regulator of MAP3K3-mediated activation of ERK, JN…	Attention Deficit Disorder with Hyperactivity,Behcet Syndrome,Biochemical measures,Cholesterol,Cholesterol, LDL,Erythrocytes,Metabolism,Tobacco Use Disorder,Type 2 Diabetes| edema | rosiglitazone,Waist Circumference,	CHEMDEPENDENCY,HEMATOLOGICAL,IMMUNE,METABOLIC,OTHER,PHARMACOGENOMIC,PSYCH,	GO:0006796~phosphate-containing compound metabolic process,GO:0007165~signal transduction,GO:0019538~protein metabolic process,GO:0035556~intracellular signal transduction,GO:0036211~protein modification process,GO:0043412~macromolecule modification,GO:0044260~cellular macromolecule metabolic process,GO:0044267~cellular protein metabolic process,
ENSG00000172159	FRMD3	9	The protein encoded by this gene is a single pass membrane protein primarily found in ovaries. A similar protein in erythrocytes helps determine the shape of red blood cells, but the function of the encoded protein has not been determined. There is some evidence that this is a tumor suppressor gene, and there is also evidence linking defects in this gene to susceptibility to diabetic nephropathy …	protein_coding	0	0	Putative tumor suppressor gene that may be implicated in the origin and progression of lung cancer.	Cholesterol,Cholesterol, LDL,diabetes, type 1 ,Diabetic Nephropathies,Tobacco Use Disorder,Type 2 diabetes,Waist-Hip Ratio,	CHEMDEPENDENCY,IMMUNE,METABOLIC,RENAL,	GO:0007010~cytoskeleton organization,GO:0030036~actin cytoskeleton organization,GO:1902589~single-organism organelle organization,
ENSG00000172578	KLHL6	3	0	protein_coding	0	0	Involved in B-lymphocyte antigen receptor signaling and germinal center formation.	Cholesterol, HDL,	METABOLIC,	GO:0002253~activation of immune response,GO:0002429~immune response-activating cell surface receptor signaling pathway,GO:0002460~adaptive immune response based on somatic recombination of immune receptors built from immunoglobulin superfamily domains,GO:0002467~germinal center formation,GO:0002764~immune response-regulating signaling pathway,GO:0007165~signal transduction,GO:0007166~cell surface…
	AQPEP				0	0	Metalloprotease which may be important for placentation by regulating biological activity of key peptides at the embryo-maternal interface. On synthetic substrates it shows a marked preference for Leu-4-methylcoumaryl-7-amide (Leu-MCA) over Met-MCA, Arg-LCA and Lys-LCA. Cleaves the N-terminal amino acid of several peptides such as angiotensin-3, kisspeptin-10 and endokinin C.
ENSG00000176378	PFN1P10	1	-	processed_pseudogene	0	0	0
ENSG00000179776	CDH5	16	This gene encodes a classical cadherin of the cadherin superfamily. The encoded preproprotein is proteolytically processed to generate the mature glycoprotein. This calcium-dependent cell-cell adhesion molecule is comprised of five extracellular cadherin repeats, a transmembrane region and a highly conserved cytoplasmic tail. Functioning as a classical cadherin by imparting to cells the ability t…	protein_coding	0	0	Cadherins are calcium-dependent cell adhesion proteins. They preferentially interact with themselves in a homophilic manner in connecting cells; cadherins may thus contribute to the sorting of heterogeneous cell types. This cadherin may play a important role in endothelial cell biology through control of the cohesion and organization of the intercellular junctions. It associates with alpha-cateni…	Type 2 Diabetes| edema | rosiglitazone,	PHARMACOGENOMIC,	GO:0001944~vasculature development,GO:0001955~blood vessel maturation,GO:0002064~epithelial cell development,GO:0007165~signal transduction,GO:0007166~cell surface receptor signaling pathway,GO:0008285~negative regulation of cell proliferation,GO:0010720~positive regulation of cell development,GO:0016337~single organismal cell-cell adhesion,GO:0030154~cell differentiation,GO:0030856~regulation of…
ENSG00000180900	SCRIB	8	This gene encodes a protein that was identified as being similar to the Drosophila scribble protein. The mammalian protein is involved in tumor suppression pathways. As a scaffold protein involved in cell polarization processes, this protein binds to many other proteins. The encoded protein binds to papillomavirus E6 protein via its PDZ domain and the C-terminus of E6. Two alternatively spliced t…	protein_coding	0	0	Scaffold protein involved in different aspects of polarized cells differentiation regulating epithelial and neuronal morphogenesis. Most probably functions in the establishment of apico-basal cell polarity. May function in cell proliferation regulating progression from G1 to S phase and as a positive regulator of apoptosis for instance during acinar morphogenesis of the mammary epithelium. May al…
ENSG00000181867	FTMT	5	0	protein_coding	0	0	Stores iron in a soluble, non-toxic, readily available form. Important for iron homeostasis. Has ferroxidase activity. Iron is taken up in the ferrous form and deposited as ferric hydroxides after oxidation.	Acquired Immunodeficiency Syndrome|Disease Progression,Myelodysplastic Syndromes|Parkinson Disease|Preleukemia,	CANCER,INFECTION,	GO:0006811~ion transport,GO:0006880~intracellular sequestering of iron ion,GO:0008284~positive regulation of cell proliferation,GO:0019725~cellular homeostasis,GO:0043085~positive regulation of catalytic activity,GO:0044765~single-organism transport,GO:0048878~chemical homeostasis,GO:0051238~sequestering of metal ion,GO:0051339~regulation of lyase activity,GO:0051341~regulation of oxidoreductase …
ENSG00000182389	CACNB4	2	This gene encodes a member of the beta subunit family of voltage-dependent calcium channel complex proteins. Calcium channels mediate the influx of calcium ions into the cell upon membrane polarization and consist of a complex of alpha-1, alpha-2/delta, beta, and gamma subunits in a 1:1:1:1 ratio. Various versions of each of these subunits exist, either expressed from similar genes or the result …	protein_coding	0	0	The beta subunit of voltage-dependent calcium channels contributes to the function of the calcium channel by increasing peak calcium current, shifting the voltage dependencies of activation and inactivation, modulating G protein inhibition and controlling the alpha-1 subunit membrane targeting.	Epilepsies, Myoclonic|,	NEUROLOGICAL,	GO:0003015~heart process,GO:0006811~ion transport,GO:0007267~cell-cell signaling,GO:0007528~neuromuscular junction development,GO:0008015~blood circulation,GO:0022898~regulation of transmembrane transporter activity,GO:0032409~regulation of transporter activity,GO:0034220~ion transmembrane transport,GO:0034762~regulation of transmembrane transport,GO:0034765~regulation of ion transmembrane transp…
ENSG00000182400	TRAPPC6B	14	TRAPPC6B is a component of TRAPP complexes, which are tethering complexes involved in vesicle transport (Kummel et al., 2005 [PubMed 16025134]).[supplied by OMIM, Mar 2008]	protein_coding	0	0	May play a role in vesicular transport from endoplasmic reticulum to Golgi.	Platelet Count,	HEMATOLOGICAL,	GO:0006461~protein complex assembly,GO:0006888~ER to Golgi vesicle-mediated transport,GO:0006900~membrane budding,GO:0016050~vesicle organization,GO:0016192~vesicle-mediated transport,GO:0046907~intracellular transport,GO:0048199~vesicle targeting, to, from or within Golgi,GO:0051648~vesicle localization,GO:0051650~establishment of vesicle localization,GO:0051656~establishment of organelle locali…
ENSG00000182752	PAPPA	9	This gene encodes a secreted metalloproteinase which cleaves insulin-like growth factor binding proteins (IGFBPs). It is thought to be involved in local proliferative processes such as wound healing and bone remodeling. Low plasma level of this protein has been suggested as a biochemical marker for pregnancies with aneuploid fetuses. [provided by RefSeq, Jul 2008]	protein_coding	0	0	Metalloproteinase which specifically cleaves IGFBP-4 and IGFBP-5, resulting in release of bound IGF. Cleavage of IGFBP-4 is dramatically enhanced by the presence of IGF, whereas cleavage of IGFBP-5 is slightly inhibited by the presence of IGF.	Abortion, Habitual|Infertility, Female,Body Height,Cleft Lip|Cleft Palate,Echocardiography,Heart Failure,height,Tobacco Use Disorder,	CARDIOVASCULAR,CHEMDEPENDENCY,DEVELOPMENTAL,REPRODUCTION,	GO:0006508~proteolysis,GO:0007565~female pregnancy,GO:0009725~response to hormone,GO:0014070~response to organic cyclic compound,GO:0019538~protein metabolic process,GO:0033993~response to lipid,GO:0034698~response to gonadotropin,GO:0044260~cellular macromolecule metabolic process,GO:0044267~cellular protein metabolic process,GO:0048545~response to steroid hormone,
ENSG00000183145	RIPPLY3	21	0	protein_coding	0	0	Acts as a transcriptional corepressor. Negative regulator of the transcriptional activity of TBX1. Plays a role in the development of the pharyngeal apparatus and derivatives (By similarity).			GO:0006139~nucleobase-containing compound metabolic process,GO:0007389~pattern specification process,GO:0007507~heart development,GO:0008285~negative regulation of cell proliferation,GO:0009059~macromolecule biosynthetic process,GO:0009790~embryo development,GO:0009880~embryonic pattern specification,GO:0009890~negative regulation of biosynthetic process,GO:0010467~gene expression,GO:0010468~regu…
ENSG00000184304	PRKD1	14	PRKD1 is a serine/threonine kinase that regulates a variety of cellular functions, including membrane receptor signaling, transport at the Golgi, protection from oxidative stress at the mitochondria, gene transcription, and regulation of cell shape, motility, and adhesion (summary by Eiseler et al., 2009 [PubMed 19329994]).[supplied by OMIM, Nov 2010]	protein_coding	0	The protein kinase D (PKD) family of serine/threonine protein kinases has three members: PKD1-3. They occupy a unique position in signaling pathways initiated by diacylglycerol and protein kinase C. PKDs are involved in cell survival, migration, differentiation and proliferation.	Serine/threonine-protein kinase that converts transient diacylglycerol (DAG) signals into prolonged physiological effects downstream of PKC, and is involved in the regulation of MAPK8/JNK1 and Ras signaling, Golgi membrane integrity and trafficking, cell survival through NF-kappa-B activation, cell migration, cell differentiation by mediating HDAC7 nuclear export, cell proliferation via MAPK1/3 (…	Blood Pressure,Body Mass Index,Cell Adhesion Molecules,Narcolepsy,Potassium,	CARDIOVASCULAR,METABOLIC,NEUROLOGICAL,	GO:0001525~angiogenesis,GO:0001649~osteoblast differentiation,GO:0001667~ameboidal-type cell migration,GO:0001935~endothelial cell proliferation,GO:0001944~vasculature development,GO:0006139~nucleobase-containing compound metabolic process,GO:0006325~chromatin organization,GO:0006643~membrane lipid metabolic process,GO:0006665~sphingolipid metabolic process,GO:0006796~phosphate-containing compoun…
ENSG00000184898	RBM43	2	0	protein_coding	0	0	0	Body Height,	DEVELOPMENTAL,
ENSG00000185055	EFCAB10	7	-	protein_coding	0	0	0
ENSG00000185736	ADARB2	10	This gene encodes a member of the double-stranded RNA adenosine deaminase family of RNA-editing enzymes and may play a regulatory role in RNA editing. [provided by RefSeq, Jul 2008]	protein_coding	0	0	Lacks editing activity. It prevents the binding of other ADAR enzymes to targets in vitro, and decreases the efficiency of these enzymes. Capable of binding to dsRNA but also to ssRNA.	Alzheimer's disease ,Blood Pressure Determination,Body Fat Distribution,Body Mass Index,Breath Tests,Echocardiography,Emphysema,longevity,quantitative traits,Response to radiation,Stroke,Tobacco Use Disorder,	AGING,CARDIOVASCULAR,CHEMDEPENDENCY,METABOLIC,NEUROLOGICAL,OTHER,	GO:0006139~nucleobase-containing compound metabolic process,GO:0010467~gene expression,GO:0016070~RNA metabolic process,GO:0044260~cellular macromolecule metabolic process,GO:0090304~nucleic acid metabolic process,
ENSG00000185774	KCNIP4	4	This gene encodes a member of the family of voltage-gated potassium (Kv) channel-interacting proteins (KCNIPs), which belong to the recoverin branch of the EF-hand superfamily. Members of the KCNIP family are small calcium binding proteins. They all have EF-hand-like domains, and differ from each other in the N-terminus. They are integral subunit components of native Kv4 channel complexes. They m…	protein_coding	0	Voltage-gated potassium channels (KV) belong to the 6-TM family of potassium channel that also comprises the Ca2+-activated Slo (actually 7-TM) and the Ca2+-activated SK subfamilies. The alpha-subunits contain a single pore-forming region and combine to form tetramers.	Regulatory subunit of Kv4/D (Shal)-type voltage-gated rapidly inactivating A-type potassium channels. Modulates KCND2 channel density, inactivation kinetics and rate of recovery from inactivation in a calcium-dependent and isoform-specific manner (PubMed:11847232, PubMed:18957440, PubMed:23576435). Modulates KCND3/Kv4.3 currents (PubMed:23576435). Isoform 4 does not increase KCND2 expression at t…	Amyotrophic Lateral Sclerosis,Attention Deficit Disorder with Hyperactivity,Blood Pressure Determination,Body Mass Index,Body Weight Changes,Brain,Brain Ischemia|Stroke,Breath Tests,Celiac Disease|,Cholesterol,Cholesterol, LDL,Drug-Induced Liver Injury|Precursor Cell Lymphoblastic Leukemia-Lymphoma,Echocardiography,Erythrocytes,Exercise Test,Hemoglobin A, Glycosylated,Hypertrophy, Left Ventricula…	CANCER,CARDIOVASCULAR,CHEMDEPENDENCY,HEMATOLOGICAL,IMMUNE,METABOLIC,NEUROLOGICAL,OTHER,PSYCH,	GO:0003015~heart process,GO:0006811~ion transport,GO:0007009~plasma membrane organization,GO:0008015~blood circulation,GO:0034220~ion transmembrane transport,GO:0034613~cellular protein localization,GO:0034762~regulation of transmembrane transport,GO:0034765~regulation of ion transmembrane transport,GO:0043269~regulation of ion transport,GO:0044765~single-organism transport,GO:0044802~single-orga…
ENSG00000187258	NPSR1	7	This gene encodes a member of the vasopressin/oxytocin subfamily of G protein-coupled receptors. The encoded membrane protein acts as a receptor for neuropeptide S and affects a variety of cellular processes through its signaling. Increased expression of this gene in ciliated cells of the respiratory epithelium and in bronchial smooth muscle cells is associated with asthma. Polymorphisms in this …	protein_coding	0	0	G-protein coupled receptor for neuropeptide S (NPS) (PubMed:16790440). Promotes mobilization of intracellular Ca(2+) stores (PubMed:16790440). Inhibits cell growth in response to NPS binding (PubMed:15947423). Involved in pathogenesis of asthma and other IgE-mediated diseases.	airway hyperresponsiveness, methacholine induced,Arthritis, Rheumatoid|Rheumatoid Arthritis,Asthma,Asthma|,Asthma|Bronchial Hyperreactivity|Hypersensitivity, Immediate,Asthma|Bronchiolitis, Viral|Respiratory Syncytial Virus Infections,Asthma|Conjunctivitis, Allergic|Dermatitis, Atopic,Asthma|Conjunctivitis, Allergic|Hypersensitivity|Rhinitis,Asthma|Hypersensitivity, Immediate,Bronchiolitis, Viral…	CHEMDEPENDENCY,IMMUNE,INFECTION,PHARMACOGENOMIC,UNKNOWN,	GO:0006811~ion transport,GO:0007165~signal transduction,GO:0007186~G-protein coupled receptor signaling pathway,GO:0010522~regulation of calcium ion transport into cytosol,GO:0010524~positive regulation of calcium ion transport into cytosol,GO:0019725~cellular homeostasis,GO:0032845~negative regulation of homeostatic process,GO:0032846~positive regulation of homeostatic process,GO:0034220~ion tra…
ENSG00000188223	AC002398.9	19	-	protein_coding	0	0	0
ENSG00000188312	CENPP	9	CENPP is a subunit of a CENPH (MIM 605607)-CENPI (MIM 300065)-associated centromeric complex that targets CENPA (MIM 117139) to centromeres and is required for proper kinetochore function and mitotic progression (Okada et al., 2006 [PubMed 16622420]).[supplied by OMIM, Mar 2008]	protein_coding	0	0	Component of the CENPA-CAD (nucleosome distal) complex, a complex recruited to centromeres which is involved in assembly of kinetochore proteins, mitotic progression and chromosome segregation. May be involved in incorporation of newly synthesized CENPA into centromeres via its interaction with the CENPA-NAC complex.	Breath Tests,Echocardiography,Inflammation,Tobacco Use Disorder,Type 2 Diabetes| edema | rosiglitazone,	CARDIOVASCULAR,CHEMDEPENDENCY,IMMUNE,OTHER,PHARMACOGENOMIC,	GO:0000819~sister chromatid segregation,GO:0006325~chromatin organization,GO:0006461~protein complex assembly,GO:0022402~cell cycle process,GO:0051276~chromosome organization,GO:0065003~macromolecular complex assembly,GO:0071822~protein complex subunit organization,GO:0071824~protein-DNA complex subunit organization,GO:0098813~nuclear chromosome segregation,GO:1902589~single-organism organelle or…
ENSG00000188716	DUPD1	10	0	protein_coding	0	0	0	Body Weight,macular degeneration,	METABOLIC,VISION,	GO:0006796~phosphate-containing compound metabolic process,GO:0019538~protein metabolic process,GO:0036211~protein modification process,GO:0043412~macromolecule modification,GO:0044260~cellular macromolecule metabolic process,GO:0044267~cellular protein metabolic process,
ENSG00000188732	FAM221A	7	0	protein_coding	0	0	0	Iron,	METABOLIC,
ENSG00000188906	LRRK2	12	This gene is a member of the leucine-rich repeat kinase family and encodes a protein with an ankryin repeat region, a leucine-rich repeat (LRR) domain, a kinase domain, a DFG-like motif, a RAS domain, a GTPase domain, a MLK-like domain, and a WD40 domain. The protein is present largely in the cytoplasm but also associates with the mitochondrial outer membrane. Mutations in this gene have been ass…	protein_coding	0	Leucine-rich repeat kinase 2 (LRRK2), also known as dardarin, is a large multidomain protein kinase that includes leucine-rich repeats and a GTPase domain. Mutations in LRRK2 are commonly associated with late-onset Parkinson's disease (PD).	Positively regulates autophagy through a calcium-dependent activation of the CaMKK/AMPK signaling pathway. The process involves activation of nicotinic acid adenine dinucleotide phosphate (NAADP) receptors, increase in lysosomal pH, and calcium release from lysosomes. Together with RAB29, plays a role in the retrograde trafficking pathway for recycling proteins, such as mannose 6 phosphate recept…	Alzheimer's Disease,Alzheimer's disease ,Alzheimer's disease; Parkinson's disease; progressive supranuclear palsy; dementia, frontotemporal; multiple system atropy,Aphasia, Primary Progressive|Heredodegenerative Disorders, Nervous System,corticobasal ganglionic degeneration multiple system atrophy Parkinson's disease parkinsonism, atypical progressive supranuclear palsy,Crohn Disease|Crohn's dise…	CANCER,CHEMDEPENDENCY,IMMUNE,INFECTION,NEUROLOGICAL,OTHER,PHARMACOGENOMIC,UNKNOWN,	GO:0000165~MAPK cascade,GO:0000302~response to reactive oxygen species,GO:0000902~cell morphogenesis,GO:0000904~cell morphogenesis involved in differentiation,GO:0001655~urogenital system development,GO:0001763~morphogenesis of a branching structure,GO:0001822~kidney development,GO:0003254~regulation of membrane depolarization,GO:0006139~nucleobase-containing compound metabolic process,GO:0006461…
ENSG00000189348	FAM90A27P	19	0	transcribed_unprocessed_pseudogene	0	0	0
ENSG00000196305	IARS	9	Aminoacyl-tRNA synthetases catalyze the aminoacylation of tRNA by their cognate amino acid. Because of their central role in linking amino acids with nucleotide triplets contained in tRNAS, aminoacyl-tRNA synthetases are thought to be among the first proteins that appeared in evolution. Isoleucine-tRNA synthetase belongs to the class-I aminoacyl-tRNA synthetase family and has been identified as a…	protein_coding	0	0	0	Breath Tests,Inflammation,Tobacco Use Disorder,	CHEMDEPENDENCY,IMMUNE,OTHER,	GO:0001649~osteoblast differentiation,GO:0006082~organic acid metabolic process,GO:0006139~nucleobase-containing compound metabolic process,GO:0006518~peptide metabolic process,GO:0006520~cellular amino acid metabolic process,GO:0009059~macromolecule biosynthetic process,GO:0010467~gene expression,GO:0010468~regulation of gene expression,GO:0010556~regulation of macromolecule biosynthetic process…
ENSG00000196357	ZNF565	19	0	protein_coding	0	0	May be involved in transcriptional regulation.			GO:0001890~placenta development,GO:0001892~embryonic placenta development,GO:0002009~morphogenesis of an epithelium,GO:0003401~axis elongation,GO:0006139~nucleobase-containing compound metabolic process,GO:0007369~gastrulation,GO:0009059~macromolecule biosynthetic process,GO:0009790~embryo development,GO:0009890~negative regulation of biosynthetic process,GO:0010467~gene expression,GO:0010468~reg…
ENSG00000196565	HBG2	11	The gamma globin genes (HBG1 and HBG2) are normally expressed in the fetal liver, spleen and bone marrow. Two gamma chains together with two alpha chains constitute fetal hemoglobin (HbF) which is normally replaced by adult hemoglobin (HbA) at birth. In some beta-thalassemias and related conditions, gamma chain production continues into adulthood. The two types of gamma chains differ at residue 1…	protein_coding	0	0	Gamma chains make up the fetal hemoglobin F, in combination with alpha chains.	Anemia, Sickle Cell|Pain,Anemia, Sickle Cell|Sickle cell anemia|Thalassemia,Beta thalassemia/hemoglobin E disease,beta-thalassemia,Fetal Hemoglobin,Increased expression of the G gamma and A gamma globin,Thalassemia,	HEMATOLOGICAL,IMMUNE,	GO:0007596~blood coagulation,GO:0007599~hemostasis,GO:0015669~gas transport,GO:0042060~wound healing,GO:0044765~single-organism transport,
ENSG00000196730	DAPK1	9	Death-associated protein kinase 1 is a positive mediator of gamma-interferon induced programmed cell death. DAPK1 encodes a structurally unique 160-kD calmodulin dependent serine-threonine kinase that carries 8 ankyrin repeats and 2 putative P-loop consensus sites. It is a tumor suppressor candidate. Alternative splicing results in multiple transcript variants. [provided by RefSeq, Dec 2013]	protein_coding	0	0	Calcium/calmodulin-dependent serine/threonine kinase involved in multiple cellular signaling pathways that trigger cell survival, apoptosis, and autophagy. Regulates both type I apoptotic and type II autophagic cell deaths signal, depending on the cellular setting. The former is caspase-dependent, while the latter is caspase-independent and is characterized by the accumulation of autophagic vesic…	Alzheimer's Disease,Alzheimer's disease ,breast cancer ,Colorectal Cancer,Narcolepsy,pediatric lymphoma,smoking cessation,Tobacco Use Disorder,	CANCER,CHEMDEPENDENCY,NEUROLOGICAL,	GO:0006508~proteolysis,GO:0006518~peptide metabolic process,GO:0006796~phosphate-containing compound metabolic process,GO:0006811~ion transport,GO:0007165~signal transduction,GO:0007166~cell surface receptor signaling pathway,GO:0009059~macromolecule biosynthetic process,GO:0009890~negative regulation of biosynthetic process,GO:0009966~regulation of signal transduction,GO:0009968~negative regulat…
ENSG00000197085	NPSR1-AS1	7	This gene is located within a region that has been associated with asthma susceptibility. The locus is considered non-protein-coding based on lack of protein homology and a lack of experimental support for an encoded protein. Three alternatively spliced transcript variants have been identified for this gene. [provided by RefSeq, May 2010]	processed_transcript	0	0	0
ENSG00000197181	PIWIL2	8	PIWIL2 belongs to the Argonaute family of proteins, which function in development and maintenance of germline stem cells (Sasaki et al., 2003 [PubMed 12906857]).[supplied by OMIM, Mar 2008]	protein_coding	0	0	Plays a central role during spermatogenesis by repressing transposable elements and preventing their mobilization, which is essential for the germline integrity. Plays an essential role in meiotic differentiation of spermatocytes, germ cell differentiation and in self-renewal of spermatogonial stem cells. Its presence in oocytes suggests that it may participate in similar functions during oogenes…	Azoospermia|Oligospermia,	REPRODUCTION,	GO:0006139~nucleobase-containing compound metabolic process,GO:0006259~DNA metabolic process,GO:0006306~DNA methylation,GO:0006325~chromatin organization,GO:0006518~peptide metabolic process,GO:0007126~meiotic nuclear division,GO:0007127~meiosis I,GO:0007276~gamete generation,GO:0007281~germ cell development,GO:0007292~female gamete generation,GO:0009059~macromolecule biosynthetic process,GO:0009…
ENSG00000197428	OR51D1	11	Olfactory receptors interact with odorant molecules in the nose, to initiate a neuronal response that triggers the perception of a smell. The olfactory receptor proteins are members of a large family of G-protein-coupled receptors (GPCR) arising from single coding-exon genes. Olfactory receptors share a 7-transmembrane domain structure with many neurotransmitter and hormone receptors and are resp…	protein_coding	0	0	Odorant receptor.			GO:0007165~signal transduction,GO:0007186~G-protein coupled receptor signaling pathway,GO:0007600~sensory perception,GO:0050907~detection of chemical stimulus involved in sensory perception,
ENSG00000198000	NOL8	9	NOL8 binds Ras-related GTP-binding proteins (see MIM 608267) and plays a role in cell growth (Sekiguchi et al., 2004 [PubMed 14660641]).[supplied by OMIM, Mar 2008]	protein_coding	0	0	Plays an essential role in the survival of diffuse-type gastric cancer cells. Acts as a nucleolar anchoring protein for DDX47. May be involved in regulation of gene expression at the post-transcriptional level or in ribosome biogenesis in cancer cells.	Inflammation,Tobacco Use Disorder,	CHEMDEPENDENCY,IMMUNE,	GO:0001558~regulation of cell growth,GO:0006139~nucleobase-containing compound metabolic process,GO:0006259~DNA metabolic process,GO:0009059~macromolecule biosynthetic process,GO:0010467~gene expression,GO:0016070~RNA metabolic process,GO:0030307~positive regulation of cell growth,GO:0034645~cellular macromolecule biosynthetic process,GO:0042254~ribosome biogenesis,GO:0044260~cellular macromolecu…
ENSG00000198171	DDRGK1	20	0	protein_coding	0	0	Protein which interacts with the E3 UFM1-protein ligase UFL1 and one of its substrates TRIP4 and is required for TRIP4 ufmylation. Through TRIP4 ufmylation may regulate nuclear receptors-mediated transcription (PubMed:25219498). May play a role in NF-kappa-B-mediated transcription through regulation of the phosphorylation and the degradation of NFKBIB, the inhibitor of NF-kappa-B (PubMed:23675531…	hepatitis C, chronic,	INFECTION,	GO:0006139~nucleobase-containing compound metabolic process,GO:0006508~proteolysis,GO:0006796~phosphate-containing compound metabolic process,GO:0007165~signal transduction,GO:0009057~macromolecule catabolic process,GO:0009059~macromolecule biosynthetic process,GO:0009725~response to hormone,GO:0009755~hormone-mediated signaling pathway,GO:0009896~positive regulation of catabolic process,GO:00099…
ENSG00000199458	RNU4-35P	6	-	snRNA	0	0	0
ENSG00000199731	RNU6-1079P	5	-	snRNA	0	0	0
ENSG00000202429	RNU4-48P	2	-	snRNA	U4 small nuclear RNA (U4 snRNA) is a component of the major U2-dependent spliceosome. It forms a duplex with U6, and with each splicing round, it is displaced from U6 (and the spliceosome) in an ATP-dependent manner, allowing U6 to refold and create the active site for splicing catalysis. A recycling process involving protein Prp24 re-anneals U4 and U6.||U4 small nuclear RNA (U4 snRNA) is a compo…	0	0
ENSG00000203601	LINC00970	1	0	antisense	0	0	0
ENSG00000204581	AC096670.3	2	0	antisense	0	0	0
ENSG00000205155	PSENEN	19	Presenilins, which are components of the gamma-secretase protein complex, are required for intramembranous processing of some type I transmembrane proteins, such as the Notch proteins and the beta-amyloid precursor protein. Signaling by Notch receptors mediates a wide range of developmental cell fates. Processing of the beta-amyloid precursor protein generates neurotoxic amyloid beta peptides, th…	protein_coding	0	gamma-secretase is a multi-subunit internal protease that cleaves within the transmembrane domain of its substrates. It is an integral membrane protein and minimally consists of four proteins; presenilin, nicastrin, APH-1 and PEN-2. gamma-secretase is involved in the processing of Notch.	Essential subunit of the gamma-secretase complex, an endoprotease complex that catalyzes the intramembrane cleavage of integral membrane proteins such as Notch receptors and APP (beta-amyloid precursor protein). Probably represents the last step of maturation of gamma-secretase, facilitating endoproteolysis of presenilin and conferring gamma-secretase activity.	Alzheimer's Disease,Alzheimer's disease ,	NEUROLOGICAL,	GO:0006508~proteolysis,GO:0007165~signal transduction,GO:0007166~cell surface receptor signaling pathway,GO:0010467~gene expression,GO:0010942~positive regulation of cell death,GO:0012501~programmed cell death,GO:0019538~protein metabolic process,GO:0042982~amyloid precursor protein metabolic process,GO:0043067~regulation of programmed cell death,GO:0043068~positive regulation of programmed cell …
ENSG00000205464	ATP6AP1L	5	0	protein_coding	0	0	0	Amyotrophic Lateral Sclerosis,Creatinine,Esophagitis,	IMMUNE,METABOLIC,NEUROLOGICAL,	GO:0006811~ion transport,GO:0006818~hydrogen transport,GO:0034220~ion transmembrane transport,GO:0044765~single-organism transport,GO:0055085~transmembrane transport,GO:0090662~ATP hydrolysis coupled transmembrane transport,
ENSG00000213931	HBE1	11	The epsilon globin gene (HBE) is normally expressed in the embryonic yolk sac: two epsilon chains together with two zeta chains (an alpha-like globin) constitute the embryonic hemoglobin Hb Gower I; two epsilon chains together with two alpha chains form the embryonic Hb Gower II. Both of these embryonic hemoglobins are normally supplanted by fetal, and later, adult hemoglobin. The five beta-like …	protein_coding	0	0	The epsilon chain is a beta-type chain of early mammalian embryonic hemoglobin.	Beta thalassemia/hemoglobin E disease,Blood Sedimentation,Fetal Hemoglobin,Malaria, Cerebral,Obesity|POF - Premature ovarian failure|POLYCYSTIC OVARIAN SYNDROME|Polycystic Ovary Syndrome|Primary Ovarian Insufficiency|Puberty, Delayed|Puberty, Precocious|Thrombophilia|Tobacco Use Disorder,pregnancy loss,Thalassemia,thalassemia; thalassemia, beta,	HEMATOLOGICAL,INFECTION,METABOLIC,REPRODUCTION,	GO:0006461~protein complex assembly,GO:0007596~blood coagulation,GO:0007599~hemostasis,GO:0015669~gas transport,GO:0042060~wound healing,GO:0044765~single-organism transport,GO:0065003~macromolecular complex assembly,GO:0071822~protein complex subunit organization,
ENSG00000214733	RP11-429J17.8	8	-	antisense
ENSG00000215267	AKR1C7P	10	-	transcribed_unprocessed_pseudogene	0	0	0
ENSG00000215734	MRPL20P1	21	-	processed_pseudogene	0	0	0
ENSG00000222405	RNU4-65P	12	-	snRNA	0	0	0
ENSG00000222488	RNU6-285P	8	-	snRNA	0	0	0
ENSG00000226229	RPLP0P1	20	-	processed_pseudogene	0	0	0
ENSG00000226501	USF1P1	21	-	processed_pseudogene	0	0	0
ENSG00000226990	RP11-543F8.2	10	-	lincRNA	0	0	0
	RP5-1104E15.6
ENSG00000227883	ATP6V0E1P4	1	-	processed_pseudogene	0	0	0
ENSG00000227945	RP11-103C16.2	6	-	antisense	0	0	0
ENSG00000228035	RP4-663N10.1	1	-	antisense	0	0	0
ENSG00000228563	AL133247.2	2	-	antisense	0	0	0
ENSG00000229057	RPS3AP54	9	-	processed_pseudogene	0	0	0
ENSG00000229093	OR51AB1P	11	-	unprocessed_pseudogene	0	0	0
ENSG00000229899	AC084290.2	12	-	processed_pseudogene	0	0	0
ENSG00000230735	RP11-413E1.4	1	-	sense_intronic	0	0	0
ENSG00000231731	AC010976.2	2	-	antisense	0	0	0
ENSG00000231999	FLJ27354	1	0	antisense	0	0	0
ENSG00000232190	RP11-134D3.1	16	0	lincRNA	0	0	0
ENSG00000232679	RP11-400N13.3	1	-	lincRNA	0	0	0
ENSG00000233338	TLR8-AS1	X	-	antisense	0	0	0
ENSG00000234318	RP4-771M4.3	1	-	lincRNA	0	0	0
ENSG00000234423	LINC01250	2	0	lincRNA	0	0	0
ENSG00000235337	AC114765.2	2	-	lincRNA	0	0	0
ENSG00000236115	RP11-62C3.6	9	-	antisense	0	0	0
ENSG00000236230	RP11-400N13.1	1	-	lincRNA	0	0	0
ENSG00000237813	AC002066.1	7	-	antisense	0	0	0
ENSG00000239440	RP11-260O18.1	3	0	lincRNA	0	0	0
ENSG00000239498	AC114765.1	2	0	lincRNA	0	0	0
ENSG00000240891	PLCXD2	3	0	protein_coding	0	Phospholipases are a group of enzymes that hydrolyze phospholipids into fatty acids and other lipophilic molecules. There are four major classes; phospholipase A, phospholipase B, phosphoinositide-specific phospholipase C and phospholipase D.	0	Body Fat Distribution,Cognitive performance ,Hematocrit,Narcolepsy,Tobacco Use Disorder,	CHEMDEPENDENCY,HEMATOLOGICAL,METABOLIC,NEUROLOGICAL,	GO:0007165~signal transduction,GO:0016042~lipid catabolic process,
ENSG00000241684	ADAMTS9-AS2	3	0	antisense	0	0	0
ENSG00000241810	HMGN2P13	3	-	processed_pseudogene	0	0	0
ENSG00000241984	RPL7AP2	14	0	processed_pseudogene	0	0	0
ENSG00000242107	LINC01100	3	0	lincRNA	0	0	0
ENSG00000242113	RN7SL124P	2	0	misc_RNA	0	0	0
ENSG00000242120	RP11-231I13.2	3	0	antisense	0	0	0
	RP1-63G5.5
ENSG00000244040	IL12A-AS1	3	0	antisense	0	0	0
ENSG00000248343	RP11-556G22.2	4	0	antisense	0	0	0
ENSG00000248975	CTD-2251F13.1	14	0	lincRNA	0	0	0
ENSG00000249797	CTD-3179P9.1	5	0	lincRNA	0	0	0
ENSG00000250137	RP11-380P13.1	4	-	antisense	0	0	0
ENSG00000251314	CTD-2337A12.1	5	0	antisense	0	0	0
ENSG00000251574	RP11-6N13.1	5	0	lincRNA	0	0	0
ENSG00000252540	RNU6-919P	20	0	snRNA	0	0	0
ENSG00000252705	RNU6-175P	2	0	snRNA	0	0	0
ENSG00000252978	RN7SKP183	X	0	misc_RNA	0	0	0
ENSG00000254007	RP11-281H11.1	8	0	lincRNA	0	0	0
ENSG00000254987	RP11-563P16.1	11	0	lincRNA	0	0	0
ENSG00000255944	RP11-407A16.4	12	0	lincRNA	0	0	0
ENSG00000256540	RP11-598F7.6	12	0	lincRNA	0	0	0
ENSG00000256694	RP11-598F7.5	12	0	antisense	0	0	0
ENSG00000256732	RP11-407A16.3	12	0	lincRNA	0	0	0
	RP11-611E13.2
	RP11-140I24.1
ENSG00000259377	CTD-2308G16.1	15	0	sense_intronic	0	0	0
ENSG00000259448	RP11-16E12.1	15	0	lincRNA	0	0	0
ENSG00000261749	RP11-152O14.1	16	0	lincRNA	0	0	0
ENSG00000256694	RP11-598F7.5	12	0	antisense	0	0	0
ENSG00000256540	RP11-598F7.6	12	0	lincRNA	0	0	0
ENSG00000120645	IQSEC3	12	0	protein_coding	0	0	Acts as a guanine nucleotide exchange factor (GEF) for ARF1.	Bone Density,Heart Failure,	CARDIOVASCULAR,METABOLIC,	GO:0007010~cytoskeleton organization,GO:0007165~signal transduction,GO:0009966~regulation of signal transduction,GO:0030036~actin cytoskeleton organization,GO:0035556~intracellular signal transduction,GO:0043085~positive regulation of catalytic activity,GO:0051336~regulation of hydrolase activity,GO:1902531~regulation of intracellular signal transduction,GO:1902589~single-organism organelle organ…
	AC007881.1
ENSG00000264525	MIR4778	2	0	miRNA	0	0	0
ENSG00000264684	MIR4773-1	2	0	miRNA	0	0	0
ENSG00000266863	RN7SL123P	9	-	misc_RNA	0	0	0
ENSG00000267005	AC002984.2	19	-	processed_pseudogene	0	0	0
ENSG00000267011	CTB-50L17.16	19	-	lincRNA	0	0	0
ENSG00000267049	AC002398.13	19	-	antisense	0	0	0
ENSG00000267120	AD000671.6	19	-	protein_coding	0	0	0
ENSG00000267328	AC002398.12	19	-	antisense	0	0	0
	LINC00669				0	0	0
ENSG00000267439	AC002398.11	19	-	antisense	0	0	0
ENSG00000267796	LIN37	19	This gene encodes a protein expressed in the eye. [provided by RefSeq, Jul 2008]	protein_coding	0	0	0
ENSG00000268721	RP11-588H23.5	12	-	processed_pseudogene	0	0	0
ENSG00000271424	RP11-647O20.1	14	0	processed_pseudogene	0	0	0
ENSG00000271860	RP11-436D23.1	6	0	lincRNA	0	0	0
ENSG00000272694	RP1-63G5.8	22	0	antisense	0	0	0
ENSG00000152894	PTPRK	6	The protein encoded by this gene is a member of the protein tyrosine phosphatase (PTP) family. PTPs are known to be signaling molecules that regulate a variety of cellular processes including cell growth, differentiation, mitotic cycle, and oncogenic transformation. This PTP possesses an extracellular region, a single transmembrane region, and two tandem catalytic domains, and thus represents a r…	protein_coding	0	0	Regulation of processes involving cell contact and adhesion such as growth control, tumor invasion, and metastasis. Negative regulator of EGFR signaling pathway. Forms complexes with beta-catenin and gamma-catenin/plakoglobin. Beta-catenin may be a substrate for the catalytic activity of PTPRK/PTP-kappa.	Albuminuria,Apolipoproteins B,Celiac disease,Cholesterol, LDL,Echocardiography,gamma-Glutamylcyclotransferase,hearing loss,Tobacco Use Disorder,Urinalysis,	AGING,CARDIOVASCULAR,CHEMDEPENDENCY,IMMUNE,METABOLIC,RENAL,	GO:0000302~response to reactive oxygen species,GO:0006139~nucleobase-containing compound metabolic process,GO:0006796~phosphate-containing compound metabolic process,GO:0007160~cell-matrix adhesion,GO:0007165~signal transduction,GO:0007166~cell surface receptor signaling pathway,GO:0007399~nervous system development,GO:0008285~negative regulation of cell proliferation,GO:0009059~macromolecule bio…
ENSG00000180900	SCRIB	8	This gene encodes a protein that was identified as being similar to the Drosophila scribble protein. The mammalian protein is involved in tumor suppression pathways. As a scaffold protein involved in cell polarization processes, this protein binds to many other proteins. The encoded protein binds to papillomavirus E6 protein via its PDZ domain and the C-terminus of E6. Two alternatively spliced t…	protein_coding	0	0	Scaffold protein involved in different aspects of polarized cells differentiation regulating epithelial and neuronal morphogenesis. Most probably functions in the establishment of apico-basal cell polarity. May function in cell proliferation regulating progression from G1 to S phase and as a positive regulator of apoptosis for instance during acinar morphogenesis of the mammary epithelium. May al…
ENSG00000275149	RP11-427J23.1	13	0	lincRNA
	Metazoa_SRP				0	0	0
ENSG00000277654	RP11-255M2.3	15	0	lincRNA	0	0	0
ENSG00000277893	SRD5A2	2	0	protein_coding	0	0	Converts testosterone (T) into 5-alpha-dihydrotestosterone (DHT) and progesterone or corticosterone into their corresponding 5-alpha-3-oxosteroids. It plays a central role in sexual differentiation and androgen physiology.	aging,alopecia, androgenetic prostate cancer sex hormones,Alzheimer's disease ,androgen,androgen levels,androgenetic alopecia,autism,Breast Cancer,breast cancer ,breast cancer fibroadenoma,breast cancer; ovarian cancer,breast cancer|prostate cancer,breast or ovarian cancer,Cadaver|Prostatic Hyperplasia,cholesterol, HDL; cholesterol, LDL; breast cancer,Chronic renal failure|Kidney Failure, Chronic…	AGING,CANCER,CARDIOVASCULAR,DEVELOPMENTAL,METABOLIC,NEUROLOGICAL,NORMALVARIATION,PHARMACOGENOMIC,PSYCH,RENAL,REPRODUCTION,UNKNOWN,	GO:0001501~skeletal system development,GO:0006082~organic acid metabolic process,GO:0006702~androgen biosynthetic process,GO:0007267~cell-cell signaling,GO:0007399~nervous system development,GO:0007417~central nervous system development,GO:0007420~brain development,GO:0007548~sex differentiation,GO:0008202~steroid metabolic process,GO:0008207~C21-steroid hormone metabolic process,GO:0008209~andro…
ENSG00000278305	RP11-326L9.1	13	0	lincRNA	0	0	0
ENSG00000279248	RP11-643G5.1	11	0	TEC	0	0	0
ENSG00000279657	RP11-521H3.3	13	0	TEC	0	0	0
ENSG00000279739	CTB-105N12.2	5	0	TEC	0	0	0

## Sheet: B
A&S	Name	Chromosome	Description	Type	EntrezGene	UniProt	Disease	Area	MP
ENSG00000120784	ZFP30	19	0	protein_coding		May be involved in transcriptional regulation.	Apoplexy|Cerebral Hemorrhage|Cerebral Hemorrhages|Intracranial Hemorrhages|Stroke|Subarachnoid Hemorrhage,hypertension,	CARDIOVASCULAR,	GO:0006139~nucleobase-containing compound metabolic process,GO:0009059~macromolecule biosynthetic process,GO:0010467~gene expression,GO:0010468~regulation of gene expression,GO:0010556~regulation of macromolecule biosynthetic process,GO:0016070~RNA metabolic process,GO:0018130~heterocycle biosynthetic process,GO:0019219~regulation of nucleobase-containing compound metabolic process,GO:0019438~aro…
ENSG00000171817	ZNF540	19	0	protein_coding		May act as a transcriptional repressor.			GO:0006139~nucleobase-containing compound metabolic process,GO:0006518~peptide metabolic process,GO:0009059~macromolecule biosynthetic process,GO:0009890~negative regulation of biosynthetic process,GO:0010467~gene expression,GO:0010468~regulation of gene expression,GO:0010556~regulation of macromolecule biosynthetic process,GO:0010558~negative regulation of macromolecule biosynthetic process,GO:0…
ENSG00000173406	DAB1	1	The laminar organization of multiple neuronal types in the cerebral cortex is required for normal cognitive function. In mice, the disabled-1 gene plays a central role in brain development, directing the migration of cortical neurons past previously formed neurons to reach their proper layer. This gene is similar to disabled-1, and the protein encoded by this gene is thought to be a signal transd…	protein_coding	The laminar organization of multiple neuronal types in the cerebral cortex is required for normal cognitive function. In mice, the disabled-1 gene plays a central role in brain development, directing the migration of cortical neurons past previously formed neurons to reach their proper layer. This gene is similar to disabled-1, and the protein encoded by this gene is thought to be a signal transd…	Adapter molecule functioning in neural development. May regulate SIAH1 activity (By similarity).	Alzheimer Disease,Blood Coagulation Factors,Blood Pressure,Body Fat Distribution,Cholesterol, LDL,Eosinophils,Erythrocytes,HIV-1,smoking cessation,Tobacco Use Disorder,Triglycerides,Type 2 Diabetes| edema | rosiglitazone,Vitamin D Deficiency,	CARDIOVASCULAR,CHEMDEPENDENCY,HEMATOLOGICAL,INFECTION,METABOLIC,NEUROLOGICAL,PHARMACOGENOMIC,	GO:0000902~cell morphogenesis,GO:0000904~cell morphogenesis involved in differentiation,GO:0001764~neuron migration,GO:0006796~phosphate-containing compound metabolic process,GO:0007162~negative regulation of cell adhesion,GO:0007165~signal transduction,GO:0007399~nervous system development,GO:0007417~central nervous system development,GO:0007420~brain development,GO:0007494~midgut development,GO…
ENSG00000180458	CTD-3064H18.4	19	-	antisense
ENSG00000180479	ZNF571	19	0	protein_coding		May be involved in transcriptional regulation.			GO:0006139~nucleobase-containing compound metabolic process,GO:0009059~macromolecule biosynthetic process,GO:0010467~gene expression,GO:0010468~regulation of gene expression,GO:0010556~regulation of macromolecule biosynthetic process,GO:0016032~viral process,GO:0016070~RNA metabolic process,GO:0018130~heterocycle biosynthetic process,GO:0019058~viral life cycle,GO:0019219~regulation of nucleobase…
ENSG00000188227	ZNF793	19	0	protein_coding		May be involved in transcriptional regulation.			GO:0006139~nucleobase-containing compound metabolic process,GO:0009059~macromolecule biosynthetic process,GO:0010467~gene expression,GO:0010468~regulation of gene expression,GO:0010556~regulation of macromolecule biosynthetic process,GO:0016070~RNA metabolic process,GO:0018130~heterocycle biosynthetic process,GO:0019219~regulation of nucleobase-containing compound metabolic process,GO:0019438~aro…
ENSG00000188596	CFAP54	12	0	protein_coding		Required for assembly and function of cilia and flagella.	Cholesterol, HDL,Iron,Lymphocytes,	IMMUNE,METABOLIC,	GO:0000902~cell morphogenesis,GO:0001539~cilium or flagellum-dependent cell motility,GO:0007018~microtubule-based movement,GO:0007276~gamete generation,GO:0010927~cellular component assembly involved in morphogenesis,GO:0019953~sexual reproduction,GO:0030031~cell projection assembly,GO:0030154~cell differentiation,GO:0032989~cellular component morphogenesis,GO:0032990~cell part morphogenesis,GO:0…
ENSG00000189144	ZNF573	19	0	protein_coding		May be involved in transcriptional regulation.	longevity,	AGING,	GO:0006139~nucleobase-containing compound metabolic process,GO:0009059~macromolecule biosynthetic process,GO:0010467~gene expression,GO:0010468~regulation of gene expression,GO:0010556~regulation of macromolecule biosynthetic process,GO:0016070~RNA metabolic process,GO:0018130~heterocycle biosynthetic process,GO:0019219~regulation of nucleobase-containing compound metabolic process,GO:0019438~aro…
ENSG00000196381	ZNF781	19	0	protein_coding		May be involved in transcriptional regulation.			GO:0006139~nucleobase-containing compound metabolic process,GO:0009059~macromolecule biosynthetic process,GO:0010467~gene expression,GO:0010468~regulation of gene expression,GO:0010556~regulation of macromolecule biosynthetic process,GO:0016070~RNA metabolic process,GO:0018130~heterocycle biosynthetic process,GO:0019219~regulation of nucleobase-containing compound metabolic process,GO:0019438~aro…
ENSG00000258846	EEF1A1P33	12	0	processed_pseudogene
ENSG00000267470	ZNF571-AS1	19	0	antisense
ENSG00000276759	RP11-80I3.1	9	0	lincRNA
ENSG00000041515	MYO16	13	0	protein_coding		Myosins are actin-based motor molecules with ATPase activity. Unconventional myosins serve in intracellular movements. Their highly divergent tails are presumed to bind to membranous compartments, which would be moved relative to actin filaments. May be involved in targeting of the catalytic subunit of protein phosphatase 1 during brain development. Activates PI3K and concomitantly recruits the W…	Alcoholism,Apolipoproteins B,Basophils,Cholesterol,Cholesterol, HDL,Coronary Artery Disease,Creatinine,Diabetic Nephropathies,Heart Failure,Lipoproteins, VLDL,macular degeneration,Magnesium,Resistin,Respiratory Function Tests,Stroke,Tobacco Use Disorder,Triglycerides,Type 2 Diabetes| edema | rosiglitazone,	CARDIOVASCULAR,CHEMDEPENDENCY,IMMUNE,METABOLIC,NEUROLOGICAL,PHARMACOGENOMIC,RENAL,VISION,	GO:0000278~mitotic cell cycle,GO:0007346~regulation of mitotic cell cycle,GO:0007399~nervous system development,GO:0007417~central nervous system development,GO:0007420~brain development,GO:0008285~negative regulation of cell proliferation,GO:0010564~regulation of cell cycle process,GO:0010948~negative regulation of cell cycle process,GO:0021549~cerebellum development,GO:0022037~metencephalon dev…
ENSG00000065320	NTN1	17	Netrin is included in a family of laminin-related secreted proteins. The function of this gene has not yet been defined; however, netrin is thought to be involved in axon guidance and cell migration during development. Mutations and loss of expression of netrin suggest that variation in netrin may be involved in cancer development. [provided by RefSeq, Jul 2008]	protein_coding	Netrin is included in a family of laminin-related secreted proteins. The function of this gene has not yet been defined; however, netrin is thought to be involved in axon guidance and cell migration during development. Mutations and loss of expression of netrin suggest that variation in netrin may be involved in cancer development. [provided by RefSeq, Jul 2008]	Netrins control guidance of CNS commissural axons and peripheral motor axons. Its association with either DCC or some UNC5 receptors will lead to axon attraction or repulsion, respectively. It also serve as a survival factor via its association with its receptors which prevent the initiation of apoptosis. Involved in tumorigenesis by regulating apoptosis.	Diabetic Nephropathies,Lipids,Sodium,	METABOLIC,RENAL,	GO:0000902~cell morphogenesis,GO:0000904~cell morphogenesis involved in differentiation,GO:0001558~regulation of cell growth,GO:0001764~neuron migration,GO:0002009~morphogenesis of an epithelium,GO:0006929~substrate-dependent cell migration,GO:0006935~chemotaxis,GO:0007165~signal transduction,GO:0007399~nervous system development,GO:0007423~sensory organ development,GO:0008284~positive regulation…
ENSG00000086991	NOX4	11	This gene encodes a member of the NOX-family of enzymes that functions as the catalytic subunit the NADPH oxidase complex. The encoded protein is localized to non-phagocytic cells where it acts as an oxygen sensor and catalyzes the reduction of molecular oxygen to various reactive oxygen species (ROS). The ROS generated by this protein have been implicated in numerous biological functions includi…	protein_coding	This gene encodes a member of the NOX-family of enzymes that functions as the catalytic subunit the NADPH oxidase complex. The encoded protein is localized to non-phagocytic cells where it acts as an oxygen sensor and catalyzes the reduction of molecular oxygen to various reactive oxygen species (ROS). The ROS generated by this protein have been implicated in numerous biological functions includi…	Constitutive NADPH oxidase which generates superoxide intracellularly upon formation of a complex with CYBA/p22phox. Regulates signaling cascades probably through phosphatases inhibition. May function as an oxygen sensor regulating the KCNK3/TASK-1 potassium channel and HIF1A activity. May regulate insulin signaling cascade. May play a role in apoptosis, bone resorption and lipolysaccharide-media…	Amyotrophic Lateral Sclerosis,diabetes, type 2,Hepatopulmonary Syndrome|Liver Cirrhosis,HIV,Homocysteine,Tobacco Use Disorder,Type 2 Diabetes| edema | rosiglitazone,	CARDIOVASCULAR,CHEMDEPENDENCY,INFECTION,METABOLIC,NEUROLOGICAL,PHARMACOGENOMIC,UNKNOWN,	GO:0000096~sulfur amino acid metabolic process,GO:0000165~MAPK cascade,GO:0000302~response to reactive oxygen species,GO:0000902~cell morphogenesis,GO:0001894~tissue homeostasis,GO:0006082~organic acid metabolic process,GO:0006139~nucleobase-containing compound metabolic process,GO:0006259~DNA metabolic process,GO:0006796~phosphate-containing compound metabolic process,GO:0006801~superoxide metab…
ENSG00000116704	SLC35D1	1	Glycosylation of cellular glycoconjugates occurs in the endoplasmic reticulum (ER) and Golgi compartment, and requires transport of nucleotide sugars from the cytosol into the lumen of the ER and Golgi by specific transporters. The protein encoded by this gene resides in the ER, and transports both UDP-glucuronic acid (UDP-GlcA) and UDP-N-acetylgalactosamine (UDP-GalNAc) from the cytoplasm to the…	protein_coding	Glycosylation of cellular glycoconjugates occurs in the endoplasmic reticulum (ER) and Golgi compartment, and requires transport of nucleotide sugars from the cytosol into the lumen of the ER and Golgi by specific transporters. The protein encoded by this gene resides in the ER, and transports both UDP-glucuronic acid (UDP-GlcA) and UDP-N-acetylgalactosamine (UDP-GalNAc) from the cytoplasm to the…	Transports both UDP-glucuronic acid (UDP-GlcA) and UDP-N-acetylgalactosamine (UDP-GalNAc) from the cytoplasm to into the endoplasmic reticulum lumen. May participate in glucuronidation and/or chondroitin sulfate biosynthesis.	Tobacco Use Disorder,	CHEMDEPENDENCY,	GO:0001501~skeletal system development,GO:0006022~aminoglycan metabolic process,GO:0006139~nucleobase-containing compound metabolic process,GO:0008643~carbohydrate transport,GO:0009059~macromolecule biosynthetic process,GO:0009100~glycoprotein metabolic process,GO:0009225~nucleotide-sugar metabolic process,GO:0009790~embryo development,GO:0018130~heterocycle biosynthetic process,GO:0019438~aromat…
ENSG00000127074	RGS13	1	The protein encoded by this gene is a member of the regulator of G protein signaling (RGS) family. RGS family members share similarity with S. cerevisiae SST2 and C. elegans egl-10 proteins, which contain a characteristic conserved RGS domain. RGS proteins accelerate GTPase activity of G protein alpha-subunits, thereby driving G protein into their inactive GDP-bound form, thus negatively regulati…	protein_coding	The protein encoded by this gene is a member of the regulator of G protein signaling (RGS) family. RGS family members share similarity with S. cerevisiae SST2 and C. elegans egl-10 proteins, which contain a characteristic conserved RGS domain. RGS proteins accelerate GTPase activity of G protein alpha-subunits, thereby driving G protein into their inactive GDP-bound form, thus negatively regulati…	Inhibits signal transduction by increasing the GTPase activity of G protein alpha subunits thereby driving them into their inactive GDP-bound form. Binds to both G(i)-alpha and G(q)-alpha (By similarity).	Bulimia,Carcinoma, Squamous Cell|Head and Neck Neoplasms|Neoplasm Recurrence, Local|Neoplasms, Second Primary|Squamous cell carcinoma,	CANCER,PSYCH,	GO:0007165~signal transduction,GO:0007186~G-protein coupled receptor signaling pathway,GO:0008277~regulation of G-protein coupled receptor protein signaling pathway,GO:0009966~regulation of signal transduction,GO:0009968~negative regulation of signal transduction,GO:0010648~negative regulation of cell communication,GO:0043085~positive regulation of catalytic activity,GO:0045744~negative regulatio…
ENSG00000134470	IL15RA	10	This gene encodes a cytokine receptor that specifically binds interleukin 15 (IL15) with high affinity. The receptors of IL15 and IL2 share two subunits, IL2R beta and IL2R gamma. This forms the basis of many overlapping biological activities of IL15 and IL2. The protein encoded by this gene is structurally related to IL2R alpha, an additional IL2-specific alpha subunit necessary for high affinit…	protein_coding	This gene encodes a cytokine receptor that specifically binds interleukin 15 (IL15) with high affinity. The receptors of IL15 and IL2 share two subunits, IL2R beta and IL2R gamma. This forms the basis of many overlapping biological activities of IL15 and IL2. The protein encoded by this gene is structurally related to IL2R alpha, an additional IL2-specific alpha subunit necessary for high affinit…	High-affinity receptor for interleukin-15. Can signal both in cis and trans where IL15R from one subset of cells presents IL15 to neighboring IL2RG-expressing cells. Expression of different isoforms may alter or interfere with signal transduction. Isoform 5, isoform 6, isoform 7 and isoform 8 do not bind IL15. Signal transduction involves SYK.	Alzheimer's disease ,Asthma|Bronchiolitis, Viral|Respiratory Syncytial Virus Infections,Bladder Cancer,body mass,Body Weight|Obesity|Syndrome,Bronchiolitis, Viral|Respiratory Syncytial Virus Infections,Celiac Disease|,chronic obstructive pulmonary disease,Chronic renal failure|Kidney Failure, Chronic,esophageal adenocarcinoma,Graft vs Host Disease|Hematologic Neoplasms|Neoplasm Recurrence, Local,…	CANCER,IMMUNE,INFECTION,METABOLIC,NEUROLOGICAL,OTHER,RENAL,	GO:0002520~immune system development,GO:0002694~regulation of leukocyte activation,GO:0002696~positive regulation of leukocyte activation,GO:0007165~signal transduction,GO:0007166~cell surface receptor signaling pathway,GO:0007399~nervous system development,GO:0010721~negative regulation of cell development,GO:0030097~hemopoiesis,GO:0030098~lymphocyte differentiation,GO:0030101~natural killer cel…
ENSG00000138185	ENTPD1	10	The protein encoded by this gene is a plasma membrane protein that hydrolyzes extracellular ATP and ADP to AMP. Inhibition of this protein's activity may confer anticancer benefits. Several transcript variants encoding different isoforms have been found for this gene. [provided by RefSeq, Aug 2015]	protein_coding	The protein encoded by this gene is a plasma membrane protein that hydrolyzes extracellular ATP and ADP to AMP. Inhibition of this protein's activity may confer anticancer benefits. Several transcript variants encoding different isoforms have been found for this gene. [provided by RefSeq, Aug 2015]	In the nervous system, could hydrolyze ATP and other nucleotides to regulate purinergic neurotransmission. Could also be implicated in the prevention of platelet aggregation by hydrolyzing platelet-activating ADP to AMP. Hydrolyzes ATP and ADP equally well.	Alzheimer's disease ,Diabetes Mellitus, Type 2|Diabetic Nephropathies|Disease Models, Animal|Kidney Failure, Chronic,Tobacco Use Disorder,	CHEMDEPENDENCY,METABOLIC,NEUROLOGICAL,	GO:0007596~blood coagulation,GO:0007599~hemostasis,GO:0042060~wound healing,
ENSG00000151892	GFRA1	10	Glial cell line-derived neurotrophic factor (GDNF) and neurturin (NTN) are two structurally related, potent neurotrophic factors that play key roles in the control of neuron survival and differentiation. The protein encoded by this gene is a member of the GDNF receptor family. It is a glycosylphosphatidylinositol(GPI)-linked cell surface receptor for both GDNF and NTN, and mediates activation of …	protein_coding	This gene encodes a member of the glial cell line-derived neurotrophic factor receptor (GDNFR) family of proteins. The encoded preproprotein is proteolytically processed to generate the mature receptor. Glial cell line-derived neurotrophic factor (GDNF) and neurturin (NTN) are two structurally related, potent neurotrophic factors that play key roles in the control of neuron survival and different…	Receptor for GDNF. Mediates the GDNF-induced autophosphorylation and activation of the RET receptor (By similarity).	Alzheimer's disease ,hepatitis C; liver cancer,Hirschsprung Disease|Hydronephrosis|Vesico-Ureteral Reflux,Hirschsprung's disease,Hyperparathyroidism, Secondary,Leukocyte Count,Socioeconomic Factors,thyroid cancer,Tobacco Use Disorder,	CANCER,CHEMDEPENDENCY,HEMATOLOGICAL,METABOLIC,NEUROLOGICAL,OTHER,UNKNOWN,	GO:0000165~MAPK cascade,GO:0006796~phosphate-containing compound metabolic process,GO:0007165~signal transduction,GO:0007166~cell surface receptor signaling pathway,GO:0007399~nervous system development,GO:0019538~protein metabolic process,GO:0023014~signal transduction by protein phosphorylation,GO:0035556~intracellular signal transduction,GO:0036211~protein modification process,GO:0043085~posit…
ENSG00000152763	WDR78	1	0	protein_coding					GO:0002520~immune system development,GO:0030097~hemopoiesis,GO:0030154~cell differentiation,GO:0048513~animal organ development,GO:0048534~hematopoietic or lymphoid organ development,GO:0048731~system development,
ENSG00000153707	PTPRD	9	The protein encoded by this gene is a member of the protein tyrosine phosphatase (PTP) family. PTPs are known to be signaling molecules that regulate a variety of cellular processes including cell growth, differentiation, mitotic cycle, and oncogenic transformation. This PTP contains an extracellular region, a single transmembrane segment and two tandem intracytoplasmic catalytic domains, and thu…	protein_coding	The protein encoded by this gene is a member of the protein tyrosine phosphatase (PTP) family. PTPs are known to be signaling molecules that regulate a variety of cellular processes including cell growth, differentiation, mitotic cycle, and oncogenic transformation. This PTP contains an extracellular region, a single transmembrane segment and two tandem intracytoplasmic catalytic domains, and thu…		Alcoholism,Arteries,Asthma,Asthma|Hypersensitivity,Atherosclerosis|Thrombosis,Attention deficit hyperactivity disorder and conduct disorder,Body Height,Body Mass Index,Body Weight,Brain,Breath Tests,Celiac Disease|,Cholesterol,Cholesterol, HDL,Cholesterol, LDL,Chronic renal failure|Kidney Failure, Chronic,Coronary Disease,Creatinine,Diabetes Mellitus,Diabetes Mellitus, Type 2,Disease,Echocardiogr…	CANCER,CARDIOVASCULAR,CHEMDEPENDENCY,DEVELOPMENTAL,HEMATOLOGICAL,IMMUNE,METABOLIC,NEUROLOGICAL,OTHER,PHARMACOGENOMIC,PSYCH,RENAL,UNKNOWN,	GO:0000902~cell morphogenesis,GO:0000904~cell morphogenesis involved in differentiation,GO:0006796~phosphate-containing compound metabolic process,GO:0007165~signal transduction,GO:0007166~cell surface receptor signaling pathway,GO:0007267~cell-cell signaling,GO:0007399~nervous system development,GO:0007416~synapse assembly,GO:0010720~positive regulation of cell development,GO:0010769~regulation …
ENSG00000162882	HAAO	2	3-Hydroxyanthranilate 3,4-dioxygenase is a monomeric cytosolic protein belonging to the family of intramolecular dioxygenases containing nonheme ferrous iron. It is widely distributed in peripheral organs, such as liver and kidney, and is also present in low amounts in the central nervous system. HAAO catalyzes the synthesis of quinolinic acid (QUIN) from 3-hydroxyanthranilic acid. QUIN is an exc…	protein_coding	3-Hydroxyanthranilate 3,4-dioxygenase is a monomeric cytosolic protein belonging to the family of intramolecular dioxygenases containing nonheme ferrous iron. It is widely distributed in peripheral organs, such as liver and kidney, and is also present in low amounts in the central nervous system. HAAO catalyzes the synthesis of quinolinic acid (QUIN) from 3-hydroxyanthranilic acid. QUIN is an exc…	Catalyzes the oxidative ring opening of 3-hydroxyanthranilate to 2-amino-3-carboxymuconate semialdehyde, which spontaneously cyclizes to quinolinate.	Alcoholism,Amyotrophic Lateral Sclerosis,Celiac Disease|,Heart Rate,Hemoglobin A, Glycosylated,Multiple Sclerosis,	CARDIOVASCULAR,CHEMDEPENDENCY,HEMATOLOGICAL,IMMUNE,NEUROLOGICAL,	GO:0006082~organic acid metabolic process,GO:0006139~nucleobase-containing compound metabolic process,GO:0006732~coenzyme metabolic process,GO:0006753~nucleoside phosphate metabolic process,GO:0006796~phosphate-containing compound metabolic process,GO:0009072~aromatic amino acid family metabolic process,GO:0009308~amine metabolic process,GO:0010038~response to metal ion,GO:0010043~response to zin…
ENSG00000165995	CACNB2	10	This gene encodes a subunit of a voltage-dependent calcium channel protein that is a member of the voltage-gated calcium channel superfamily. The gene product was originally identified as an antigen target in Lambert-Eaton myasthenic syndrome, an autoimmune disorder. Mutations in this gene are associated with Brugada syndrome. Alternatively spliced variants encoding different isoforms have been d…	protein_coding	This gene encodes a subunit of a voltage-dependent calcium channel protein that is a member of the voltage-gated calcium channel superfamily. The gene product was originally identified as an antigen target in Lambert-Eaton myasthenic syndrome, an autoimmune disorder. Mutations in this gene are associated with Brugada syndrome. Alternatively spliced variants encoding different isoforms have been d…	The beta subunit of voltage-dependent calcium channels contributes to the function of the calcium channel by increasing peak calcium current, shifting the voltage dependencies of activation and inactivation, modulating G protein inhibition and controlling the alpha-1 subunit membrane targeting.	Alcoholism,Alzheimer's disease ,Blood Pressure,C-Reactive Protein,Diastolic blood pressure,Echocardiography,Heart Rate,hypertension,Lipids,Lipoproteins, VLDL,Migraine without Aura,Narcolepsy,protein quantitative trait loci,quantitative traits,smoking cessation,Stroke,systolic blood pressure,Tobacco Use Disorder,	CARDIOVASCULAR,CHEMDEPENDENCY,METABOLIC,NEUROLOGICAL,OTHER,	GO:0001508~action potential,GO:0003015~heart process,GO:0006811~ion transport,GO:0006936~muscle contraction,GO:0007009~plasma membrane organization,GO:0007267~cell-cell signaling,GO:0007528~neuromuscular junction development,GO:0007600~sensory perception,GO:0008015~blood circulation,GO:0022898~regulation of transmembrane transporter activity,GO:0030048~actin filament-based movement,GO:0032409~reg…
ENSG00000180773	SLC36A4	11	SLC36A4 belongs to the SLC36 family of amino acid transporters based on sequence similarity with other family members (e.g., SLC36A1; MIM 606561). SLC36 proteins contain about 500 amino acids and have 9 to 11 transmembrane domains. Unlike other SLC36 family members, which are proton-coupled amino acid transporters, SLC36A4 is a high-affinity/low-capacity non-proton-coupled amino acid transporter …	protein_coding	SLC36A4 belongs to the SLC36 family of amino acid transporters based on sequence similarity with other family members (e.g., SLC36A1; MIM 606561). SLC36 proteins contain about 500 amino acids and have 9 to 11 transmembrane domains. Unlike other SLC36 family members, which are proton-coupled amino acid transporters, SLC36A4 is a high-affinity/low-capacity non-proton-coupled amino acid transporter …	Functions as a sodium-independent electroneutral transporter for tryptophan, proline and alanine. Inhibited by sarcosine.			GO:0006811~ion transport,GO:0015849~organic acid transport,GO:0044765~single-organism transport,GO:0055085~transmembrane transport,GO:0071702~organic substance transport,GO:0071705~nitrogen compound transport,GO:1903825~organic acid transmembrane transport,
ENSG00000180785	OR51E1	11	Olfactory receptors interact with odorant molecules in the nose, to initiate a neuronal response that triggers the perception of a smell. The olfactory receptor proteins are members of a large family of G-protein-coupled receptors (GPCR) arising from single coding-exon genes. Olfactory receptors share a 7-transmembrane domain structure with many neurotransmitter and hormone receptors and are resp…	protein_coding	Olfactory receptors interact with odorant molecules in the nose, to initiate a neuronal response that triggers the perception of a smell. The olfactory receptor proteins are members of a large family of G-protein-coupled receptors (GPCR) arising from single coding-exon genes. Olfactory receptors share a 7-transmembrane domain structure with many neurotransmitter and hormone receptors and are resp…	Odorant receptor.	Blood Pressure,Cholesterol,	CARDIOVASCULAR,METABOLIC,	GO:0007165~signal transduction,GO:0007186~G-protein coupled receptor signaling pathway,GO:0007600~sensory perception,GO:0050907~detection of chemical stimulus involved in sensory perception,
ENSG00000187672	ERC2	3	This gene encodes a protein that belongs to the Rab3-interacting molecule (RIM)-binding protein family. Members of this protein family form part of the cytomatrix at the active zone (CAZ) complex and function as regulators of neurotransmitter release. Alternative splicing results in multiple transcript variants. [provided by RefSeq, Nov 2015]	protein_coding	This gene encodes a protein that belongs to the Rab3-interacting molecule (RIM)-binding protein family. Members of this protein family form part of the cytomatrix at the active zone (CAZ) complex and function as regulators of neurotransmitter release. Alternative splicing results in multiple transcript variants. [provided by RefSeq, Nov 2015]	Thought to be involved in the organization of the cytomatrix at the nerve terminals active zone (CAZ) which regulates neurotransmitter release. Seems to act together with BSN. May recruit liprin-alpha proteins to the CAZ.	Alcoholism,Cholesterol, HDL,Creatinine,Eosinophils,Glucose,Heart Failure,hip geometry,Mental Disorders,Myocardial Infarction,Phosphorus,Tobacco Use Disorder,Triglycerides,Varicose Veins,	CARDIOVASCULAR,CHEMDEPENDENCY,HEMATOLOGICAL,METABOLIC,PSYCH,
ENSG00000198160	MIER1	1	This gene encodes a protein that was first identified in Xenopus laevis by its role in a mesoderm induction early response (MIER). The encoded protein functions as a transcriptional regulator. Alternatively spliced transcript variants encode multiple isoforms, some of which lack a C-terminal nuclear localization signal. [provided by RefSeq, May 2013]	protein_coding	This gene encodes a protein that was first identified in Xenopus laevis by its role in a mesoderm induction early response (MIER). The encoded protein functions as a transcriptional regulator. Alternatively spliced transcript variants encode multiple isoforms, some of which lack a C-terminal nuclear localization signal. [provided by RefSeq, May 2013]	Transcriptional repressor regulating the expression of a number of genes including SP1 target genes. Probably functions through recruitment of HDAC1 a histone deacetylase involved in chromatin silencing.			GO:0006139~nucleobase-containing compound metabolic process,GO:0006325~chromatin organization,GO:0006342~chromatin silencing,GO:0007165~signal transduction,GO:0009059~macromolecule biosynthetic process,GO:0009890~negative regulation of biosynthetic process,GO:0009966~regulation of signal transduction,GO:0009967~positive regulation of signal transduction,GO:0010467~gene expression,GO:0010468~regul…
ENSG00000198929	NOS1AP	1	This gene encodes a cytosolic protein that binds to the signaling molecule, neuronal nitric oxide synthase (nNOS). This protein has a C-terminal PDZ-binding domain that mediates interactions with nNOS and an N-terminal phosphotyrosine binding (PTB) domain that binds to the small monomeric G protein, Dexras1. Studies of the related mouse and rat proteins have shown that this protein functions as a…	protein_coding	This gene encodes a cytosolic protein that binds to the signaling molecule, neuronal nitric oxide synthase (nNOS). This protein has a C-terminal PDZ-binding domain that mediates interactions with nNOS and an N-terminal phosphotyrosine binding (PTB) domain that binds to the small monomeric G protein, Dexras1. Studies of the related mouse and rat proteins have shown that this protein functions as a…	Adapter protein involved in neuronal nitric-oxide (NO) synthesis regulation via its association with nNOS/NOS1. The complex formed with NOS1 and synapsins is necessary for specific NO and synapsin functions at a presynaptic level. Mediates an indirect interaction between NOS1 and RASD1 leading to enhance the ability of NOS1 to activate RASD1. Competes with DLG4 for interaction with NOS1, possibly…	Arrhythmias, Cardiac|Death, Sudden, Cardiac|,Arrhythmias, Cardiac|Death, Sudden|Long QT Syndrome,Arrhythmias, Cardiac|Long QT Syndrome,atherosclerosis,Bipolar Disorder,cardiac death QT interval,cardiac repolarization,Cardiovascular Diseases,Death, Sudden, Cardiac,Death, Sudden, Cardiac|Heart Diseases,Death, Sudden, Cardiac|Long QT Syndrome,Diabetes Mellitus,Diabetes Mellitus, Type 2,Diabetes Mell…	CARDIOVASCULAR,CHEMDEPENDENCY,HEMATOLOGICAL,IMMUNE,METABOLIC,PHARMACOGENOMIC,PSYCH,UNKNOWN,	GO:0001508~action potential,GO:0003015~heart process,GO:0003062~regulation of heart rate by chemical signal,GO:0006809~nitric oxide biosynthetic process,GO:0006811~ion transport,GO:0006936~muscle contraction,GO:0007165~signal transduction,GO:0008015~blood circulation,GO:0009891~positive regulation of biosynthetic process,GO:0009966~regulation of signal transduction,GO:0009967~positive regulation …
ENSG00000203963	C1orf141	1	0	protein_coding			Leprosy,	INFECTION,
ENSG00000218512	SPTLC1P2	6	-	processed_pseudogene
ENSG00000224186	C5orf66	5	-	antisense
ENSG00000226051	ZNF503-AS1	10	0	lincRNA
ENSG00000226688	ENTPD1-AS1	10	0	antisense
ENSG00000229140	CCDC26	8	0	lincRNA			Asthma|Brain Neoplasms|Eczema|Glioma|Hay fever|Hypersensitivity|Rhinitis, Allergic, Seasonal,Brain Neoplasms|Glioma,Glioma,	CANCER,
ENSG00000230920	RP11-527D15.1	9	0	lincRNA
ENSG00000232202	AC098824.6	2	-	processed_pseudogene
ENSG00000232526	VDAC1P13	2	-	processed_pseudogene
ENSG00000236913	AC025750.5	2	-	processed_pseudogene
ENSG00000253434	RP11-1101K5.1	8	-	lincRNA
ENSG00000253926	RP11-26E5.1	8	0	lincRNA
	ZNF503					May function as a transcriptional repressor.
ENSG00000275678	RP4-547N15.3	1	0	sense_intronic
ENSG00000278128	RP11-440J4.2	6	0	processed_pseudogene
ENSG00000279295	RP11-683O4.1	11	0	TEC

## Sheet: C
R&S	Name	Chromosome	Description	Type	EntrezGene	fRNAdb	Tocris	UniProt	Disease	Area	MP
ENSG00000070748	CHAT	10	This gene encodes an enzyme which catalyzes the biosynthesis of the neurotransmitter acetylcholine. This gene product is a characteristic feature of cholinergic neurons, and changes in these neurons may explain some of the symptoms of Alzheimer's disease. Polymorphisms in this gene have been associated with Alzheimer's disease and mild cognitive impairment. Mutations in this gene are associated w…	protein_coding	This gene encodes an enzyme which catalyzes the biosynthesis of the neurotransmitter acetylcholine. This gene product is a characteristic feature of cholinergic neurons, and changes in these neurons may explain some of the symptoms of Alzheimer's disease. Polymorphisms in this gene have been associated with Alzheimer's disease and mild cognitive impairment. Mutations in this gene are associated w…			Catalyzes the reversible synthesis of acetylcholine (ACh) from acetyl CoA and choline at cholinergic synapses.	Acquired Immunodeficiency Syndrome|Disease Progression,Alzheimer Disease|Alzheimer's Disease|Amnesia,Alzheimer's Disease,Alzheimer's disease ,Alzheimers disease,Bipolar Disorder,Depression,Hypercholesterolemia|LDLC levels,Schizophrenia,several psychiatric disorders,Tobacco Use Disorder,Type 2 Diabetes| edema | rosiglitazone,Weight Gain,	CHEMDEPENDENCY,INFECTION,METABOLIC,NEUROLOGICAL,PHARMACOGENOMIC,PSYCH,	GO:0006836~neurotransmitter transport,GO:0007267~cell-cell signaling,GO:0007269~neurotransmitter secretion,GO:0023061~signal release,GO:0042133~neurotransmitter metabolic process,GO:0042136~neurotransmitter biosynthetic process,GO:0044765~single-organism transport,GO:0046470~phosphatidylcholine metabolic process,GO:0046903~secretion,GO:0099536~synaptic signaling,
ENSG00000101333	PLCB4	20	The protein encoded by this gene catalyzes the formation of inositol 1,4,5-trisphosphate and diacylglycerol from phosphatidylinositol 4,5-bisphosphate. This reaction uses calcium as a cofactor and plays an important role in the intracellular transduction of many extracellular signals in the retina. Multiple transcript variants encoding different isoforms have been found for this gene. [provided b…	protein_coding	The protein encoded by this gene catalyzes the formation of inositol 1,4,5-trisphosphate and diacylglycerol from phosphatidylinositol 4,5-bisphosphate. This reaction uses calcium as a cofactor and plays an important role in the intracellular transduction of many extracellular signals in the retina. Multiple transcript variants encoding different isoforms have been found for this gene. [provided b…		Phospholipases are a group of enzymes that hydrolyze phospholipids into fatty acids and other lipophilic molecules. There are four major classes; phospholipase A, phospholipase B, phosphoinositide-specific phospholipase C and phospholipase D.	The production of the second messenger molecules diacylglycerol (DAG) and inositol 1,4,5-trisphosphate (IP3) is mediated by activated phosphatidylinositol-specific phospholipase C enzymes. This form has a role in retina signal transduction.	Alcoholism,Body Mass Index,Body Weight,bronchodilator response,HIV,Leukocyte Count,metabolic syndrome,neutrophil count ,Parkinson Disease,Platelet Count,Psychiatric Disorders,several psychiatric disorders,Tobacco Use Disorder,Tunica Media,Type 2 Diabetes| edema | rosiglitazone,	CARDIOVASCULAR,CHEMDEPENDENCY,HEMATOLOGICAL,IMMUNE,INFECTION,METABOLIC,NEUROLOGICAL,PHARMACOGENOMIC,PSYCH,	GO:0006066~alcohol metabolic process,GO:0006796~phosphate-containing compound metabolic process,GO:0007165~signal transduction,GO:0016042~lipid catabolic process,GO:0019637~organophosphate metabolic process,GO:0035556~intracellular signal transduction,GO:0043647~inositol phosphate metabolic process,
ENSG00000107077	KDM4C	9	This gene is a member of the Jumonji domain 2 (JMJD2) family. The encoded protein is a trimethylation-specific demethylase, and converts specific trimethylated histone residues to the dimethylated form. This enzymatic action regulates gene expression and chromosome segregation. Chromosomal aberrations and changes in expression of this gene may be found in tumor cells. Alternative splicing results…	protein_coding	This gene is a member of the Jumonji domain 2 (JMJD2) family. The encoded protein is a trimethylation-specific demethylase, and converts specific trimethylated histone residues to the dimethylated form. This enzymatic action regulates gene expression and chromosome segregation. Chromosomal aberrations and changes in expression of this gene may be found in tumor cells. Alternative splicing results…			Histone demethylase that specifically demethylates Lys-9 and Lys-36 residues of histone H3, thereby playing a central role in histone code. Does not demethylate histone H3 Lys-4, H3 Lys-27 nor H4 Lys-20. Demethylates trimethylated H3 Lys-9 and H3 Lys-36 residue, while it has no activity on mono- and dimethylated residues. Demethylation of Lys residue generates formaldehyde and succinate.	autism,Blood Pressure,Body Composition,Body Mass Index,Bone Density,Carcinoma, Squamous Cell|Esophageal Neoplasms,Esophageal Neoplasms|Head and Neck Neoplasms|Laryngeal Neoplasms|Mouth Neoplasms|Pharyngeal Neoplasms,Heart Failure,Heart Rate,Lipoproteins,Myocardial Infarction,Response to radiation,Schizophrenia,Tobacco Use Disorder,Triglycerides,	CANCER,CARDIOVASCULAR,CHEMDEPENDENCY,METABOLIC,OTHER,PSYCH,	GO:0006139~nucleobase-containing compound metabolic process,GO:0006325~chromatin organization,GO:0006482~protein demethylation,GO:0008284~positive regulation of cell proliferation,GO:0009059~macromolecule biosynthetic process,GO:0010467~gene expression,GO:0010468~regulation of gene expression,GO:0010556~regulation of macromolecule biosynthetic process,GO:0016070~RNA metabolic process,GO:0016577~h…
ENSG00000119965	C10orf88	10	0	protein_coding
ENSG00000137968	SLC44A5	1	0	protein_coding					Alzheimer Disease,Body Mass Index,Cardiovascular Diseases,Tobacco Use Disorder,	CARDIOVASCULAR,CHEMDEPENDENCY,METABOLIC,NEUROLOGICAL,	GO:0006811~ion transport,GO:0044765~single-organism transport,GO:0046470~phosphatidylcholine metabolic process,GO:0055085~transmembrane transport,GO:0071705~nitrogen compound transport,
ENSG00000147853	AK3	9	The protein encoded by this gene is a GTP:ATP phosphotransferase that is found in the mitochondrial matrix. Several transcript variants encoding a few different isoforms have been found for this gene. [provided by RefSeq, Dec 2010]	protein_coding	The protein encoded by this gene is a GTP:ATP phosphotransferase that is found in the mitochondrial matrix. Several transcript variants encoding a few different isoforms have been found for this gene. [provided by RefSeq, Dec 2010]			Involved in maintaining the homeostasis of cellular nucleotides by catalyzing the interconversion of nucleoside phosphates. Has GTP:AMP phosphotransferase and ITP:AMP phosphotransferase activities.	Acquired Immunodeficiency Syndrome|Disease Progression,hematological parameters,Platelet Count,	HEMATOLOGICAL,INFECTION,	GO:0006139~nucleobase-containing compound metabolic process,GO:0006753~nucleoside phosphate metabolic process,GO:0006796~phosphate-containing compound metabolic process,GO:0007596~blood coagulation,GO:0007599~hemostasis,GO:0009116~nucleoside metabolic process,GO:0018130~heterocycle biosynthetic process,GO:0019438~aromatic compound biosynthetic process,GO:0019637~organophosphate metabolic process,…
ENSG00000151883	PARP8	5	0	protein_coding			Poly (ADP-ribose) polymerase (PARP) catalyzes the post-translational modification of proteins by the addition of multiple ADP-ribose moieties. PARP transfers ADP-ribose from nicotinamide dinucleotide (NAD) to Glu/Asp residues on the substrate protein.		Cholesterol, HDL,Lipoproteins, VLDL,	METABOLIC,
ENSG00000155052	CNTNAP5	2	This gene product belongs to the neurexin family, members of which function in the vertebrate nervous system as cell adhesion molecules and receptors. This protein, like other neurexin proteins, contains epidermal growth factor repeats and laminin G domains. In addition, it includes an F5/8 type C domain, discoidin/neuropilin- and fibrinogen-like domains, and thrombospondin N-terminal-like domain…	protein_coding	This gene product belongs to the neurexin family, members of which function in the vertebrate nervous system as cell adhesion molecules and receptors. This protein, like other neurexin proteins, contains epidermal growth factor repeats and laminin G domains. In addition, it includes an F5/8 type C domain, discoidin/neuropilin- and fibrinogen-like domains, and thrombospondin N-terminal-like domain…			May play a role in the correct development and proper functioning of the peripheral and central nervous system and be involved in cell adhesion and intercellular communication.	autism,Bipolar Disorder,Blood Pressure,Body Mass Index,Body Weight Changes,Brain,Cell Adhesion Molecules,Cholesterol, LDL,E-Selectin,Echocardiography,Fibrinogen,Hemoglobin A, Glycosylated,Intelligence,Iron,null,response to antipsychotic treatment,Risperidone,Stroke,Tobacco Use Disorder,tonometry,Triglycerides,Tunica Media,	CARDIOVASCULAR,CHEMDEPENDENCY,HEMATOLOGICAL,METABOLIC,NEUROLOGICAL,OTHER,PHARMACOGENOMIC,PSYCH,UNKNOWN,
ENSG00000156170	NDUFAF6	8	This gene encodes a protein that localizes to mitochondria and contains a predicted phytoene synthase domain. The encoded protein plays an important role in the assembly of complex I (NADH-ubiquinone oxidoreductase) of the mitochondrial respiratory chain through regulation of subunit ND1 biogenesis. Mutations in this gene are associated with complex I enzymatic deficiency. [provided by RefSeq, No…	protein_coding	This gene encodes a protein that localizes to mitochondria and contains a predicted phytoene synthase domain. The encoded protein plays an important role in the assembly of complex I (NADH-ubiquinone oxidoreductase) of the mitochondrial respiratory chain through regulation of subunit ND1 biogenesis. Mutations in this gene are associated with complex I enzymatic deficiency. [provided by RefSeq, No…			Involved in the assembly of mitochondrial NADH:ubiquinone oxidoreductase complex (complex I) at early stages. May play a role in the biogenesis of MT-ND1.	Acquired Immunodeficiency Syndrome|Disease Progression,Response to radiation,Waist-Hip Ratio,	INFECTION,METABOLIC,OTHER,	GO:0006461~protein complex assembly,GO:0007005~mitochondrion organization,GO:0044765~single-organism transport,GO:0055085~transmembrane transport,GO:0065003~macromolecular complex assembly,GO:0071822~protein complex subunit organization,GO:0097031~mitochondrial respiratory chain complex I biogenesis,
ENSG00000159216	RUNX1	21	Core binding factor (CBF) is a heterodimeric transcription factor that binds to the core element of many enhancers and promoters. The protein encoded by this gene represents the alpha subunit of CBF and is thought to be involved in the development of normal hematopoiesis. Chromosomal translocations involving this gene are well-documented and have been associated with several types of leukemia. Th…	protein_coding	Core binding factor (CBF) is a heterodimeric transcription factor that binds to the core element of many enhancers and promoters. The protein encoded by this gene represents the alpha subunit of CBF and is thought to be involved in the development of normal hematopoiesis. Chromosomal translocations involving this gene are well-documented and have been associated with several types of leukemia. Th…			CBF binds to the core site, 5-PYGPYGGT-3, of a number of enhancers and promoters, including murine leukemia virus, polyomavirus enhancer, T-cell receptor enhancers, LCK, IL-3 and GM-CSF promoters. The alpha subunit binds DNA and appears to have a role in the development of normal hematopoiesis. Isoform AML-1L interferes with the transactivation activity of RUNX1. Acts synergistically with ELF4 to…
ENSG00000164938	TP53INP1	8	0	protein_coding				Antiproliferative and proapoptotic protein involved in cell stress response which acts as a dual regulator of transcription and autophagy. Acts as a positive regulator of autophagy. In response to cellular stress or activation of autophagy, relocates to autophagosomes where it interacts with autophagosome-associated proteins GABARAP, GABARAPL1/L2, MAP1LC3A/B/C and regulates autophagy. Acts as an …	Diabetes Mellitus, Type 2,	METABOLIC,	GO:0006139~nucleobase-containing compound metabolic process,GO:0007033~vacuole organization,GO:0007050~cell cycle arrest,GO:0007165~signal transduction,GO:0008285~negative regulation of cell proliferation,GO:0009059~macromolecule biosynthetic process,GO:0009408~response to heat,GO:0009416~response to light stimulus,GO:0009891~positive regulation of biosynthetic process,GO:0009966~regulation of si…
ENSG00000168621	GDNF	5	This gene encodes a highly conserved neurotrophic factor. The recombinant form of this protein was shown to promote the survival and differentiation of dopaminergic neurons in culture, and was able to prevent apoptosis of motor neurons induced by axotomy. The encoded protein is processed to a mature secreted form that exists as a homodimer. The mature form of the protein is a ligand for the produ…	protein_coding	This gene encodes a secreted ligand of the TGF-beta (transforming growth factor-beta) superfamily of proteins. Ligands of this family bind various TGF-beta receptors leading to recruitment and activation of SMAD family transcription factors that regulate gene expression. The encoded preproprotein is proteolytically processed to generate each subunit of the disulfide-linked homodimer. The recombin…			Neurotrophic factor that enhances survival and morphological differentiation of dopaminergic neurons and increases their high-affinity dopamine uptake.	ADHD,attention deficit hyperactivity disorder,Blood Cells,Body Height,Celiac Disease|,Cholesterol, HDL,Coronary Artery Disease,Depressive Disorder, Major,Hirschsprung disease,Hirschsprung Disease|Hydronephrosis|Vesico-Ureteral Reflux,Hirschsprung's disease,major depressive disorder ,Melanoma|Neoplasm Invasiveness|Skin Neoplasms,Narcolepsy,null,Schizophrenia,several psychiatric disorders,Sleep Apn…	CANCER,CARDIOVASCULAR,DEVELOPMENTAL,HEMATOLOGICAL,IMMUNE,METABOLIC,NEUROLOGICAL,OTHER,PSYCH,UNKNOWN,	GO:0000165~MAPK cascade,GO:0000902~cell morphogenesis,GO:0000904~cell morphogenesis involved in differentiation,GO:0001504~neurotransmitter uptake,GO:0001655~urogenital system development,GO:0001656~metanephros development,GO:0001667~ameboidal-type cell migration,GO:0001759~organ induction,GO:0001763~morphogenesis of a branching structure,GO:0001822~kidney development,GO:0001823~mesonephros devel…
ENSG00000169857	AVEN	15	0	protein_coding				Protects against apoptosis mediated by Apaf-1.	BMI- Edema rosiglitazone or pioglitazone,Body Fat Distribution,Body Weights and Measures,Hippocampus,Hypercholesterolemia|LDLC levels,Lipids,longevity,Mental Competency,Pancreatic Neoplasms,Pancreatitis, Alcoholic|Pancreatitis, Chronic,Tobacco Use Disorder,Triglycerides,Tumor Necrosis Factor-alpha,Type 2 Diabetes| edema | rosiglitazone,	AGING,CANCER,CARDIOVASCULAR,CHEMDEPENDENCY,METABOLIC,PHARMACOGENOMIC,UNKNOWN,	GO:0012501~programmed cell death,GO:0043067~regulation of programmed cell death,GO:0043069~negative regulation of programmed cell death,GO:0060548~negative regulation of cell death,
ENSG00000175600	SUGCT	7	This gene encodes a protein that is similar to members of the CaiB/baiF CoA-transferase protein family. Mutations in this gene are associated with glutaric aciduria type III. Alternate splicing results in multiple transcript variants. [provided by RefSeq, Jul 2010]	protein_coding	This gene encodes a protein that is similar to members of the CaiB/baiF CoA-transferase protein family. Mutations in this gene are associated with glutaric aciduria type III. Alternate splicing results in multiple transcript variants. [provided by RefSeq, Jul 2010]			Catalyzes the succinyl-CoA-dependent conversion of glutarate to glutaryl-CoA. Can use different dicarboxylic acids as CoA acceptors, the preferred ones are glutarate, succinate, adipate, and 3-hydroxymethylglutarate.	Acquired Immunodeficiency Syndrome|Disease Progression,Body Fat Distribution,Body Height,Body Mass Index,Cardiomegaly,Coronary Artery Disease,Ferritins,Heart Failure,Menarche,Neuropsychological Tests,Pancreatic Neoplasms,Precursor Cell Lymphoblastic Leukemia-Lymphoma,Prostatic Neoplasms,Tobacco Use Disorder,Type 2 Diabetes| edema | rosiglitazone,Vitamin D,	AGING,CANCER,CARDIOVASCULAR,CHEMDEPENDENCY,DEVELOPMENTAL,HEMATOLOGICAL,INFECTION,METABOLIC,PHARMACOGENOMIC,REPRODUCTION,
ENSG00000182901	RGS7	1	0	protein_coding				Regulates G protein-coupled receptor signaling cascades. Inhibits signal transduction by increasing the GTPase activity of G protein alpha subunits, thereby driving them into their inactive GDP-bound form (PubMed:10521509, PubMed:10862767). The RGS7/GNB5 dimer enhances GNAO1 GTPase activity (PubMed:10521509). May play a role in synaptic vesicle exocytosis (PubMed:12659861). Modulates the activity…	Carcinoma, Squamous Cell|Head and Neck Neoplasms|Neoplasm Recurrence, Local|Neoplasms, Second Primary|Squamous cell carcinoma,Cholesterol,Cholesterol, LDL,Coronary Artery Disease,Glucose,Lipids,Multiple Sclerosis,panic disorder,Tobacco Use Disorder,Triglycerides,Type 2 Diabetes| edema | rosiglitazone,	CANCER,CARDIOVASCULAR,CHEMDEPENDENCY,IMMUNE,METABOLIC,PHARMACOGENOMIC,PSYCH,	GO:0007165~signal transduction,GO:0007186~G-protein coupled receptor signaling pathway,GO:0009966~regulation of signal transduction,GO:0009968~negative regulation of signal transduction,GO:0010648~negative regulation of cell communication,GO:0035556~intracellular signal transduction,GO:0043085~positive regulation of catalytic activity,GO:0051336~regulation of hydrolase activity,
ENSG00000187323	DCC	18	This gene encodes a netrin 1 receptor. The transmembrane protein is a member of the immunoglobulin superfamily of cell adhesion molecules, and mediates axon guidance of neuronal growth cones towards sources of netrin 1 ligand. The cytoplasmic tail interacts with the tyrosine kinases Src and focal adhesion kinase (FAK, also known as PTK2) to mediate axon attraction. The protein partially localizes…	protein_coding	This gene encodes a netrin 1 receptor. The transmembrane protein is a member of the immunoglobulin superfamily of cell adhesion molecules, and mediates axon guidance of neuronal growth cones towards sources of netrin 1 ligand. The cytoplasmic tail interacts with the tyrosine kinases Src and focal adhesion kinase (FAK, also known as PTK2) to mediate axon attraction. The protein partially localizes…			Receptor for netrin required for axon guidance. Mediates axon attraction of neuronal growth cones in the developing nervous system upon ligand binding. Its association with UNC5 proteins may trigger signaling for axon repulsion. It also acts as a dependence receptor required for apoptosis induction when not associated with netrin ligand. Implicated as a tumor suppressor gene.	Alcoholism,Arteries,Body Weight Changes,Brain Ischemia|Cardiovascular Diseases|Coronary Disease|Stroke,Celiac Disease|,Colorectal Cancer,Coronary Disease|Coronary heart disease|Myocardial Infarction,Creatinine,Diabetes Mellitus,diabetic nephropathy,Erythrocytes,Follicle Stimulating Hormone,Gallbladder Neoplasms,Glomerular Filtration Rate,Hip,inflammatory bowel disease ,longevity,macular degenerat…	AGING,CANCER,CARDIOVASCULAR,CHEMDEPENDENCY,HEMATOLOGICAL,IMMUNE,METABOLIC,NEUROLOGICAL,PSYCH,RENAL,REPRODUCTION,VISION,	GO:0000902~cell morphogenesis,GO:0000904~cell morphogenesis involved in differentiation,GO:0001558~regulation of cell growth,GO:0001764~neuron migration,GO:0006935~chemotaxis,GO:0007165~signal transduction,GO:0007166~cell surface receptor signaling pathway,GO:0007399~nervous system development,GO:0007417~central nervous system development,GO:0008361~regulation of cell size,GO:0010721~negative reg…
ENSG00000196739	COL27A1	9	This gene encodes a member of the fibrillar collagen family, and plays a role during the calcification of cartilage and the transition of cartilage to bone. The encoded protein product is a preproprotein. It includes an N-terminal signal peptide, which is followed by an N-terminal propetide, mature peptide and a C-terminal propeptide. The N-terminal propeptide contains thrombospondin N-terminal-l…	protein_coding	This gene encodes a member of the fibrillar collagen family, and plays a role during the calcification of cartilage and the transition of cartilage to bone. The encoded protein product is a preproprotein. It includes an N-terminal signal peptide, which is followed by an N-terminal propetide, mature peptide and a C-terminal propeptide. The N-terminal propeptide contains thrombospondin N-terminal-l…			Plays a role during the calcification of cartilage and the transition of cartilage to bone.	Body Height,Cholesterol, HDL,Cleft Lip|Cleft Palate|Tooth Abnormalities,height,Lipids,Lipoproteins, HDL,Tobacco Use Disorder,Triglycerides,	CHEMDEPENDENCY,DEVELOPMENTAL,METABOLIC,	GO:0001501~skeletal system development,GO:0002063~chondrocyte development,GO:0003413~chondrocyte differentiation involved in endochondral bone morphogenesis,GO:0003417~growth plate cartilage development,GO:0009887~organ morphogenesis,GO:0030154~cell differentiation,GO:0030198~extracellular matrix organization,GO:0035265~organ growth,GO:0048468~cell development,GO:0048513~animal organ development,…
ENSG00000198021	SPANXA1	X	Temporally regulated transcription and translation of several testis-specific genes is required to initiate the series of molecular and morphological changes in the male germ cell lineage necessary for the formation of mature spermatozoa. This gene is a member of the SPANX family of cancer/testis-associated genes, which are located in a cluster on chromosome X. The SPANX genes encode differential…	protein_coding	Temporally regulated transcription and translation of several testis-specific genes is required to initiate the series of molecular and morphological changes in the male germ cell lineage necessary for the formation of mature spermatozoa. This gene is a member of the SPANX family of cancer/testis-associated genes, which are located in a cluster on chromosome X. The SPANX genes encode differential…				Azoospermia|Infertility, Male|Oligospermia,	REPRODUCTION,	GO:0007276~gamete generation,GO:0019953~sexual reproduction,GO:0048232~male gamete generation,
ENSG00000213579	RP4-595K12.1	1	-	processed_pseudogene
ENSG00000221659	AC104441.1	3	-	miRNA
ENSG00000224493	RP11-87O11.1	1	-	processed_pseudogene
ENSG00000227564	LINC00376	13	0	lincRNA
ENSG00000231906	RP11-541M12.3	10	-	processed_pseudogene
ENSG00000248587	GDNF-AS1	5	0	lincRNA
ENSG00000248711	THUMPD3P1	7	0	unprocessed_pseudogene
ENSG00000271752	RP11-269M20.3	5	-	lincRNA
ENSG00000277215	SPANXA2-OT1	X	0	lincRNA							GO:0007126~meiotic nuclear division,GO:0007127~meiosis I,GO:0022402~cell cycle process,GO:0048285~organelle fission,GO:0051321~meiotic cell cycle,GO:1903046~meiotic cell cycle process,
ENSG00000009830	POMT2	14	The protein encoded by this gene is an O-mannosyltransferase that requires interaction with the product of the POMT1 gene for enzymatic function. The encoded protein is found in the membrane of the endoplasmic reticulum. Defects in this gene are a cause of Walker-Warburg syndrome (WWS).[provided by RefSeq, Oct 2008]	protein_coding	The protein encoded by this gene is an O-mannosyltransferase that requires interaction with the product of the POMT1 gene for enzymatic function. The encoded protein is found in the membrane of the endoplasmic reticulum. Defects in this gene are a cause of Walker-Warburg syndrome (WWS).[provided by RefSeq, Oct 2008]			Transfers mannosyl residues to the hydroxyl group of serine or threonine residues. Coexpression of both POMT1 and POMT2 is necessary for enzyme activity, expression of either POMT1 or POMT2 alone is insufficient.	Brain Diseases|Muscular Dystrophies,Chronic renal failure|Kidney Failure, Chronic,Muscular Dystrophies,Muscular Dystrophies|Muscular Dystrophies, Limb-Girdle,	NEUROLOGICAL,RENAL,UNKNOWN,	GO:0006493~protein O-linked glycosylation,GO:0006508~proteolysis,GO:0009057~macromolecule catabolic process,GO:0009059~macromolecule biosynthetic process,GO:0009100~glycoprotein metabolic process,GO:0019538~protein metabolic process,GO:0030163~protein catabolic process,GO:0030433~ER-associated ubiquitin-dependent protein catabolic process,GO:0034645~cellular macromolecule biosynthetic process,GO:…
ENSG00000089250	NOS1	12	The protein encoded by this gene belongs to the family of nitric oxide synthases, which synthesize nitric oxide from L-arginine. Nitric oxide is a reactive free radical, which acts as a biologic mediator in several processes, including neurotransmission, and antimicrobial and antitumoral activities. In the brain and peripheral nervous system, nitric oxide displays many properties of a neurotransm…	protein_coding	The protein encoded by this gene belongs to the family of nitric oxide synthases, which synthesize nitric oxide from L-arginine. Nitric oxide is a reactive free radical, which acts as a biologic mediator in several processes, including neurotransmission, and antimicrobial and antitumoral activities. In the brain and peripheral nervous system, nitric oxide displays many properties of a neurotransm…		Neuronal nitric oxide synthase (nNOS), with inducible nitric oxide synthase (iNOS) and endothelial nitric oxide synthase (eNOS), catalyzes nitric oxide and L-citrulline generation from L-arginine and molecular oxygen. nNOS is activated at calcium concentrations over 100 nM.	Produces nitric oxide (NO) which is a messenger molecule with diverse functions throughout the body. In the brain and peripheral nervous system, NO displays many properties of a neurotransmitter. Probably has nitrosylase activity and mediates cysteine S-nitrosylation of cytoplasmic target proteins such SRR.	achalasia,acute chest syndrome asthma,Aging/ Telomere Length,Alcoholism,alpha 1-Antitrypsin Deficiency|Lung Neoplasms|Neoplasm of lung |Pulmonary Disease, Chronic Obstructive,Alzheimer's Disease,Asthma,asthma IgE,Asthma. DRS. eosinophilia,Asthma. DRS. Total IgE,Asthma. total IgE. SPT,Asthma|Bronchial Hyperreactivity|Hypersensitivity, Immediate,Asthma|Bronchiolitis, Viral|Respiratory Syncytial Vir…	AGING,CANCER,CARDIOVASCULAR,CHEMDEPENDENCY,HEMATOLOGICAL,IMMUNE,INFECTION,METABOLIC,NEUROLOGICAL,OTHER,PHARMACOGENOMIC,PSYCH,RENAL,UNKNOWN,	GO:0000768~syncytium formation by plasma membrane fusion,GO:0001504~neurotransmitter uptake,GO:0003015~heart process,GO:0003018~vascular process in circulatory system,GO:0006082~organic acid metabolic process,GO:0006139~nucleobase-containing compound metabolic process,GO:0006325~chromatin organization,GO:0006520~cellular amino acid metabolic process,GO:0006525~arginine metabolic process,GO:000675…
ENSG00000102572	STK24	13	This gene encodes a serine/threonine protein kinase that functions upstream of mitogen-activated protein kinase (MAPK) signaling. The encoded protein is cleaved into two chains by caspases; the N-terminal fragment (MST3/N) translocates to the nucleus and promotes programmed cells death. There is a pseudogene for this gene on chromosome X. Alternative splicing results in multiple transcript varian…	protein_coding	This gene encodes a serine/threonine protein kinase that functions upstream of mitogen-activated protein kinase (MAPK) signaling. The encoded protein is cleaved into two chains by caspases; the N-terminal fragment (MST3/N) translocates to the nucleus and promotes programmed cells death. There is a pseudogene for this gene on chromosome X. Alternative splicing results in multiple transcript varian…			Serine/threonine-protein kinase that acts on both serine and threonine residues and promotes apoptosis in response to stress stimuli and caspase activation. Mediates oxidative-stress-induced cell death by modulating phosphorylation of JNK1-JNK2 (MAPK8 and MAPK9), p38 (MAPK11, MAPK12, MAPK13 and MAPK14) during oxidative stress. Plays a role in a staurosporine-induced caspase-independent apoptotic …	Alzheimer Disease,Bipolar Disorder,Celiac Disease|,Erythrocyte Count,longevity,Tobacco Use Disorder,	AGING,CHEMDEPENDENCY,HEMATOLOGICAL,IMMUNE,NEUROLOGICAL,PSYCH,	GO:0000278~mitotic cell cycle,GO:0000302~response to reactive oxygen species,GO:0006796~phosphate-containing compound metabolic process,GO:0006921~cellular component disassembly involved in execution phase of apoptosis,GO:0007165~signal transduction,GO:0007399~nervous system development,GO:0012501~programmed cell death,GO:0016477~cell migration,GO:0019538~protein metabolic process,GO:0023014~sign…
ENSG00000115756	HPCAL1	2	The protein encoded by this gene is a member of neuron-specific calcium-binding proteins family found in the retina and brain. It is highly similar to human hippocalcin protein and nearly identical to the rat and mouse hippocalcin like-1 proteins. It may be involved in the calcium-dependent regulation of rhodopsin phosphorylation and may be of relevance for neuronal signalling in the central nerv…	protein_coding	The protein encoded by this gene is a member of neuron-specific calcium-binding proteins family found in the retina and brain. It is highly similar to human hippocalcin protein and nearly identical to the rat and mouse hippocalcin like-1 proteins. It may be involved in the calcium-dependent regulation of rhodopsin phosphorylation and may be of relevance for neuronal signalling in the central nerv…			May be involved in the calcium-dependent regulation of rhodopsin phosphorylation.	Hematocrit,Hemoglobins,hypertension,Magnesium,	CARDIOVASCULAR,HEMATOLOGICAL,METABOLIC,
ENSG00000122042	UBL3	13	0	protein_coding					biliary atresia,Lymphocytes,Neutrophils,Tobacco Use Disorder,	CHEMDEPENDENCY,IMMUNE,METABOLIC,
ENSG00000122786	CALD1	7	This gene encodes a calmodulin- and actin-binding protein that plays an essential role in the regulation of smooth muscle and nonmuscle contraction. The conserved domain of this protein possesses the binding activities to Ca(2+)-calmodulin, actin, tropomyosin, myosin, and phospholipids. This protein is a potent inhibitor of the actin-tropomyosin activated myosin MgATPase, and serves as a mediatin…	protein_coding	This gene encodes a calmodulin- and actin-binding protein that plays an essential role in the regulation of smooth muscle and nonmuscle contraction. The conserved domain of this protein possesses the binding activities to Ca(2+)-calmodulin, actin, tropomyosin, myosin, and phospholipids. This protein is a potent inhibitor of the actin-tropomyosin activated myosin MgATPase, and serves as a mediatin…			Actin- and myosin-binding protein implicated in the regulation of actomyosin interactions in smooth muscle and nonmuscle cells (could act as a bridge between myosin and actin filaments). Stimulates actin binding of tropomyosin which increases the stabilization of actin filament structure. In muscle tissues, inhibits the actomyosin ATPase by binding to F-actin. This inhibition is attenuated by cal…	diabetes, type 1,Leukocyte Count,nephropathy in other diseases,Tobacco Use Disorder,	CHEMDEPENDENCY,HEMATOLOGICAL,IMMUNE,	GO:0006936~muscle contraction,
ENSG00000128872	TMOD2	15	This gene encodes a neuronal-specific member of the tropomodulin family of actin-regulatory proteins. The encoded protein caps the pointed end of actin filaments preventing both elongation and depolymerization. The capping activity of this protein is dependent on its association with tropomyosin. Alternatively spliced transcript variants encoding different isoforms have been described. [provided …	protein_coding	This gene encodes a neuronal-specific member of the tropomodulin family of actin-regulatory proteins. The encoded protein caps the pointed end of actin filaments preventing both elongation and depolymerization. The capping activity of this protein is dependent on its association with tropomyosin. Alternatively spliced transcript variants encoding different isoforms have been described. [provided …			Blocks the elongation and depolymerization of the actin filaments at the pointed end. The Tmod/TM complex contributes to the formation of the short actin protofilament, which in turn defines the geometry of the membrane skeleton (By similarity).	Apolipoprotein A-I,Blood Pressure,Cholesterol, HDL,Exercise Test,Iron,	CARDIOVASCULAR,METABOLIC,	GO:0006461~protein complex assembly,GO:0006936~muscle contraction,GO:0007010~cytoskeleton organization,GO:0007165~signal transduction,GO:0007186~G-protein coupled receptor signaling pathway,GO:0007267~cell-cell signaling,GO:0007399~nervous system development,GO:0008154~actin polymerization or depolymerization,GO:0008277~regulation of G-protein coupled receptor protein signaling pathway,GO:0009966…
ENSG00000131018	SYNE1	6	This gene encodes a spectrin repeat containing protein expressed in skeletal and smooth muscle, and peripheral blood lymphocytes, that localizes to the nuclear membrane. Mutations in this gene have been associated with autosomal recessive spinocerebellar ataxia 8, also referred to as autosomal recessive cerebellar ataxia type 1 or recessive ataxia of Beauce. Alternatively spliced transcript varia…	protein_coding	This gene encodes a spectrin repeat containing protein expressed in skeletal and smooth muscle, and peripheral blood lymphocytes, that localizes to the nuclear membrane. Mutations in this gene have been associated with autosomal recessive spinocerebellar ataxia 8, also referred to as autosomal recessive cerebellar ataxia type 1 or recessive ataxia of Beauce. Alternatively spliced transcript varia…			Multi-isomeric modular protein which forms a linking network between organelles and the actin cytoskeleton to maintain the subcellular spatial organization. Component of SUN-protein-containing multivariate complexes also called LINC complexes which link the nucleoskeleton and cytoskeleton by providing versatile outer nuclear membrane attachment sites for cytoskeletal filaments. May be involved in…	Alcohol dependence ,Bipolar Disorder,Blood Pressure,Body Height,Carcinoma, Squamous Cell|Esophageal Neoplasms,Diabetes Mellitus, Type 2,Echocardiography,Erythrocyte Count,Erythrocyte Indices,Fibrinogen,Forced Vital Capacity,Lipoprotein(a),ovarian cancer ,Tobacco Use Disorder,tonometry,Triglycerides,	CANCER,CARDIOVASCULAR,CHEMDEPENDENCY,DEVELOPMENTAL,HEMATOLOGICAL,METABOLIC,OTHER,PSYCH,	GO:0006997~nucleus organization,GO:0007010~cytoskeleton organization,GO:0007030~Golgi organization,GO:0030154~cell differentiation,GO:0032507~maintenance of protein location in cell,GO:0034613~cellular protein localization,GO:0042692~muscle cell differentiation,GO:0045185~maintenance of protein location,GO:0051651~maintenance of location in cell,GO:0090286~cytoskeletal anchoring at nuclear membra…
ENSG00000137571	SLCO5A1	8	This gene encodes a 12 transmembrane domain protein that is a member of the solute carrier organic anion transporter superfamily. Alternative splicing results in multiple transcript variants. [provided by RefSeq, Mar 2009]	protein_coding	This gene encodes a 12 transmembrane domain protein that is a member of the solute carrier organic anion transporter superfamily. Alternative splicing results in multiple transcript variants. [provided by RefSeq, Mar 2009]				Erythrocyte Count,Hemoglobins,HIV-1,Myocardial Infarction,Schizophrenia,Tobacco Use Disorder,	CARDIOVASCULAR,CHEMDEPENDENCY,HEMATOLOGICAL,INFECTION,PSYCH,	GO:0006811~ion transport,GO:0044765~single-organism transport,GO:0071702~organic substance transport,
ENSG00000143473	KCNH1	1	Voltage-gated potassium (Kv) channels represent the most complex class of voltage-gated ion channels from both functional and structural standpoints. Their diverse functions include regulating neurotransmitter release, heart rate, insulin secretion, neuronal excitability, epithelial electrolyte transport, smooth muscle contraction, and cell volume. This gene encodes a member of the potassium chan…	protein_coding	Voltage-gated potassium (Kv) channels represent the most complex class of voltage-gated ion channels from both functional and structural standpoints. Their diverse functions include regulating neurotransmitter release, heart rate, insulin secretion, neuronal excitability, epithelial electrolyte transport, smooth muscle contraction, and cell volume. This gene encodes a member of the potassium chan…		Voltage-gated potassium channels (KV) belong to the 6-TM family of potassium channel that also comprises the Ca2+-activated Slo (actually 7-TM) and the Ca2+-activated SK subfamilies. The alpha-subunits contain a single pore-forming region and combine to form tetramers.	Pore-forming (alpha) subunit of a voltage-gated delayed rectifier potassium channel (PubMed:22732247). Channel properties may be modulated by subunit assembly, but not by cyclic nucleotides (By similarity). Mediates IK(NI) current in myoblasts (PubMed:9738473). Involved in the regulation of cell proliferation and differentiation, in particular adipogenic and osteogenic differentiation in bone mar…	Alcoholism,Body Mass Index,Body Weight,Creatinine,Glomerular Filtration Rate,Long QT Syndrome|Sinus Tachycardia|Tachycardia, Sinus,Schizophrenia,Stroke,Tobacco Use Disorder,	CARDIOVASCULAR,CHEMDEPENDENCY,METABOLIC,NEUROLOGICAL,PSYCH,RENAL,	GO:0000768~syncytium formation by plasma membrane fusion,GO:0006796~phosphate-containing compound metabolic process,GO:0006811~ion transport,GO:0006949~syncytium formation,GO:0007165~signal transduction,GO:0010038~response to metal ion,GO:0019538~protein metabolic process,GO:0023014~signal transduction by protein phosphorylation,GO:0030154~cell differentiation,GO:0034220~ion transmembrane transpo…
ENSG00000144771	LRTM1	3	0	protein_coding					Coronary Artery Disease,Diabetes Mellitus, Type 2,Iron,Myocardial Infarction,	CARDIOVASCULAR,METABOLIC,	GO:0006796~phosphate-containing compound metabolic process,GO:0007165~signal transduction,GO:0007166~cell surface receptor signaling pathway,GO:0007399~nervous system development,GO:0007416~synapse assembly,GO:0009966~regulation of signal transduction,GO:0009968~negative regulation of signal transduction,GO:0010563~negative regulation of phosphorus metabolic process,GO:0010605~negative regulation…
ENSG00000145934	TENM2	5	0	protein_coding				Involved in neural development, regulating the establishment of proper connectivity within the nervous system. Promotes the formation of filopodia and enlarged growth cone in neuronal cells. Induces homophilic cell-cell adhesion (By similarity). May function as a cellular signal transducer.||Isoform 2: Acts as a ligand of the ADGRL1 receptor. Mediates axon guidance and heterophilic cell-cell adhe…	Aspartate Aminotransferases,Cholesterol,Cholesterol, HDL,Erythrocyte Count,Glucose,Heart Failure,Respiratory Function Tests,Tobacco Use Disorder,Uric Acid,	CARDIOVASCULAR,CHEMDEPENDENCY,HEMATOLOGICAL,METABOLIC,RENAL,	GO:0000902~cell morphogenesis,GO:0000904~cell morphogenesis involved in differentiation,GO:0006139~nucleobase-containing compound metabolic process,GO:0006508~proteolysis,GO:0006935~chemotaxis,GO:0007165~signal transduction,GO:0007399~nervous system development,GO:0009059~macromolecule biosynthetic process,GO:0009890~negative regulation of biosynthetic process,GO:0010467~gene expression,GO:001046…
ENSG00000146592	CREB5	7	The product of this gene belongs to the CRE (cAMP response element)-binding protein family. Members of this family contain zinc-finger and bZIP DNA-binding domains. The encoded protein specifically binds to CRE as a homodimer or a heterodimer with c-Jun or CRE-BP1, and functions as a CRE-dependent trans-activator. Alternatively spliced transcript variants encoding different isoforms have been ide…	protein_coding	The product of this gene belongs to the CRE (cAMP response element)-binding protein family. Members of this family contain zinc-finger and bZIP DNA-binding domains. The encoded protein specifically binds to CRE as a homodimer or a heterodimer with c-Jun or CRE-BP1, and functions as a CRE-dependent trans-activator. Alternatively spliced transcript variants encoding different isoforms have been ide…			Binds to the cAMP response element and activates transcription.	ADHD | attention-deficit hyperactivity disorder,Asthma,Attention Deficit Disorder with Hyperactivity,Blood Pressure,bronchodilator response,Celiac Disease|,hypertension,prostate cancer,Tobacco Use Disorder,	CANCER,CARDIOVASCULAR,CHEMDEPENDENCY,IMMUNE,PSYCH,	GO:0006139~nucleobase-containing compound metabolic process,GO:0009059~macromolecule biosynthetic process,GO:0009891~positive regulation of biosynthetic process,GO:0010467~gene expression,GO:0010468~regulation of gene expression,GO:0010556~regulation of macromolecule biosynthetic process,GO:0010557~positive regulation of macromolecule biosynthetic process,GO:0010604~positive regulation of macromo…
ENSG00000147255	IGSF1	X	This gene encodes a member of the immunoglobulin-like domain-containing superfamily. Proteins in this superfamily contain varying numbers of immunoglobulin-like domains and are thought to participate in the regulation of interactions between cells. Multiple transcript variants encoding different isoforms have been found for this gene.[provided by RefSeq, Jan 2010]	protein_coding	This gene encodes a member of the immunoglobulin-like domain-containing superfamily. Proteins in this superfamily contain varying numbers of immunoglobulin-like domains and are thought to participate in the regulation of interactions between cells. Multiple transcript variants encoding different isoforms have been found for this gene.[provided by RefSeq, Jan 2010]			Seems to be a coreceptor in inhibin signaling, but seems not to be a high-affinity inhibin receptor. Antagonizes activin A signaling in the presence or absence of inhibin B (By similarity). Necessary to mediate a specific antagonistic effect of inhibin B on activin-stimulated transcription.	Maximal Midexpiratory Flow Rate,Respiratory Function Tests,	CARDIOVASCULAR,	GO:0006139~nucleobase-containing compound metabolic process,GO:0007165~signal transduction,GO:0009059~macromolecule biosynthetic process,GO:0010467~gene expression,GO:0010468~regulation of gene expression,GO:0010556~regulation of macromolecule biosynthetic process,GO:0016070~RNA metabolic process,GO:0018130~heterocycle biosynthetic process,GO:0019219~regulation of nucleobase-containing compound m…
ENSG00000149516	MS4A3	11	This gene encodes a member of the membrane-spanning 4A gene family. Members of this protein family are characterized by common structural features and similar intron/exon splice boundaries and display unique expression patterns among hematopoietic cells and nonlymphoid tissues. This family member likely plays a role in signal transduction and may function as a subunit associated with receptor com…	protein_coding	This gene encodes a member of the membrane-spanning 4A gene family. Members of this protein family are characterized by common structural features and similar intron/exon splice boundaries and display unique expression patterns among hematopoietic cells and nonlymphoid tissues. This family member likely plays a role in signal transduction and may function as a subunit associated with receptor com…			Hematopoietic modulator for the G1-S cell cycle transition. Modulates the level of phosphorylation of cyclin-dependent kinase 2 (CDK2) through its direct binding to cyclin-dependent kinase inhibitor 3 (CDKN3/KAP).	Asthma,Body Mass Index,longevity,Narcolepsy,Vitamin B 12,	AGING,IMMUNE,METABOLIC,NEUROLOGICAL,
ENSG00000150672	DLG2	11	This gene encodes a member of the membrane-associated guanylate kinase (MAGUK) family. The encoded protein forms a heterodimer with a related family member that may interact at postsynaptic sites to form a multimeric scaffold for the clustering of receptors, ion channels, and associated signaling proteins. Multiple transcript variants encoding different isoforms have been found for this gene. Add…	protein_coding	This gene encodes a member of the membrane-associated guanylate kinase (MAGUK) family. The encoded protein forms a heterodimer with a related family member that may interact at postsynaptic sites to form a multimeric scaffold for the clustering of receptors, ion channels, and associated signaling proteins. Multiple transcript variants encoding different isoforms have been found for this gene. Add…			Required for perception of chronic pain through NMDA receptor signaling. Regulates surface expression of NMDA receptors in dorsal horn neurons of the spinal cord. Interacts with the cytoplasmic tail of NMDA receptor subunits as well as inward rectifying potassium channels. Involved in regulation of synaptic stability at cholinergic synapses. Part of the postsynaptic protein scaffold of excitatory…	Body Height,Body Weight,Calcium-Binding Proteins,Chemokine CCL2,Cholesterol, HDL,Cystatins,Echocardiography,Glucose,Heart Failure,Heart Rate,Hemoglobins,Hip,Lupus Erythematosus, Systemic,Myocardial Infarction,null,Parkinson Disease,Parkinson's Disease,Parkinson's disease ,Phospholipids,protein quantitative trait loci,Psychiatric Disorders,schizophrenia | autism,several psychiatric disorders,Strok…	CARDIOVASCULAR,CHEMDEPENDENCY,DEVELOPMENTAL,HEMATOLOGICAL,IMMUNE,METABOLIC,NEUROLOGICAL,OTHER,PSYCH,UNKNOWN,	GO:0006139~nucleobase-containing compound metabolic process,GO:0006753~nucleoside phosphate metabolic process,GO:0006796~phosphate-containing compound metabolic process,GO:0007267~cell-cell signaling,GO:0007399~nervous system development,GO:0007600~sensory perception,GO:0009116~nucleoside metabolic process,GO:0010563~negative regulation of phosphorus metabolic process,GO:0019637~organophosphate m…
ENSG00000151322	NPAS3	14	This gene encodes a member of the basic helix-loop-helix and PAS domain-containing family of transcription factors. The encoded protein is localized to the nucleus and may regulate genes involved in neurogenesis. Chromosomal abnormalities that affect the coding potential of this gene are associated with schizophrenia and mental retardation. Alternate splicing results in multiple transcript varian…	protein_coding	This gene encodes a member of the basic helix-loop-helix and PAS domain-containing family of transcription factors. The encoded protein is localized to the nucleus and may regulate genes involved in neurogenesis. Chromosomal abnormalities that affect the coding potential of this gene are associated with schizophrenia and mental retardation. Alternate splicing results in multiple transcript varian…			May play a broad role in neurogenesis. May control regulatory pathways relevant to schizophrenia and to psychotic illness (By similarity).	iloperidone,Schizophrenia,Tobacco Use Disorder,Type 2 Diabetes| edema | rosiglitazone,	CHEMDEPENDENCY,PHARMACOGENOMIC,PSYCH,	GO:0006139~nucleobase-containing compound metabolic process,GO:0009059~macromolecule biosynthetic process,GO:0009891~positive regulation of biosynthetic process,GO:0010467~gene expression,GO:0010468~regulation of gene expression,GO:0010556~regulation of macromolecule biosynthetic process,GO:0010557~positive regulation of macromolecule biosynthetic process,GO:0010604~positive regulation of macromo…
ENSG00000152661	GJA1	6	This gene is a member of the connexin gene family. The encoded protein is a component of gap junctions, which are composed of arrays of intercellular channels that provide a route for the diffusion of low molecular weight materials from cell to cell. The encoded protein is the major protein of gap junctions in the heart that are thought to have a crucial role in the synchronized contraction of th…	protein_coding	This gene is a member of the connexin gene family. The encoded protein is a component of gap junctions, which are composed of arrays of intercellular channels that provide a route for the diffusion of low molecular weight materials from cell to cell. The encoded protein is the major protein of gap junctions in the heart that are thought to have a crucial role in the synchronized contraction of th…		Gap channels (gap junctions) are specialized cell-cell contacts that provide direct intracellular communication. They allow passive diffusion of molecules up to 1 kDa, including nutrients, metabolites (glucose), ions (K+, Ca2+) and second messengers (IP3, cAMP).	Gap junction protein that acts as a regulator of bladder capacity. A gap junction consists of a cluster of closely packed pairs of transmembrane channels, the connexons, through which materials of low MW diffuse from one cell to a neighboring cell. May play a critical role in the physiology of hearing by participating in the recycling of potassium to the cochlear endolymph. Negative regulator of …	Bipolar Disorder,Cleft Lip|Cleft Palate,febrile seizures,gamma-Glutamyltransferase,hearing impairment|Hearing Loss,hearing loss,heart anomalies, congenital,Hypoplastic Left Heart Syndrome,non-syndromic deafness,normal variation,null,Presbycusis,protein quantitative trait loci,Schizophrenia,Type 2 Diabetes| edema | rosiglitazone,	CARDIOVASCULAR,DEVELOPMENTAL,METABOLIC,NEUROLOGICAL,NORMALVARIATION,OTHER,PHARMACOGENOMIC,PSYCH,UNKNOWN,	GO:0000902~cell morphogenesis,GO:0001508~action potential,GO:0001558~regulation of cell growth,GO:0001649~osteoblast differentiation,GO:0001654~eye development,GO:0001764~neuron migration,GO:0001935~endothelial cell proliferation,GO:0001944~vasculature development,GO:0001977~renal system process involved in regulation of blood volume,GO:0002009~morphogenesis of an epithelium,GO:0002064~epithelial…
ENSG00000152767	FARP1	13	This gene encodes a protein containing a FERM (4.2, exrin, radixin, moesin) domain, a Dbl homology domain, and two pleckstrin homology domains. These domains are found in guanine nucleotide exchange factors and proteins that link the cytoskeleton to the cell membrane. The encoded protein functions in neurons to promote dendritic growth. Alternative splicing results in multiple transcript variants…	protein_coding	This gene encodes a protein containing a FERM (4.2, exrin, radixin, moesin) domain, a Dbl homology domain, and two pleckstrin homology domains. These domains are found in guanine nucleotide exchange factors and proteins that link the cytoskeleton to the cell membrane. The encoded protein functions in neurons to promote dendritic growth. Alternative splicing results in multiple transcript variants…			Functions as guanine nucleotide exchange factor for RAC1. May play a role in semaphorin signaling. Plays a role in the assembly and disassembly of dendritic filopodia, the formation of dendritic spines, regulation of dendrite length and ultimately the formation of synapses (By similarity).	Alzheimer Disease,Body Fat Distribution,Brain,Brain structure ,Iron,Nonalcoholic Fatty Liver Disease,Parkinson's disease ,Tobacco Use Disorder,Waist Circumference,	CHEMDEPENDENCY,METABOLIC,NEUROLOGICAL,	GO:0000902~cell morphogenesis,GO:0000904~cell morphogenesis involved in differentiation,GO:0006796~phosphate-containing compound metabolic process,GO:0007165~signal transduction,GO:0007399~nervous system development,GO:0007416~synapse assembly,GO:0009966~regulation of signal transduction,GO:0010563~negative regulation of phosphorus metabolic process,GO:0030154~cell differentiation,GO:0031175~neur…
ENSG00000153237	CCDC148	2	0	protein_coding					autism,Osteoporosis,Tobacco Use Disorder,	CHEMDEPENDENCY,METABOLIC,PSYCH,
ENSG00000156113	KCNMA1	10	MaxiK channels are large conductance, voltage and calcium-sensitive potassium channels which are fundamental to the control of smooth muscle tone and neuronal excitability. MaxiK channels can be formed by 2 subunits: the pore-forming alpha subunit, which is the product of this gene, and the modulatory beta subunit. Intracellular calcium regulates the physical association between the alpha and bet…	protein_coding	MaxiK channels are large conductance, voltage and calcium-sensitive potassium channels which are fundamental to the control of smooth muscle tone and neuronal excitability. MaxiK channels can be formed by 2 subunits: the pore-forming alpha subunit, which is the product of this gene, and the modulatory beta subunit. Intracellular calcium regulates the physical association between the alpha and bet…		Calcium (Ca2+) -activated potassium channels (KCa) are a group of 6/7-TM ion channels that selectively transport K+ ions across biological membranes. They are broadly classified into three subtypes: SK, IK and BK channels (small, intermediate and big conductance).	Potassium channel activated by both membrane depolarization or increase in cytosolic Ca(2+) that mediates export of K(+). It is also activated by the concentration of cytosolic Mg(2+). Its activation dampens the excitatory events that elevate the cytosolic Ca(2+) concentration and/or depolarize the cell membrane. It therefore contributes to repolarization of the membrane potential. Plays a key ro…	Alcoholism,Alzheimer's disease ,Amyotrophic Lateral Sclerosis,Blood Pressure,Cholesterol,Cystatins,Diabetic Nephropathies,Fibrinogen,Glucose,Heart Rate,Hip,Hyperparathyroidism, Secondary,Hypertension|Myocardial Infarction,Iron,Lipoproteins, VLDL,Mortality,Myocardial Infarction,Narcolepsy,Obesity,Tobacco Use Disorder,	AGING,CARDIOVASCULAR,CHEMDEPENDENCY,HEMATOLOGICAL,METABOLIC,NEUROLOGICAL,RENAL,	GO:0006811~ion transport,GO:0006884~cell volume homeostasis,GO:0006936~muscle contraction,GO:0008361~regulation of cell size,GO:0010038~response to metal ion,GO:0010942~positive regulation of cell death,GO:0012501~programmed cell death,GO:0019725~cellular homeostasis,GO:0032535~regulation of cellular component size,GO:0034220~ion transmembrane transport,GO:0034465~response to carbon monoxide,GO:0…
ENSG00000159658	EFCAB14	1	0	protein_coding					Cholesterol, HDL,hepatitis C, chronic,Schizophrenia,	INFECTION,METABOLIC,PSYCH,
ENSG00000160180	TFF3	21	Members of the trefoil family are characterized by having at least one copy of the trefoil motif, a 40-amino acid domain that contains three conserved disulfides. They are stable secretory proteins expressed in gastrointestinal mucosa. Their functions are not defined, but they may protect the mucosa from insults, stabilize the mucus layer and affect healing of the epithelium. This gene is express…	protein_coding	Members of the trefoil family are characterized by having at least one copy of the trefoil motif, a 40-amino acid domain that contains three conserved disulfides. They are stable secretory proteins expressed in gastrointestinal mucosa. Their functions are not defined, but they may protect the mucosa from insults, stabilize the mucus layer and affect healing of the epithelium. This gene is express…			Involved in the maintenance and repair of the intestinal mucosa. Promotes the mobility of epithelial cells in healing processes (motogen).	Bladder Cancer,chronic obstructive pulmonary disease,Lung Cancer,lung cancer ,	CANCER,OTHER,	GO:0006109~regulation of carbohydrate metabolic process,GO:0010675~regulation of cellular carbohydrate metabolic process,GO:0042060~wound healing,GO:0044262~cellular carbohydrate metabolic process,
ENSG00000164334	FAM170A	5	0	protein_coding				Acts as a nuclear transcription factor that positively regulates the expression of heat shock genes. Binds to heat shock promoter elements (HSE).	Arteries,Cholesterol, LDL,Heart Failure,Hip,Lipoproteins,Waist Circumference,	CARDIOVASCULAR,METABOLIC,	GO:0006139~nucleobase-containing compound metabolic process,GO:0009059~macromolecule biosynthetic process,GO:0009891~positive regulation of biosynthetic process,GO:0010467~gene expression,GO:0010468~regulation of gene expression,GO:0010556~regulation of macromolecule biosynthetic process,GO:0010557~positive regulation of macromolecule biosynthetic process,GO:0010604~positive regulation of macromo…
ENSG00000167825	OR5I1	11	Olfactory receptors interact with odorant molecules in the nose, to initiate a neuronal response that triggers the perception of a smell. The olfactory receptor proteins are members of a large family of G-protein-coupled receptors (GPCR) arising from single coding-exon genes. Olfactory receptors share a 7-transmembrane domain structure with many neurotransmitter and hormone receptors and are resp…	protein_coding	Olfactory receptors interact with odorant molecules in the nose, to initiate a neuronal response that triggers the perception of a smell. The olfactory receptor proteins are members of a large family of G-protein-coupled receptors (GPCR) arising from single coding-exon genes. Olfactory receptors share a 7-transmembrane domain structure with many neurotransmitter and hormone receptors and are resp…			Odorant receptor.			GO:0007165~signal transduction,GO:0007186~G-protein coupled receptor signaling pathway,GO:0007600~sensory perception,GO:0050907~detection of chemical stimulus involved in sensory perception,
ENSG00000169933	FRMPD4	X	This gene encodes a multi-domain (WW, PDZ, FERM) containing protein. Through its interaction with other proteins (such as PSD-95), it functions as a positive regulator of dendritic spine morphogenesis and density, and is required for the maintenance of excitatory synaptic transmission. [provided by RefSeq, Jan 2010]	protein_coding	This gene encodes a multi-domain (WW, PDZ, FERM) containing protein. Through its interaction with other proteins (such as PSD-95), it functions as a positive regulator of dendritic spine morphogenesis and density, and is required for the maintenance of excitatory synaptic transmission. [provided by RefSeq, Jan 2010]			Positive regulator of dendritic spine morphogenesis and density. Required for the maintenance of excitatory synaptic transmission. Binds phosphatidylinositol 4,5-bisphosphate.	Apolipoproteins B,Blood Pressure,Exercise Test,Lipids,Parkinson Disease,Triglycerides,Type 2 Diabetes| edema | rosiglitazone,	CARDIOVASCULAR,METABOLIC,NEUROLOGICAL,PHARMACOGENOMIC,	GO:0050807~regulation of synapse organization,GO:0051130~positive regulation of cellular component organization,GO:0051835~positive regulation of synapse structural plasticity,
ENSG00000171488	LRRC8C	1	0	protein_coding				Non-essential component of the volume-regulated anion channel (VRAC, also named VSOAC channel), an anion channel required to maintain a constant cell volume in response to extracellular or intracellular osmotic changes. The VRAC channel conducts iodide better than chloride and may also conduct organic osmolytes like taurine. Channel activity requires LRRC8A plus at least one other family member (…	Bipolar Disorder,Heart Rate,Tobacco Use Disorder,	CARDIOVASCULAR,CHEMDEPENDENCY,PSYCH,	GO:0006811~ion transport,GO:0030154~cell differentiation,GO:0034220~ion transmembrane transport,GO:0043269~regulation of ion transport,GO:0044765~single-organism transport,GO:0055085~transmembrane transport,
ENSG00000172673	THEMIS	6	This gene encodes a protein that plays a regulatory role in both positive and negative T-cell selection during late thymocyte development. The protein functions through T-cell antigen receptor signaling, and is necessary for proper lineage commitment and maturation of T-cells. Alternative splicing results in multiple transcript variants. [provided by RefSeq, Sep 2009]	protein_coding	This gene encodes a protein that plays a regulatory role in both positive and negative T-cell selection during late thymocyte development. The protein functions through T-cell antigen receptor signaling, and is necessary for proper lineage commitment and maturation of T-cells. Alternative splicing results in multiple transcript variants. [provided by RefSeq, Sep 2009]			Plays a central role in late thymocyte development by controlling both positive and negative T-cell selection. Required to sustain and/or integrate signals required for proper lineage commitment and maturation of T-cells. Regulates T-cell development through T-cell antigen receptor (TCR) signaling and in particular through the regulation of calcium influx and phosphorylation of Erk.	Breast Cancer,Type 2 Diabetes| edema | rosiglitazone,	CANCER,PHARMACOGENOMIC,	GO:0002253~activation of immune response,GO:0002429~immune response-activating cell surface receptor signaling pathway,GO:0002520~immune system development,GO:0002764~immune response-regulating signaling pathway,GO:0007159~leukocyte cell-cell adhesion,GO:0007165~signal transduction,GO:0007166~cell surface receptor signaling pathway,GO:0016337~single organismal cell-cell adhesion,GO:0030097~hemopo…
ENSG00000176463	SLCO3A1	15	0	protein_coding				Mediates the Na(+)-independent transport of organic anions such as estrone-3-sulfate (PubMed:10873595). Mediates transport of prostaglandins (PG) E1 and E2, thyroxine (T4), deltorphin II, BQ-123 and vasopressin, but not DPDPE (a derivative of enkephalin lacking an N-terminal tyrosine residue), estrone-3-sulfate, taurocholate, digoxin nor DHEAS (PubMed:16971491).	Attention Deficit Disorder with Hyperactivity,Calcium,Erythrocyte Count,hypertension,inattentive symptoms,Isoxazoles,Precursor Cell Lymphoblastic Leukemia-Lymphoma,response to iloperidone treatment (QT prolongation),Schizophrenia,Tobacco Use Disorder,	CANCER,CARDIOVASCULAR,CHEMDEPENDENCY,HEMATOLOGICAL,METABOLIC,PHARMACOGENOMIC,PSYCH,	GO:0006811~ion transport,GO:0006869~lipid transport,GO:0044765~single-organism transport,GO:0071702~organic substance transport,
ENSG00000181214	OR8G2P	11	-	unprocessed_pseudogene	Olfactory receptors interact with odorant molecules in the nose, to initiate a neuronal response that triggers the perception of a smell. The olfactory receptor proteins are members of a large family of G-protein-coupled receptors (GPCR) arising from single coding-exon genes. Olfactory receptors share a 7-transmembrane domain structure with many neurotransmitter and hormone receptors and are resp…			Odorant receptor.
ENSG00000181215	C4orf50	4	-	protein_coding					Diabetes Mellitus,	METABOLIC,
ENSG00000181381	DDX60L	4	0	protein_coding					Blood Pressure Determination,Nonalcoholic Fatty Liver Disease,	CARDIOVASCULAR,METABOLIC,
ENSG00000183117	CSMD1	8	0	protein_coding				Potential suppressor of squamous cell carcinomas.	Albumins,Asthma,Behcet Syndrome,Blood Pressure,Body Fat Distribution,Body Height,Body Mass Index,Body Weight,Bone Density,Calcium,Celiac Disease|,Cell Adhesion Molecules,Cholesterol, HDL,Chromosomal Instability|Cystadenocarcinoma, Serous|Ovarian Neoplasms,Coronary Disease,Diabetes Mellitus,Echocardiography,Electrocardiography,Erythrocyte Count,Exercise Test,Hand Strength,Heart Rate,Hematocrit,Hem…	AGING,CANCER,CARDIOVASCULAR,CHEMDEPENDENCY,DEVELOPMENTAL,HEMATOLOGICAL,IMMUNE,METABOLIC,NEUROLOGICAL,OTHER,PSYCH,VISION,	GO:0048878~chemical homeostasis,GO:0050905~neuromuscular process,
ENSG00000183666	GUSBP1	5	0	transcribed_unprocessed_pseudogene					Arthritis, Rheumatoid,Cholesterol, LDL,Schizophrenia,	IMMUNE,METABOLIC,PSYCH,
ENSG00000185247	MAGEA11	X	This gene is a member of the MAGEA gene family. The members of this family encode proteins with 50 to 80% sequence identity to each other. The promoters and first exons of the MAGEA genes show considerable variability, suggesting that the existence of this gene family enables the same function to be expressed under different transcriptional controls. The MAGEA genes are clustered at chromosomal l…	protein_coding	This gene is a member of the MAGEA gene family. The members of this family encode proteins with 50 to 80% sequence identity to each other. The promoters and first exons of the MAGEA genes show considerable variability, suggesting that the existence of this gene family enables the same function to be expressed under different transcriptional controls. The MAGEA genes are clustered at chromosomal l…			Acts as androgen receptor coregulator that increases androgen receptor activity by modulating the receptors interdomain interaction. May play a role in embryonal development and tumor transformation or aspects of tumor progression.
ENSG00000185532	PRKG1	10	Mammals have three different isoforms of cyclic GMP-dependent protein kinase (Ialpha, Ibeta, and II). These PRKG isoforms act as key mediators of the nitric oxide/cGMP signaling pathway and are important components of many signal transduction processes in diverse cell types. This PRKG1 gene on human chromosome 10 encodes the soluble Ialpha and Ibeta isoforms of PRKG by alternative transcript spli…	protein_coding	Mammals have three different isoforms of cyclic GMP-dependent protein kinase (Ialpha, Ibeta, and II). These PRKG isoforms act as key mediators of the nitric oxide/cGMP signaling pathway and are important components of many signal transduction processes in diverse cell types. This PRKG1 gene on human chromosome 10 encodes the soluble Ialpha and Ibeta isoforms of PRKG by alternative transcript spli…			Serine/threonine protein kinase that acts as key mediator of the nitric oxide (NO)/cGMP signaling pathway. GMP binding activates PRKG1, which phosphorylates serines and threonines on many cellular proteins. Numerous protein targets for PRKG1 phosphorylation are implicated in modulating cellular calcium, but the contribution of each of these targets may vary substantially among cell types. Protein…	ADHD,Alcoholism,Alzheimer's Disease,Alzheimer's disease ,Apoplexy|Cerebral Hemorrhage|Cerebral Hemorrhages|Intracranial Hemorrhages|Stroke|Subarachnoid Hemorrhage,Asthma,Blood Pressure,Body Height,Brain Ischemia|Cardiovascular Diseases|Coronary Disease|Stroke,Coronary Disease|Coronary heart disease|Myocardial Infarction,Creatinine,Erythrocyte Count,Heart Rate,Hip,hypertension,Insulin,Lipoprotein(…	CARDIOVASCULAR,CHEMDEPENDENCY,DEVELOPMENTAL,HEMATOLOGICAL,IMMUNE,METABOLIC,NEUROLOGICAL,PHARMACOGENOMIC,PSYCH,RENAL,	GO:0001764~neuron migration,GO:0003018~vascular process in circulatory system,GO:0006796~phosphate-containing compound metabolic process,GO:0006936~muscle contraction,GO:0007010~cytoskeleton organization,GO:0007162~negative regulation of cell adhesion,GO:0007165~signal transduction,GO:0007399~nervous system development,GO:0007417~central nervous system development,GO:0007420~brain development,GO:…
ENSG00000186280	KDM4D	11	0	protein_coding				Histone demethylase that specifically demethylates Lys-9 of histone H3, thereby playing a central role in histone code. Does not demethylate histone H3 Lys-4, H3 Lys-27, H3 Lys-36 nor H4 Lys-20. Demethylates both di- and trimethylated H3 Lys-9 residue, while it has no activity on monomethylated residues. Demethylation of Lys residue generates formaldehyde and succinate.	Attention deficit hyperactivity disorder and conduct disorder,HIV Infections|[X]Human immunodeficiency virus disease,	INFECTION,PSYCH,	GO:0006139~nucleobase-containing compound metabolic process,GO:0006259~DNA metabolic process,GO:0006325~chromatin organization,GO:0006479~protein methylation,GO:0006482~protein demethylation,GO:0006796~phosphate-containing compound metabolic process,GO:0006974~cellular response to DNA damage stimulus,GO:0009059~macromolecule biosynthetic process,GO:0010212~response to ionizing radiation,GO:001046…
ENSG00000187398	LUZP2	11	This gene encodes a leucine zipper protein. This protein is deleted in some patients with Wilms tumor-Aniridia-Genitourinary anomalies-mental Retardation (WAGR) syndrome. Alternate splicing results in multiple transcript variants. [provided by RefSeq, Oct 2011]	protein_coding	This gene encodes a leucine zipper protein. This protein is deleted in some patients with Wilms tumor-Aniridia-Genitourinary anomalies-mental Retardation (WAGR) syndrome. Alternate splicing results in multiple transcript variants. [provided by RefSeq, Oct 2011]				serum markers of iron status,Tobacco Use Disorder,	CHEMDEPENDENCY,HEMATOLOGICAL,
ENSG00000189139	FSCB	14	0	protein_coding				May be involved in the later stages of fibrous sheath biogenesis. Binds calcium (By similarity).	Asthma,Follicle Stimulating Hormone,Heart Rate,Prostatic Neoplasms,Triglycerides,	CANCER,CARDIOVASCULAR,IMMUNE,METABOLIC,REPRODUCTION,
ENSG00000196151	WDSUB1	2	0	protein_coding							GO:0019538~protein metabolic process,GO:0036211~protein modification process,GO:0043412~macromolecule modification,GO:0044260~cellular macromolecule metabolic process,GO:0044267~cellular protein metabolic process,
ENSG00000196235	SUPT5H	19	0	protein_coding				Component of the DRB sensitivity-inducing factor complex (DSIF complex), which regulates mRNA processing and transcription elongation by RNA polymerase II. DSIF positively regulates mRNA capping by stimulating the mRNA guanylyltransferase activity of RNGTT/CAP1A. DSIF also acts cooperatively with the negative elongation factor complex (NELF complex) to enhance transcriptional pausing at sites pro…			GO:0006139~nucleobase-containing compound metabolic process,GO:0006259~DNA metabolic process,GO:0006325~chromatin organization,GO:0009059~macromolecule biosynthetic process,GO:0009890~negative regulation of biosynthetic process,GO:0009891~positive regulation of biosynthetic process,GO:0010467~gene expression,GO:0010468~regulation of gene expression,GO:0010508~positive regulation of autophagy,GO:0…
ENSG00000197309	OR10D3	11	-	protein_coding	Olfactory receptors interact with odorant molecules in the nose, to initiate a neuronal response that triggers the perception of a smell. The olfactory receptor proteins are members of a large family of G-protein-coupled receptors (GPCR) arising from single coding-exon genes. Olfactory receptors share a 7-transmembrane domain structure with many neurotransmitter and hormone receptors and are resp…			Odorant receptor.
ENSG00000200351	Y_RNA	5	-	misc_RNA
ENSG00000201066	RN7SKP280	7	-	misc_RNA		A small nuclear RNA molecule involved in pre-mRNA splicing and processing.||7SK was discovered as an abundant small nuclear RNA in the mid-70s but a possible function has only recently been suggested [1]. Two independent studies have found that 7SK RNA binds the CDK9/cyclin T complex (known as elongation factor P-TEFb). P-TEFb activates transcription by phosphorylating the C-terminal domain of RN…
ENSG00000207171	SNORA51	4	-	snoRNA
ENSG00000215263	AC025750.7	2	-	processed_pseudogene
ENSG00000221866	PLXNA4	7	0	protein_coding				Coreceptor for SEMA3A. Necessary for signaling by class 3 semaphorins and subsequent remodeling of the cytoskeleton. Plays a role in axon guidance in the developing nervous system. Class 3 semaphorins bind to a complex composed of a neuropilin and a plexin. The plexin modulates the affinity of the complex for specific semaphorins, and its cytoplasmic domain is required for the activation of down-…	Asthma,Blood Pressure,Blood Pressure Determination,Carotid Artery Diseases,Echocardiography,Lipids,Lupus Erythematosus, Systemic,Monocyte Chemoattractant Protein-1,Tobacco Use Disorder,Type 2 Diabetes| edema | rosiglitazone,	CARDIOVASCULAR,CHEMDEPENDENCY,IMMUNE,METABOLIC,PHARMACOGENOMIC,	GO:0000902~cell morphogenesis,GO:0000904~cell morphogenesis involved in differentiation,GO:0001558~regulation of cell growth,GO:0006935~chemotaxis,GO:0007165~signal transduction,GO:0007166~cell surface receptor signaling pathway,GO:0007399~nervous system development,GO:0007417~central nervous system development,GO:0007420~brain development,GO:0007422~peripheral nervous system development,GO:00083…
ENSG00000222998	RN7SKP259	11	-	misc_RNA		7SK was discovered as an abundant small nuclear RNA in the mid-70s but a possible function has only recently been suggested [1]. Two independent studies have found that 7SK RNA binds the CDK9/cyclin T complex (known as elongation factor P-TEFb). P-TEFb activates transcription by phosphorylating the C-terminal domain of RNA polymerase II. This process is negatively regulated by the 7SK RNP. The se…
ENSG00000223308	RN7SKP101	15	-	misc_RNA
ENSG00000227242	NBPF13P	1	-	unprocessed_pseudogene	This gene is a member of the neuroblastoma breakpoint family (NBPF) which consists of dozens of recently duplicated genes primarily located in segmental duplications on human chromosome 1. This gene family has experienced its greatest expansion within the human lineage and has expanded, to a lesser extent, among primates in general. Members of this gene family are characterized by tandemly repeat…
ENSG00000228237	EFCAB14-AS1	1	0	antisense
ENSG00000229177	AC008154.5	7	-	lincRNA
ENSG00000231381	RNF2P1	9	-	processed_pseudogene
ENSG00000231613	RP5-943J3.1	1	-	sense_intronic
ENSG00000232458	LINC01450	7	0	lincRNA
ENSG00000233441	CYP2AB1P	3	-	transcribed_unprocessed_pseudogene
ENSG00000236924	RP11-390F4.6	9	-	lincRNA
	AC008869.1
ENSG00000248489	CTD-2007H13.3	5	0	lincRNA
ENSG00000249557	HSPD1P15	5	0	processed_pseudogene
ENSG00000251209	LINC00923	15	0	lincRNA
ENSG00000252070	RNA5SP341	11	0	rRNA
	AL121898.1
ENSG00000253756	CARSP2	8	0	processed_pseudogene
ENSG00000253925	CTB-178M22.1	5	0	antisense
ENSG00000254226	CTB-12O2.1	5	0	lincRNA
ENSG00000254260	RP11-369E15.1	8	0	lincRNA
ENSG00000259255	RP11-627D16.1	15	0	lincRNA
ENSG00000172673	THEMIS	6	This gene encodes a protein that plays a regulatory role in both positive and negative T-cell selection during late thymocyte development. The protein functions through T-cell antigen receptor signaling, and is necessary for proper lineage commitment and maturation of T-cells. Alternative splicing results in multiple transcript variants. [provided by RefSeq, Sep 2009]	protein_coding	This gene encodes a protein that plays a regulatory role in both positive and negative T-cell selection during late thymocyte development. The protein functions through T-cell antigen receptor signaling, and is necessary for proper lineage commitment and maturation of T-cells. Alternative splicing results in multiple transcript variants. [provided by RefSeq, Sep 2009]			Plays a central role in late thymocyte development by controlling both positive and negative T-cell selection. Required to sustain and/or integrate signals required for proper lineage commitment and maturation of T-cells. Regulates T-cell development through T-cell antigen receptor (TCR) signaling and in particular through the regulation of calcium influx and phosphorylation of Erk.	Breast Cancer,Type 2 Diabetes| edema | rosiglitazone,	CANCER,PHARMACOGENOMIC,	GO:0002253~activation of immune response,GO:0002429~immune response-activating cell surface receptor signaling pathway,GO:0002520~immune system development,GO:0002764~immune response-regulating signaling pathway,GO:0007159~leukocyte cell-cell adhesion,GO:0007165~signal transduction,GO:0007166~cell surface receptor signaling pathway,GO:0016337~single organismal cell-cell adhesion,GO:0030097~hemopo…
ENSG00000275409	RP11-131L12.4	12	0	lincRNA
ENSG00000275759	RP11-131L12.3	12	0	lincRNA
ENSG00000277043	EEF1A1P42	6	0	processed_pseudogene

## Sheet: D
A&R&S	Name	Chromosome	Description	Type	EntrezGene	Tocris	UniProt	Disease	Area	MP
ENSG00000067208	EVI5	1	0	protein_coding			Functions as a regulator of cell cycle progression by stabilizing the FBXO5 protein and promoting cyclin-A accumulation during interphase. May play a role in cytokinesis.	Cholesterol,Multiple Sclerosis,	IMMUNE,METABOLIC,	GO:0000902~cell morphogenesis,GO:0006886~intracellular protein transport,GO:0007034~vacuolar transport,GO:0015031~protein transport,GO:0016192~vesicle-mediated transport,GO:0016482~cytosolic transport,GO:0022604~regulation of cell morphogenesis,GO:0030031~cell projection assembly,GO:0031338~regulation of vesicle fusion,GO:0031344~regulation of cell projection organization,GO:0032989~cellular comp…
ENSG00000101955	SRPX	X	0	protein_coding			May be involved in phagocytosis during disk shedding, cell adhesion to cells other than the pigment epithelium or signal transduction.	Fibrinogen,	HEMATOLOGICAL,	GO:0006909~phagocytosis,GO:0007033~vacuole organization,GO:0007165~signal transduction,GO:0007166~cell surface receptor signaling pathway,GO:0008285~negative regulation of cell proliferation,GO:0009966~regulation of signal transduction,GO:0009967~positive regulation of signal transduction,GO:0010647~positive regulation of cell communication,GO:0010942~positive regulation of cell death,GO:0012501~…
ENSG00000105738	SIPA1L3	19	0	protein_coding	This gene belongs to the signal induced proliferation associated 1 family of genes, which encode GTPase-activating proteins specific for the GTP-binding protein Rap1. Rap1 has been implicated in regulation of cell adhesion, cell polarity, and organization of the cytoskeleton. Like other members of the family, the protein encoded by this gene contains RapGAP and PDZ domains. In addition, this prot…		Plays a critical role in epithelial cell morphogenesis, polarity, adhesion and cytoskeletal organization in the lens (PubMed:26231217).	Body Height,Heart Failure,Tobacco Use Disorder,	CARDIOVASCULAR,CHEMDEPENDENCY,DEVELOPMENTAL,	GO:0000902~cell morphogenesis,GO:0000904~cell morphogenesis involved in differentiation,GO:0001654~eye development,GO:0002064~epithelial cell development,GO:0002520~immune system development,GO:0007010~cytoskeleton organization,GO:0007165~signal transduction,GO:0007423~sensory organ development,GO:0009966~regulation of signal transduction,GO:0030010~establishment of cell polarity,GO:0030097~hemop…
ENSG00000111885	MAN1A1	6	This gene encodes a class I mammalian Golgi 1,2-mannosidase which is a type II transmembrane protein. This protein catalyzes the hydrolysis of three terminal mannose residues from peptide-bound Man(9)-GlcNAc(2) oligosaccharides and belongs to family 47 of glycosyl hydrolases. [provided by RefSeq, Jul 2012]	protein_coding	This gene encodes a class I mammalian Golgi 1,2-mannosidase which is a type II transmembrane protein. This protein catalyzes the hydrolysis of three terminal mannose residues from peptide-bound Man(9)-GlcNAc(2) oligosaccharides and belongs to family 47 of glycosyl hydrolases. [provided by RefSeq, Jul 2012]		Involved in the maturation of Asn-linked oligosaccharides. Progressively trim alpha-1,2-linked mannose residues from Man(9)GlcNAc(2) to produce Man(5)GlcNAc(2).	Basophils,Glucose,Tobacco Use Disorder,	CHEMDEPENDENCY,IMMUNE,METABOLIC,	GO:0006487~protein N-linked glycosylation,GO:0009059~macromolecule biosynthetic process,GO:0009100~glycoprotein metabolic process,GO:0009311~oligosaccharide metabolic process,GO:0019538~protein metabolic process,GO:0034645~cellular macromolecule biosynthetic process,GO:0036211~protein modification process,GO:0043412~macromolecule modification,GO:0044260~cellular macromolecule metabolic process,GO…
ENSG00000115386	REG1A	2	This gene is a type I subclass member of the Reg gene family. The Reg gene family is a multigene family grouped into four subclasses, types I, II, III and IV, based on the primary structures of the encoded proteins. This gene encodes a protein that is secreted by the exocrine pancreas. It is associated with islet cell regeneration and diabetogenesis and may be involved in pancreatic lithogenesis.…	protein_coding	This gene is a type I subclass member of the Reg gene family. The Reg gene family is a multigene family grouped into four subclasses, types I, II, III and IV, based on the primary structures of the encoded proteins. This gene encodes a protein that is secreted by the exocrine pancreas. It is associated with islet cell regeneration and diabetogenesis and may be involved in pancreatic lithogenesis.…		Might act as an inhibitor of spontaneous calcium carbonate precipitation. May be associated with neuronal sprouting in brain, and with brain and pancreas regeneration.	Calcinosis|Pancreatitis,diabetes, type 1,diabetes, type 2,Tobacco Use Disorder,	CHEMDEPENDENCY,IMMUNE,UNKNOWN,	GO:0008284~positive regulation of cell proliferation,
ENSG00000128805	ARHGAP22	10	This gene encodes a member of the GTPase activating protein family which activates a GTPase belonging to the RAS superfamily of small GTP-binding proteins. The encoded protein is insulin-responsive, is dependent on the kinase Akt and requires the Akt-dependent 14-3-3 binding protein which binds sequentially to two serine residues. The result of these interactions is regulation of cell motility. M…	protein_coding	This gene encodes a member of the GTPase activating protein family which activates a GTPase belonging to the RAS superfamily of small GTP-binding proteins. The encoded protein is insulin-responsive, is dependent on the kinase Akt and requires the Akt-dependent 14-3-3 binding protein which binds sequentially to two serine residues. The result of these interactions is regulation of cell motility. M…		Rho GTPase-activating protein involved in the signal transduction pathway that regulates endothelial cell capillary tube formation during angiogenesis. Acts as a GTPase activator for the RAC1 by converting it to an inactive GDP-bound state. Inhibits RAC1-dependent lamellipodia formation. May also play a role in transcription regulation via its interaction with VEZF1, by regulating activity of the…	Alzheimer's disease ,Blood Pressure,Conduct Disorder,Hip,Tobacco Use Disorder,	CARDIOVASCULAR,CHEMDEPENDENCY,METABOLIC,NEUROLOGICAL,PSYCH,	GO:0001525~angiogenesis,GO:0001944~vasculature development,GO:0006139~nucleobase-containing compound metabolic process,GO:0007165~signal transduction,GO:0009059~macromolecule biosynthetic process,GO:0009966~regulation of signal transduction,GO:0010467~gene expression,GO:0010468~regulation of gene expression,GO:0010556~regulation of macromolecule biosynthetic process,GO:0016070~RNA metabolic proce…
ENSG00000133835	HSD17B4	5	The protein encoded by this gene is a bifunctional enzyme that is involved in the peroxisomal beta-oxidation pathway for fatty acids. It also acts as a catalyst for the formation of 3-ketoacyl-CoA intermediates from both straight-chain and 2-methyl-branched-chain fatty acids. Defects in this gene that affect the peroxisomal fatty acid beta-oxidation activity are a cause of D-bifunctional protein …	protein_coding	The protein encoded by this gene is a bifunctional enzyme that is involved in the peroxisomal beta-oxidation pathway for fatty acids. It also acts as a catalyst for the formation of 3-ketoacyl-CoA intermediates from both straight-chain and 2-methyl-branched-chain fatty acids. Defects in this gene that affect the peroxisomal fatty acid beta-oxidation activity are a cause of D-bifunctional protein …		Bifunctional enzyme acting on the peroxisomal beta-oxidation pathway for fatty acids. Catalyzes the formation of 3-ketoacyl-CoA intermediates from both straight-chain and 2-methyl-branched-chain fatty acids.	Acquired Immunodeficiency Syndrome|Disease Progression,autism,Bladder Cancer,Blood Pressure,Bone Mineral Density,Breast Cancer,breast cancer|prostate cancer,chronic obstructive pulmonary disease,esophageal adenocarcinoma,Lung Cancer,lung cancer ,Neoplasms, Germ Cell and Embryonal|Testicular Neoplasms,Obesity|POF - Premature ovarian failure|POLYCYSTIC OVARIAN SYNDROME|Polycystic Ovary Syndrome|Pri…	CANCER,CARDIOVASCULAR,INFECTION,METABOLIC,OTHER,PHARMACOGENOMIC,PSYCH,	GO:0001649~osteoblast differentiation,GO:0002064~epithelial cell development,GO:0006082~organic acid metabolic process,GO:0006631~fatty acid metabolic process,GO:0006637~acyl-CoA metabolic process,GO:0006732~coenzyme metabolic process,GO:0007548~sex differentiation,GO:0008202~steroid metabolic process,GO:0008209~androgen metabolic process,GO:0008210~estrogen metabolic process,GO:0008406~gonad dev…
ENSG00000145779	TNFAIP8	5	0	protein_coding			Acts as a negative mediator of apoptosis and may play a role in tumor progression. Suppresses the TNF-mediated apoptosis by inhibiting caspase-8 activity but not the processing of procaspase-8, subsequently resulting in inhibition of BID cleavage and caspase-3 activation.	Blood Pressure,Body Height,Cholesterol, LDL,Waist-Hip Ratio,	CARDIOVASCULAR,DEVELOPMENTAL,METABOLIC,	GO:0006508~proteolysis,GO:0010605~negative regulation of macromolecule metabolic process,GO:0012501~programmed cell death,GO:0019538~protein metabolic process,GO:0031324~negative regulation of cellular metabolic process,GO:0032268~regulation of cellular protein metabolic process,GO:0032269~negative regulation of cellular protein metabolic process,GO:0043067~regulation of programmed cell death,GO:…
ENSG00000151623	NR3C2	4	This gene encodes the mineralocorticoid receptor, which mediates aldosterone actions on salt and water balance within restricted target cells. The protein functions as a ligand-dependent transcription factor that binds to mineralocorticoid response elements in order to transactivate target genes. Mutations in this gene cause autosomal dominant pseudohypoaldosteronism type I, a disorder characteri…	protein_coding	This gene encodes the mineralocorticoid receptor, which mediates aldosterone actions on salt and water balance within restricted target cells. The protein functions as a ligand-dependent transcription factor that binds to mineralocorticoid response elements in order to transactivate target genes. Mutations in this gene cause autosomal dominant pseudohypoaldosteronism type I, a disorder characteri…	Mineralocorticoid receptors (MRs) are nuclear hormone receptors of the NR3C class, which also includes androgen, progesterone and glucocorticoid receptors. They can exist as homo- or heterodimers and are coupled to Hsp90 or HMGB proteins.	Receptor for both mineralocorticoids (MC) such as aldosterone and glucocorticoids (GC) such as corticosterone or cortisol. Binds to mineralocorticoid response elements (MRE) and transactivates target genes. The effect of MC is to increase ion and water transport and thus raise extracellular fluid volume and blood pressure and lower potassium levels.	aldosterone,aldosterone cortisol heart rate sodium, urinary stress,Biochemical measures,Body Height,Body Mass Index,Cholesterol, LDL,cognitive function depression,Fibrinogen,hypertension,hypertension, pregnancy induced,Hypertension|Hypotension,normal variation,null,potassium response to spironolactone,preeclampsia,Schizophrenia,several psychiatric disorders,Thyrotropin,Tobacco Use Disorder,Type 2…	CARDIOVASCULAR,CHEMDEPENDENCY,DEVELOPMENTAL,HEMATOLOGICAL,METABOLIC,NORMALVARIATION,OTHER,PHARMACOGENOMIC,PSYCH,REPRODUCTION,UNKNOWN,	GO:0006139~nucleobase-containing compound metabolic process,GO:0007165~signal transduction,GO:0009059~macromolecule biosynthetic process,GO:0009725~response to hormone,GO:0009755~hormone-mediated signaling pathway,GO:0010467~gene expression,GO:0010468~regulation of gene expression,GO:0010556~regulation of macromolecule biosynthetic process,GO:0014070~response to organic cyclic compound,GO:0016070…
ENSG00000152217	SETBP1	18	This gene encodes a protein which contains a several motifs including a ski homology region and a SET-binding region in addition to three nuclear localization signals. The encoded protein has been shown to bind the SET nuclear oncogene which is involved in DNA replication. Mutations in this gene are associated with Schinzel-Giedion midface retraction syndrome. Multiple transcript variants encodin…	protein_coding	This gene encodes a protein which contains a several motifs including a ski homology region and a SET-binding region in addition to three nuclear localization signals. The encoded protein has been shown to bind the SET nuclear oncogene which is involved in DNA replication. Mutations in this gene are associated with Schinzel-Giedion midface retraction syndrome. Multiple transcript variants encodin…			Albumins,Alcoholism,Body Mass Index,Bone Density,Creatinine,Diabetes Mellitus,Diabetes Mellitus, Type 2,Glomerular Filtration Rate,Hand Strength,Heart Function Tests,macular degeneration,Menarche,Prostatic Neoplasms,Tobacco Use Disorder,Type 2 Diabetes| edema | rosiglitazone,Waist Circumference,	AGING,CANCER,CARDIOVASCULAR,CHEMDEPENDENCY,METABOLIC,PHARMACOGENOMIC,RENAL,REPRODUCTION,VISION,
ENSG00000154511	FAM69A	1	This gene encodes a member of the FAM69 family of cysteine-rich type II transmembrane proteins. These proteins localize to the endoplasmic reticulum but their specific functions are unknown. Alternatively spliced transcript variants encoding multiple isoforms have been observed for this gene. [provided by RefSeq, Nov 2011]	protein_coding	This gene encodes a member of the FAM69 family of cysteine-rich type II transmembrane proteins. These proteins localize to the endoplasmic reticulum but their specific functions are unknown. Alternatively spliced transcript variants encoding multiple isoforms have been observed for this gene. [provided by RefSeq, Nov 2011]			Mental Disorders,Multiple Sclerosis,Parkinson Disease,Schizophrenia,	IMMUNE,NEUROLOGICAL,PSYCH,
ENSG00000162676	GFI1	1	This gene encodes a nuclear zinc finger protein that functions as a transcriptional repressor. This protein plays a role in diverse developmental contexts, including hematopoiesis and oncogenesis. It functions as part of a complex along with other cofactors to control histone modifications that lead to silencing of the target gene promoters. Mutations in this gene cause autosomal dominant severe …	protein_coding	This gene encodes a nuclear zinc finger protein that functions as a transcriptional repressor. This protein plays a role in diverse developmental contexts, including hematopoiesis and oncogenesis. It functions as part of a complex along with other cofactors to control histone modifications that lead to silencing of the target gene promoters. Mutations in this gene cause autosomal dominant severe …		Transcription repressor essential for hematopoiesis. Functions in a cell-context and development-specific manner. Binds to 5-TAAATCAC[AT]GCA-3 in the promoter region of a large number of genes. Component of several complexes, including the EHMT2-GFI1-HDAC1, AJUBA-GFI1-HDAC1 and RCOR-GFI-KDM1A-HDAC complexes, that suppress, via histone deacetylase (HDAC) recruitment, a number of genes implicated i…	Leukemia, Myeloid, Acute|Translocation, Genetic,Multiple Sclerosis,	CANCER,IMMUNE,	GO:0000083~regulation of transcription involved in G1/S transition of mitotic cell cycle,GO:0000278~mitotic cell cycle,GO:0001959~regulation of cytokine-mediated signaling pathway,GO:0001961~positive regulation of cytokine-mediated signaling pathway,GO:0002237~response to molecule of bacterial origin,GO:0002520~immune system development,GO:0006066~alcohol metabolic process,GO:0006139~nucleobase-c…
ENSG00000171804	WDR87	19	0	protein_coding
ENSG00000182168	UNC5C	4	This gene product belongs to the UNC-5 family of netrin receptors. Netrins are secreted proteins that direct axon extension and cell migration during neural development. They are bifunctional proteins that act as attractants for some cell types and as repellents for others, and these opposite actions are thought to be mediated by two classes of receptors. The UNC-5 family of receptors mediate the…	protein_coding	This gene product belongs to the UNC-5 family of netrin receptors. Netrins are secreted proteins that direct axon extension and cell migration during neural development. They are bifunctional proteins that act as attractants for some cell types and as repellents for others, and these opposite actions are thought to be mediated by two classes of receptors. The UNC-5 family of receptors mediate the…		Receptor for netrin required for axon guidance. Mediates axon repulsion of neuronal growth cones in the developing nervous system upon ligand binding. Axon repulsion in growth cones may be caused by its association with DCC that may trigger signaling for repulsion. Also involved in corticospinal tract axon guidances independently of DCC. It also acts as a dependence receptor required for apoptosi…	Alcoholism,Body Height,Glucose,Insulin Resistance,Lymphocytes,Myocardial Infarction,Neutrophils,Parkinson's disease ,Schizophrenia,tau Proteins,Tobacco Use Disorder,	CARDIOVASCULAR,CHEMDEPENDENCY,DEVELOPMENTAL,IMMUNE,METABOLIC,NEUROLOGICAL,PSYCH,	GO:0000902~cell morphogenesis,GO:0000904~cell morphogenesis involved in differentiation,GO:0006935~chemotaxis,GO:0007165~signal transduction,GO:0007166~cell surface receptor signaling pathway,GO:0007399~nervous system development,GO:0007417~central nervous system development,GO:0007420~brain development,GO:0010942~positive regulation of cell death,GO:0012501~programmed cell death,GO:0030154~cell …
ENSG00000188803	SHISA6	17	0	protein_coding				Body Height,Body Mass Index,Hemoglobin A, Glycosylated,Iron,Tobacco Use Disorder,	CHEMDEPENDENCY,DEVELOPMENTAL,HEMATOLOGICAL,METABOLIC,	GO:0007267~cell-cell signaling,GO:0048167~regulation of synaptic plasticity,GO:0050804~modulation of synaptic transmission,GO:0099536~synaptic signaling,
ENSG00000200732	RNU6-194P	6	-	snRNA
ENSG00000207249	SNORA72	2	-	snoRNA
ENSG00000223896	CCNJP2	1	-	processed_pseudogene
ENSG00000229052	RP11-386I23.1	1	-	transcribed_processed_pseudogene
ENSG00000229992	HMGB3P9	1	-	processed_pseudogene
ENSG00000234177	LINC01114	2	0	lincRNA
ENSG00000234202	RP11-330C7.4	1	-	processed_pseudogene
ENSG00000248447	RP11-633G11.1	4	0	processed_pseudogene
ENSG00000250125	RP11-707A18.1	4	0	lincRNA
ENSG00000268051	CTC-244M17.1	19	0	sense_intronic
ENSG00000271162	RP1-57E3.1	6	0	processed_pseudogene
ENSG00000057935	MTA3	2	0	protein_coding			Plays a role in maintenance of the normal epithelial architecture through the repression of SNAI1 transcription in a histone deacetylase-dependent manner, and thus the regulation of E-cadherin levels. Contributes to transcriptional repression by BCL6.	Attention Deficit Disorder with Hyperactivity,Breast Cancer,Diabetes Mellitus,	CANCER,METABOLIC,PSYCH,	GO:0000278~mitotic cell cycle,GO:0006139~nucleobase-containing compound metabolic process,GO:0006325~chromatin organization,GO:0007346~regulation of mitotic cell cycle,GO:0008284~positive regulation of cell proliferation,GO:0009059~macromolecule biosynthetic process,GO:0009890~negative regulation of biosynthetic process,GO:0010467~gene expression,GO:0010468~regulation of gene expression,GO:001055…
ENSG00000100592	DAAM1	14	Cell motility, adhesion, cytokinesis, and other functions of the cell cortex are mediated by reorganization of the actin cytoskeleton and several formin homology (FH) proteins have been associated with these processes. The protein encoded by this gene contains two FH domains and belongs to a novel FH protein subfamily implicated in cell polarity. A key regulator of cytoskeletal architecture, the …	protein_coding	Cell motility, adhesion, cytokinesis, and other functions of the cell cortex are mediated by reorganization of the actin cytoskeleton and several formin homology (FH) proteins have been associated with these processes. The protein encoded by this gene contains two FH domains and belongs to a novel FH protein subfamily implicated in cell polarity. A key regulator of cytoskeletal architecture, the …		Binds to disheveled (Dvl) and Rho, and mediates Wnt-induced Dvl-Rho complex formation. May play a role as a scaffolding protein to recruit Rho-GDP and Rho-GEF, thereby enhancing Rho-GTP formation. Can direct nucleation and elongation of new actin filaments.	Stroke,Tobacco Use Disorder,	CHEMDEPENDENCY,NEUROLOGICAL,	GO:0001736~establishment of planar polarity,GO:0002009~morphogenesis of an epithelium,GO:0007010~cytoskeleton organization,GO:0007164~establishment of tissue polarity,GO:0007165~signal transduction,GO:0007166~cell surface receptor signaling pathway,GO:0007267~cell-cell signaling,GO:0009887~organ morphogenesis,GO:0030036~actin cytoskeleton organization,GO:0048513~animal organ development,GO:004872…
ENSG00000101144	BMP7	20	This gene encodes a member of the transforming growth factor-beta (TGF-beta) family of proteins. The encoded preproprotein is proteolytically processed to generate each subunit of the mature homodimer, which plays a role in bone, kidney and brown adipose tissue development. This protein induces ectopic bone formation and may promote fracture healing in human patients. [provided by RefSeq, Nov 201…	protein_coding	This gene encodes a secreted ligand of the TGF-beta (transforming growth factor-beta) superfamily of proteins. Ligands of this family bind various TGF-beta receptors leading to recruitment and activation of SMAD family transcription factors that regulate gene expression. The encoded preproprotein is proteolytically processed to generate each subunit of the disulfide-linked homodimer, which plays …		Induces cartilage and bone formation. May be the osteoinductive factor responsible for the phenomenon of epithelial osteogenesis. Plays a role in calcium regulation and bone homeostasis.	Alzheimer's disease ,Bone Mineral Density,Calcinosis|Diabetes Mellitus, Type 2|,Chronic renal failure|Diabetes Mellitus, Insulin-Dependent|Diabetes Mellitus, Type 1|Diabetic Nephropathies|Diabetic Nephropathy|Kidney Failure, Chronic,Cleft Lip|Cleft Palate|Tooth Abnormalities,Hyperparathyroidism, Secondary,Hypospadias,major depressive disorder,Narcolepsy,Obesity|POF - Premature ovarian failure|POL…	DEVELOPMENTAL,METABOLIC,NEUROLOGICAL,PHARMACOGENOMIC,PSYCH,UNKNOWN,	GO:0000165~MAPK cascade,GO:0000278~mitotic cell cycle,GO:0000302~response to reactive oxygen species,GO:0000902~cell morphogenesis,GO:0000904~cell morphogenesis involved in differentiation,GO:0001501~skeletal system development,GO:0001649~osteoblast differentiation,GO:0001654~eye development,GO:0001655~urogenital system development,GO:0001656~metanephros development,GO:0001704~formation of primar…
ENSG00000105357	MYH14	19	This gene encodes a member of the myosin superfamily. The protein represents a conventional non-muscle myosin; it should not be confused with the unconventional myosin-14 (MYO14). Myosins are actin-dependent motor proteins with diverse functions including regulation of cytokinesis, cell motility, and cell polarity. Mutations in this gene result in one form of autosomal dominant hearing impairment…	protein_coding	This gene encodes a member of the myosin superfamily. The protein represents a conventional non-muscle myosin; it should not be confused with the unconventional myosin-14 (MYO14). Myosins are actin-dependent motor proteins with diverse functions including regulation of cytokinesis, cell motility, and cell polarity. Mutations in this gene result in one form of autosomal dominant hearing impairment…	Myosins are a large family of motor proteins that share the common features of ATP hydrolysis (ATPase enzyme activity), actin binding and potential for kinetic energy transduction. Originally isolated from muscle cells, almost all eukaryotic cells are known to contain myosins.	Cellular myosin that appears to play a role in cytokinesis, cell shape, and specialized functions such as secretion and capping.	Cleft Lip|Cleft Palate,	DEVELOPMENTAL,	GO:0000902~cell morphogenesis,GO:0001508~action potential,GO:0006936~muscle contraction,GO:0007005~mitochondrion organization,GO:0007010~cytoskeleton organization,GO:0007517~muscle organ development,GO:0007600~sensory perception,GO:0019226~transmission of nerve impulse,GO:0022604~regulation of cell morphogenesis,GO:0030036~actin cytoskeleton organization,GO:0030048~actin filament-based movement,G…
ENSG00000110002	VWA5A	11	0	protein_coding			May play a role in tumorigenesis as a tumor suppressor. Altered expression of this protein and disruption of the molecular pathway it is involved in, may contribute directly to or modify tumorigenesis.	longevity,Parkinson Disease,	AGING,NEUROLOGICAL,
ENSG00000115944	COX7A2L	2	Cytochrome c oxidase (COX), the terminal component of the mitochondrial respiratory chain, catalyzes the electron transfer from reduced cytochrome c to oxygen. This component is a heteromeric complex consisting of 3 catalytic subunits encoded by mitochondrial genes and multiple structural subunits encoded by nuclear genes. The mitochondrially-encoded subunits function in electron transfer, and th…	protein_coding	Cytochrome c oxidase (COX), the terminal component of the mitochondrial respiratory chain, catalyzes the electron transfer from reduced cytochrome c to oxygen. This component is a heteromeric complex consisting of 3 catalytic subunits encoded by mitochondrial genes and multiple structural subunits encoded by nuclear genes. The mitochondrially-encoded subunits function in electron transfer, and th…		Involved in the regulation of oxidative phosphorylation and energy metabolism (By similarity). Necessary for the assembly of mitochondrial respiratory supercomplex (By similarity).	Acquired Immunodeficiency Syndrome|Disease Progression,kidney aging,prostate cancer,	AGING,CANCER,INFECTION,	GO:0006119~oxidative phosphorylation,GO:0006139~nucleobase-containing compound metabolic process,GO:0006753~nucleoside phosphate metabolic process,GO:0006796~phosphate-containing compound metabolic process,GO:0006811~ion transport,GO:0006818~hydrogen transport,GO:0009116~nucleoside metabolic process,GO:0015980~energy derivation by oxidation of organic compounds,GO:0019637~organophosphate metaboli…
ENSG00000125257	ABCC4	13	The protein encoded by this gene is a member of the superfamily of ATP-binding cassette (ABC) transporters. ABC proteins transport various molecules across extra- and intra-cellular membranes. ABC genes are divided into seven distinct subfamilies (ABC1, MDR/TAP, MRP, ALD, OABP, GCN20, White). This protein is a member of the MRP subfamily which is involved in multi-drug resistance. This family mem…	protein_coding	The protein encoded by this gene is a member of the superfamily of ATP-binding cassette (ABC) transporters. ABC proteins transport various molecules across extra- and intra-cellular membranes. ABC genes are divided into seven distinct subfamilies (ABC1, MDR/TAP, MRP, ALD, OABP, GCN20, White). This protein is a member of the MRP subfamily which is involved in multi-drug resistance. This family mem…		May be an organic anion pump relevant to cellular detoxification.	Adenocarcinoma|Pancreatic Neoplasms,bilirubin indinavir oral clearance lamivudine-triphosphate concentration zidovudine-triphosphate concentration,Bladder Cancer,Breast Cancer,breast cancer ,Breath Tests,chronic obstructive pulmonary disease,Chronic renal failure|Kidney Failure, Chronic,Chronic ulcerative colitis|Colitis, Ulcerative|Crohn Disease|Crohn's disease,Diabetic Nephropathies,drug-relate…	AGING,CANCER,CHEMDEPENDENCY,HEMATOLOGICAL,IMMUNE,INFECTION,METABOLIC,OTHER,PHARMACOGENOMIC,RENAL,	GO:0000902~cell morphogenesis,GO:0006811~ion transport,GO:0006869~lipid transport,GO:0006887~exocytosis,GO:0008284~positive regulation of cell proliferation,GO:0010243~response to organonitrogen compound,GO:0010927~cellular component assembly involved in morphogenesis,GO:0014070~response to organic cyclic compound,GO:0016192~vesicle-mediated transport,GO:0030031~cell projection assembly,GO:003298…
ENSG00000137878	GCOM1	15	This locus represents naturally occurring readthrough transcription between the neighboring MYZAP (myocardial zonula adherens protein) and POLR2M (polymerase (RNA) II (DNA directed) polypeptide M) genes on chromosome 15. Alternative splicing results in multiple readthrough transcript variants. Readthrough variants may encode proteins that share sequence identity with the upstream gene product or …	protein_coding	This locus represents naturally occurring readthrough transcription between the neighboring MYZAP (myocardial zonula adherens protein) and POLR2M (polymerase (RNA) II (DNA directed) polypeptide M) genes on chromosome 15. Alternative splicing results in multiple readthrough transcript variants. Readthrough variants may encode proteins that share sequence identity with the upstream gene product or …
ENSG00000140945	CDH13	16	This gene encodes a member of the cadherin superfamily. The encoded protein is localized to the surface of the cell membrane and is anchored by a GPI moiety, rather than by a transmembrane domain. The protein lacks the cytoplasmic domain characteristic of other cadherins, and so is not thought to be a cell-cell adhesion glycoprotein. This protein acts as a negative regulator of axon growth during…	protein_coding	This gene encodes a member of the cadherin superfamily. The encoded protein is localized to the surface of the cell membrane and is anchored by a GPI moiety, rather than by a transmembrane domain. The protein lacks the cytoplasmic domain characteristic of other cadherins, and so is not thought to be a cell-cell adhesion glycoprotein. This protein acts as a negative regulator of axon growth during…		Cadherins are calcium-dependent cell adhesion proteins. They preferentially interact with themselves in a homophilic manner in connecting cells; cadherins may thus contribute to the sorting of heterogeneous cell types. May act as a negative regulator of neural cell growth.	ADHD,ADHD | attention-deficit hyperactivity disorder,Adiponectin,Adult ADHD | attention deficit hyperactivity disorder,Alcohol Withdrawal Delirium|Alcoholism,Alcoholism,Arthritis, Rheumatoid|Rheumatoid Arthritis,Attention Deficit Disorder with Hyperactivity,autism,Basophils,Blood Pressure,Body Height,Body Weights and Measures,Calcium-Binding Proteins,Clozapine,Coronary Artery Disease,Coronary Art…	AGING,CARDIOVASCULAR,CHEMDEPENDENCY,DEVELOPMENTAL,IMMUNE,INFECTION,METABOLIC,PHARMACOGENOMIC,PSYCH,	GO:0000278~mitotic cell cycle,GO:0001525~angiogenesis,GO:0001667~ameboidal-type cell migration,GO:0001935~endothelial cell proliferation,GO:0001944~vasculature development,GO:0001952~regulation of cell-matrix adhesion,GO:0001954~positive regulation of cell-matrix adhesion,GO:0002040~sprouting angiogenesis,GO:0006139~nucleobase-containing compound metabolic process,GO:0006935~chemotaxis,GO:0007160…
ENSG00000143924	EML4	2	This gene is a member of the echinoderm microtubule associated protein-like family. The encoded WD-repeat protein may be involved in microtubule formation. Abnormal fusion of parts of this gene with portions of the anaplastic lymphoma receptor tyrosine kinase gene, which generates EML4-ALK fusion transcripts, is one of the primary mutations associated with non-small cell lung cancer. Alternative …	protein_coding	This gene is a member of the echinoderm microtubule associated protein-like family. The encoded WD-repeat protein may be involved in microtubule formation. Abnormal fusion of parts of this gene with portions of the anaplastic lymphoma receptor tyrosine kinase gene, which generates EML4-ALK fusion transcripts, is one of the primary mutations associated with non-small cell lung cancer. Alternative …		May modify the assembly dynamics of microtubules, such that microtubules are slightly longer, but more dynamic.	Adenocarcinoma|Lung Neoplasms|Neoplasm of lung ,	CANCER,	GO:0000226~microtubule cytoskeleton organization,GO:0000278~mitotic cell cycle,GO:0007010~cytoskeleton organization,GO:0007067~mitotic nuclear division,GO:0022402~cell cycle process,GO:0048285~organelle fission,GO:1902589~single-organism organelle organization,
ENSG00000147601	TERF1	8	This gene encodes a telomere specific protein which is a component of the telomere nucleoprotein complex. This protein is present at telomeres throughout the cell cycle and functions as an inhibitor of telomerase, acting in cis to limit the elongation of individual chromosome ends. The protein structure contains a C-terminal Myb motif, a dimerization domain near its N-terminus and an acidic N-ter…	protein_coding	This gene encodes a telomere specific protein which is a component of the telomere nucleoprotein complex. This protein is present at telomeres throughout the cell cycle and functions as an inhibitor of telomerase, acting in cis to limit the elongation of individual chromosome ends. The protein structure contains a C-terminal Myb motif, a dimerization domain near its N-terminus and an acidic N-ter…		Binds the telomeric double-stranded 5-TTAGGG-3 repeat and negatively regulates telomere length. Involved in the regulation of the mitotic spindle. Component of the shelterin complex (telosome) that is involved in the regulation of telomere length and protection. Shelterin associates with arrays of double-stranded 5-TTAGGG-3 repeats added by telomerase and protects chromosome ends; without its pro…	Anemia, Aplastic,Bladder Cancer,Breast Cancer,breast cancer ,Cardiovascular Diseases|Cerebrovascular Disorders,chronic obstructive pulmonary disease,Endometrial Neoplasms,hepatocellular carcinoma,Lung Cancer,lung cancer ,	CANCER,CARDIOVASCULAR,HEMATOLOGICAL,OTHER,	GO:0000070~mitotic sister chromatid segregation,GO:0000226~microtubule cytoskeleton organization,GO:0000278~mitotic cell cycle,GO:0000819~sister chromatid segregation,GO:0006139~nucleobase-containing compound metabolic process,GO:0006259~DNA metabolic process,GO:0006461~protein complex assembly,GO:0007010~cytoskeleton organization,GO:0007067~mitotic nuclear division,GO:0007088~regulation of mitot…
ENSG00000157106	SMG1	16	This gene encodes a protein involved in nonsense-mediated mRNA decay (NMD) as part of the mRNA surveillance complex. The protein has kinase activity and is thought to function in NMD by phosphorylating the regulator of nonsense transcripts 1 protein. Alternatively spliced transcript variants have been described, but their full-length nature has yet to be determined. [provided by RefSeq, Mar 2013]	protein_coding	This gene encodes a protein involved in nonsense-mediated mRNA decay (NMD) as part of the mRNA surveillance complex. The protein has kinase activity and is thought to function in NMD by phosphorylating the regulator of nonsense transcripts 1 protein. Alternatively spliced transcript variants have been described, but their full-length nature has yet to be determined. [provided by RefSeq, Mar 2013]		Serine/threonine protein kinase involved in both mRNA surveillance and genotoxic stress response pathways. Recognizes the substrate consensus sequence [ST]-Q. Plays a central role in nonsense-mediated decay (NMD) of mRNAs containing premature stop codons by phosphorylating UPF1/RENT1. Recruited by release factors to stalled ribosomes together with SMG8 and SMG9 (forming the SMG1C protein kinase c…			GO:0006139~nucleobase-containing compound metabolic process,GO:0006259~DNA metabolic process,GO:0006644~phospholipid metabolic process,GO:0006796~phosphate-containing compound metabolic process,GO:0006974~cellular response to DNA damage stimulus,GO:0009057~macromolecule catabolic process,GO:0010467~gene expression,GO:0016070~RNA metabolic process,GO:0019439~aromatic compound catabolic process,GO:…
ENSG00000162881	OXER1	2	0	protein_coding		Leukotriene and related receptors are activated by the endogenous ligands leukotriene (LT) B4, LTC4, LTD4, LTE4 and 12-HETE. Leukotrienes are lipid mediators synthesized from arachidonic acid by lipoxygenase enzymes. They are important in inflammatory signaling pathways.	Receptor for eicosanoids and polyunsaturated fatty acids such as 5-oxo-6E,8Z,11Z,14Z-eicosatetraenoic acid (5-OXO-ETE), 5(S)-hydroperoxy-6E,8Z,11Z,14Z-eicosatetraenoic acid (5(S)-HPETE) and arachidonic acid. Seems to be coupled to the G(i)/G(o), families of heteromeric G proteins.	ADHD | attention-deficit hyperactivity disorder,hyperactive-impulsive symptoms,	PSYCH,	GO:0006139~nucleobase-containing compound metabolic process,GO:0006753~nucleoside phosphate metabolic process,GO:0006796~phosphate-containing compound metabolic process,GO:0007165~signal transduction,GO:0007186~G-protein coupled receptor signaling pathway,GO:0018130~heterocycle biosynthetic process,GO:0019219~regulation of nucleobase-containing compound metabolic process,GO:0019438~aromatic compo…
ENSG00000171126	KCNG3	2	Voltage-gated potassium (Kv) channels represent the most complex class of voltage-gated ion channels from both functional and structural standpoints. Their diverse functions include regulating neurotransmitter release, heart rate, insulin secretion, neuronal excitability, epithelial electrolyte transport, smooth muscle contraction, and cell volume. This gene encodes a member of the potassium chan…	protein_coding	Voltage-gated potassium (Kv) channels represent the most complex class of voltage-gated ion channels from both functional and structural standpoints. Their diverse functions include regulating neurotransmitter release, heart rate, insulin secretion, neuronal excitability, epithelial electrolyte transport, smooth muscle contraction, and cell volume. This gene encodes a member of the potassium chan…	Voltage-gated potassium channels (KV) belong to the 6-TM family of potassium channel that also comprises the Ca2+-activated Slo (actually 7-TM) and the Ca2+-activated SK subfamilies. The alpha-subunits contain a single pore-forming region and combine to form tetramers.	Potassium channel subunit that does not form functional channels by itself (PubMed:11852086). Can form functional heterotetrameric channels with KCNB1; this promotes a reduction in the rate of activation and inactivation of the delayed rectifier voltage-gated potassium channel KCNB1 (PubMed:11852086, PubMed:19074135).	Cholesterol, LDL,	METABOLIC,	GO:0006461~protein complex assembly,GO:0006811~ion transport,GO:0034220~ion transmembrane transport,GO:0034762~regulation of transmembrane transport,GO:0034765~regulation of ion transmembrane transport,GO:0043269~regulation of ion transport,GO:0044765~single-organism transport,GO:0055085~transmembrane transport,GO:0065003~macromolecular complex assembly,GO:0071805~potassium ion transmembrane tran…
ENSG00000172264	MACROD2	20	0	protein_coding			Removes ADP-ribose from glutamate residues in proteins bearing a single ADP-ribose moiety. Inactive towards proteins bearing poly-ADP-ribose. Deacetylates O-acetyl-ADP ribose, a signaling molecule generated by the deacetylation of acetylated lysine residues in histones and other proteins.	Abnormalities, Multiple|Mental Retardation|Syndrome,Alcoholism,Amyotrophic Lateral Sclerosis|,Aorta,Arteries,autism,Autistic Disorder,Blood Pressure,Body Weight Changes,Celiac Disease|,Cholesterol,Coronary Artery Disease,Echocardiography,Erythrocytes,Hematocrit,Hip,Lipoproteins,Myocardial Infarction,Nonalcoholic Fatty Liver Disease,null,Obesity,Parkinson Disease,Platelet Count,Schizophrenia,Tobac…	CARDIOVASCULAR,CHEMDEPENDENCY,DEVELOPMENTAL,HEMATOLOGICAL,IMMUNE,METABOLIC,NEUROLOGICAL,PSYCH,RENAL,UNKNOWN,	GO:0006139~nucleobase-containing compound metabolic process,GO:0006974~cellular response to DNA damage stimulus,GO:0007399~nervous system development,GO:0007417~central nervous system development,GO:0007420~brain development,GO:0009116~nucleoside metabolic process,GO:0019538~protein metabolic process,GO:0036211~protein modification process,GO:0043412~macromolecule modification,GO:0044260~cellular…
ENSG00000183230	CTNNA3	10	This gene encodes a protein that belongs to the vinculin/alpha-catenin family. The encoded protein plays a role in cell-cell adhesion in muscle cells. Mutations in this gene are associated with arrhythmogenic right ventricular dysplasia, familial 13. Alternative splicing results in multiple transcript variants. [provided by RefSeq, Mar 2014]	protein_coding	This gene encodes a protein that belongs to the vinculin/alpha-catenin family. The encoded protein plays a role in cell-cell adhesion in muscle cells. Mutations in this gene are associated with arrhythmogenic right ventricular dysplasia, familial 13. Alternative splicing results in multiple transcript variants. [provided by RefSeq, Mar 2014]		May be involved in formation of stretch-resistant cell-cell adhesion complexes.	Alzheimer's Disease,Alzheimer's disease ,Asthma,Asthma (toluene diisocyanate-induced),Asthma|Occupational Diseases,Body Weight,Cholesterol,Dehydroepiandrosterone,Echocardiography,Electrocardiography,Erythrocyte Indices,Hypertrophy, Left Ventricular,Lipoproteins, VLDL,Lupus Erythematosus, Systemic,Multiple Sclerosis,Myocardial Infarction,nicotine dependence,Parkinson Disease,Pulse,smoking cessatio…	CARDIOVASCULAR,CHEMDEPENDENCY,HEMATOLOGICAL,IMMUNE,METABOLIC,NEUROLOGICAL,PHARMACOGENOMIC,UNKNOWN,	GO:0001508~action potential,GO:0003015~heart process,GO:0006936~muscle contraction,GO:0008015~blood circulation,GO:0016337~single organismal cell-cell adhesion,GO:0030048~actin filament-based movement,GO:0034109~homotypic cell-cell adhesion,GO:0034113~heterotypic cell-cell adhesion,GO:0061337~cardiac conduction,GO:0086065~cell communication involved in cardiac conduction,GO:0086091~regulation of …
ENSG00000184672	RALYL	8	0	protein_coding				Aorta,Blood Pressure Determination,Cholesterol, LDL,Coronary Disease,Echocardiography,Heart Rate,Neuroblastoma,Platelet Count,Stroke,	CANCER,CARDIOVASCULAR,HEMATOLOGICAL,METABOLIC,NEUROLOGICAL,
ENSG00000196482	ESRRG	1	This gene encodes a member of the estrogen receptor-related receptor (ESRR) family, which belongs to the nuclear hormone receptor superfamily. All members of the ESRR family share an almost identical DNA binding domain, which is composed of two C4-type zinc finger motifs. The ESRR members are orphan nuclear receptors; they bind to the estrogen response element and steroidogenic factor 1 response …	protein_coding	This gene encodes a member of the estrogen receptor-related receptor (ESRR) family, which belongs to the nuclear hormone receptor superfamily. All members of the ESRR family share an almost identical DNA binding domain, which is composed of two C4-type zinc finger motifs. The ESRR members are orphan nuclear receptors; they bind to the estrogen response element and steroidogenic factor 1 response …		Orphan receptor that acts as transcription activator in the absence of bound ligand. Binds specifically to an estrogen response element and activates reporter genes controlled by estrogen response elements (By similarity). Induces the expression of PERM1 in the skeletal muscle.	Body Height,Bone Phenotypes,breast cancer ,Cardiomegaly,Cholesterol, HDL,Colorectal Cancer,Creatinine,Diabetes Mellitus, Type 2,Echocardiography,Eye,gamma-Glutamylcyclotransferase,Occipital Lobe,Tobacco Use Disorder,Triglycerides,	AGING,CANCER,CARDIOVASCULAR,CHEMDEPENDENCY,DEVELOPMENTAL,METABOLIC,VISION,	GO:0006139~nucleobase-containing compound metabolic process,GO:0007165~signal transduction,GO:0009059~macromolecule biosynthetic process,GO:0009725~response to hormone,GO:0009755~hormone-mediated signaling pathway,GO:0009891~positive regulation of biosynthetic process,GO:0010467~gene expression,GO:0010468~regulation of gene expression,GO:0010556~regulation of macromolecule biosynthetic process,GO…
ENSG00000198739	LRRTM3	10	0	protein_coding			Exhibits a limited synaptogenic activity in vitro, restricted to excitatory presynaptic differentiation (By similarity). May play a role in the development and maintenance of the vertebrate nervous system.	Alzheimer's disease ,smoking cessation,	CHEMDEPENDENCY,NEUROLOGICAL,	GO:0006518~peptide metabolic process,GO:0006796~phosphate-containing compound metabolic process,GO:0007165~signal transduction,GO:0007166~cell surface receptor signaling pathway,GO:0007399~nervous system development,GO:0007416~synapse assembly,GO:0009966~regulation of signal transduction,GO:0009968~negative regulation of signal transduction,GO:0010563~negative regulation of phosphorus metabolic p…
ENSG00000213301	HMGB3P11	2	-	processed_pseudogene
ENSG00000214659	KRT8P26	11	-	processed_pseudogene
ENSG00000225299	RP11-344A5.1	10	-	antisense
ENSG00000226523	AC074375.1	2	-	processed_pseudogene
ENSG00000227028	SLC8A1-AS1	2	0	antisense
ENSG00000232451	AC016768.1	2	-	lincRNA
	TM4SF2				The protein encoded by this gene is a member of the transmembrane 4 superfamily, also known as the tetraspanin family. Most of these members are cell-surface proteins that are characterized by the presence of four hydrophobic domains. The proteins mediate signal transduction events that play a role in the regulation of cell development, activation, growth and motility. This encoded protein is a c…		May be involved in cell proliferation and cell motility.
ENSG00000254471	RP11-885L14.1	11	0	processed_pseudogene
ENSG00000255028	RP11-708B6.2	11	0	antisense
ENSG00000255416	OR10AF1P	11	0	unprocessed_pseudogene	Olfactory receptors interact with odorant molecules in the nose, to initiate a neuronal response that triggers the perception of a smell. The olfactory receptor proteins are members of a large family of G-protein-coupled receptors (GPCR) arising from single coding-exon genes. Olfactory receptors share a 7-transmembrane domain structure with many neurotransmitter and hormone receptors and are resp…
ENSG00000260352	CTD-2288F12.1	16	-	antisense
ENSG00000260832	CTD-3253I12.1	16	0	antisense
ENSG00000263155	MYZAP	15	0	protein_coding	This gene encodes a protein that is abundantly expressed in cardiac tissue. The encoded protein localizes to intercalated discs in cardiomyocytes and functions as an activator of Rho-dependent serum-response factor signaling. Alternative splicing results in multiple transcript variants. Readthrough transcription also exists between this gene and the neighboring downstream gene POLR2M (polymerase …		Plays a role in cellular signaling via Rho-related GTP-binding proteins and subsequent activation of transcription factor SRF (By similarity). Targets TJP1 to cell junctions. In cortical neurons, may play a role in glutaminergic signal transduction through interaction with the NMDA receptor subunit GRIN1 (By similarity).
ENSG00000265515	AC092287.1	16	-	miRNA
ENSG00000271949	RP11-302M6.4	1	0	protein_coding
ENSG00000278733	RP11-425D17.1	12	0	antisense
