# Supplementary material for: Uncovering the complex genetics of human temperament
Source: Mol Psychiatry. 2018 Oct 2;25(10):2275–94. doi: 10.1038/s41380-018-0264-5 (PMC7515831; doi:10.1038/s41380-018-0264-5)
Supplement: Supplementary file 24 — Supplementary Table S12 [file 41380_2018_264_MOESM24_ESM.xlsx]

## Sheet: T12
Table S12. Switching genes from different states: well, ill, and intermediate. Genes are grouped by their corresponding SNP sets in Bold.
Genes associated with change of Sensitive (mostly ill-being) to well-being	Genes associated with change of Reliable (mostly well-being) to ill-being	Genes associated with change of Antisocial (mostly ill-being) to well-being
G_39_21 & G_42_39	G_38_17	G_39_26 & G_14_12 & G_38_13
RGS13	FYB	RBFOX1
EEF1A1P42	SLC44A5	BMP7
PARP8	SPANXA1	MYH14
SNORA72	SPANXA2	MTPAP
HMGB3P11	RP4-595K12.1	TERF1
LINC01114	RP11-87O11.1	GFRA1
RP11-269M20.3	LINC00376	VPS8
	RP11-281A20.2	CACNB2
	RP11-281A20.1	MACROD2
	GOLGA5P1	SLC36A4
	SPANXA2-OT1	SLIT1
		RP11-560A15.3
		AL161651.1
		SLC8A1-AS1
		RN7SL241P
		GOLGA2P6
		C16orf97
		MIR7162
		VWA5A
		ARHGAP22
		NR3C2
		ZNF503-AS1
		ZNF503
		RP11-80I3.1
		SLC35D1
		WDR78
		C1orf141
		RP11-1101K5.1
		RP4-547N15.3
