# Supplementary material for: Uncovering the complex genetics of human temperament
Source: Mol Psychiatry. 2018 Oct 2;25(10):2275–94. doi: 10.1038/s41380-018-0264-5 (PMC7515831; doi:10.1038/s41380-018-0264-5)
Supplement: Supplementary file 26 — Supplementary Table S14 [file 41380_2018_264_MOESM26_ESM.xlsx]

## Sheet: Table_1
Table S14. SNP Sets identified by PGMRA (p-value <1E-05) in the Finnish sample and replicated in the Korean (90%) and German (89%) samples. The replication score was calculated using Hypergeometric statistics.
	Korean Sample		German Sample
SNP sets	SNP sets	Best-Match	SNP sets	Best-Match
G_13_3	G_32_30	3.11e-15	G_32_15	1.0103e-14
G_8_8	G_23_7	2.32e-14	G_27_6	2.06502e-14
G_13_10	G_27_4	6.11e-15	G_35_30	1.08802e-14
G_21_18	G_33_25	1.12455e-12	G_15_1	1.14353e-13
G_30_10	G_29_3	8.66e-15	G_8_5	2.68785e-13
G_7_3	G_35_1	1.6e-14	G_11_11	2.40918e-14
G_38_23	G_31_22	5.55e-15	G_38_27	3.22787e-11
G_25_3	G_33_31	3.33e-15	G_18_14	5.44009e-15
G_31_8	G_15_4	6.66e-16	G_9_7	7.77156e-16
G_28_15	G_37_34	5.11e-15	G_37_32	6.66134e-15
G_11_7	G_35_14	1.78e-15	G_24_12	7.66054e-15
G_26_14	G_23_5	1.15e-14	G_30_1	4.88498e-15
G_41_33	G_34_17	2.93432e-13	G_19_1	1.85407e-14
G_21_16	G_35_3	0	G_36_16	3.55271e-15
G_38_38	G_33_17	6.12e-14	G_27_22	1.04361e-14
G_7_2	G_38_3	2.47834e-09	G_9_5	2.44249e-15
G_12_11	G_25_24	1.82e-14	G_18_11	2.66454e-15
G_16_1			G_29_8	4.56302e-14
G_37_14			G_29_8	1.93179e-14
G_13_12	G_28_4	2e-15	G_28_14	1.11022e-14
G_12_1	G_35_9	9.67892e-13	G_25_19	2.33147e-14
G_28_10	G_11_4	3.11e-15	G_29_8	6.21725e-15
G_5_3	G_27_4	5.44e-15	G_28_6	6.21725e-15
G_38_13	G_33_17	3.44e-15
G_35_22	G_34_15	1.41e-14	G_28_2	2.22045e-14
G_33_4	G_33_25	2.22e-15	G_26_10	2.10942e-15
G_12_8	G_13_2	4e-15	G_29_2	1.18794e-14
G_39_21	G_11_4	6.22e-15
G_7_7	G_32_32	8.88e-16	G_33_13	6.66134e-16
G_21_3	G_29_13	2.89e-15	G_36_16	4.28546e-14
G_39_26	G_29_26	2.58682e-14	G_16_7	8.17124e-14
G_42_39	G_21_13	5.67879e-13	G_37_11	2.55351e-15
G_35_7	G_29_17	3.19792e-11	G_32_13	2.29827e-12
G_19_3	G_29_23	6.22e-15	G_20_14	1.86518e-14
G_22_6	G_22_20	6.11e-15	G_36_16	6.77236e-15
G_20_2	G_31_23	5.17e-14	G_35_30	3.41949e-14
G_21_17	G_23_16	4e-15	G_17_3	4.44089e-14
G_36_18	G_23_5	3.15e-14	G_17_8	2.68674e-14
G_36_29	G_30_1	3.33e-15	G_37_35	2.44249e-15
G_14_12	G_34_12	0.00342935
G_25_20	G_28_20	4.44e-16	G_21_13	1.42109e-14
G_33_33	G_15_12	3.60889e-12	G_25_14	9.22595e-14
G_9_2	G_29_23	0	G_5_4	0
G_30_9	G_36_14	3.10127e-09
G_38_17	G_24_24	0.000571139
G_40_5			G_10_7	3.44169e-14
G_30_28			G_23_2	3.52429e-12
G_16_5	G_32_28	3.03709e-10	G_28_17	7.21645e-15
G_41_39			G_41_37	1.02489e-07
G_37_6	G_36_36	7.93893e-06	G_37_6	5.64722e-06
G_16_15
