# Supplementary material for: Uncovering the complex genetics of human temperament
Source: Mol Psychiatry. 2018 Oct 2;25(10):2275–94. doi: 10.1038/s41380-018-0264-5 (PMC7515831; doi:10.1038/s41380-018-0264-5)
Supplement: Supplementary file 27 — Supplementary Table S15 [file 41380_2018_264_MOESM27_ESM.xls]

## Sheet: Sheet1
Table S15. Temperament Sets identified by PGMRA in the Finnish sample and replicated in the Korean (86%) and German (80%) samples. The replication score was calculated using Hypergeometric statistics.
Finnish Sample		Korean Sample		German Sample
Temp sets	Meaning	Temp sets	p-value	Temp sets	p-value
T_12_4	Reliable	T_18_9	0.00923077	T_12_9	0.00153846
T_10_5		T_8_5	0.0344786	T_9_7	0.000319246
T_14_4		T_6_6	0.00200669	T_5_1	0.00966859
T_9_5		T_18_8	0.0215385	T_6_4	0.00770991
T_5_1		T_6_6	1.76025e-05	T_3_2	0.000397497
T_15_15		T_6_3	0.0461539	T_4_4	0.0461539
T_11_11		T_18_11	0.00100334	T_11_4	0.0461539
T_8_1		T_4_1	0.0282761	T_8_3	0.000364853
T_8_8		T_9_5	0.000397497	T_6_6	0.000233634
T_13_5		T_9_8	0.0215385
T_13_13				T_5_3	0.00842809
T_15_2		T_4_2	0.0344786	T_15_1	0.0307692
T_6_1		T_5_3	0.00125778	T_5_5	0.000397497
T_4_1		T_5_3	0.000233634	T_5_5	4.92871e-05
T_8_2
T_15_13	Antisocial	T_19_12	0.0269231	T_10_1	0.00923077
T_6_4		T_15_5	0.0215385	T_11_6	0.0215385
T_15_1				T_6_6	0.0140468
T_14_7				T_11_3	0.0184615
T_6_5		T_18_2	0.0215385	T_13_8	0.0215385
T_12_7				T_11_3	0.0184615
T_15_3		T_4_4	0.0323077
T_13_3		T_11_7	0.00234114
T_9_6		T_11_7	0.00842809
T_14_5		T_16_8	0.0282761
T_10_1		T_18_11	0.0184615
T_12_9		T_14_2	0.0184615	T_5_4	0.00307692
T_3_1		T_6_3	0.0277592	T_5_4	0.0184615
T_15_12	Sensitive	T_10_7	0.0307692	T_6_1	0.0143813
T_14_8				T_8_1	0.0184615
T_8_6		T_2_1	0.00770991	T_7_7	0.000851323
T_13_4		T_8_8	0.0331104	T_11_8	0.0184615
T_11_1		T_12_6	0.0461539
T_9_9		T_18_18	0.0461539	T_6_6	0.000912131
T_14_1		T_2_1	0.0344786	T_3_3	0.0143813
T_3_3		T_8_1	0.00383095	T_9_4	0.00153846
T_7_3		T_10_7	0.0200061	T_7_7	0.0200061
T_8_7		T_10_7	0.0200061	T_7_7	0.0200061
T_7_4		T_11_6	0.00842809	T_9_4	0.0323077
T_15_4		T_11_9	0.0461539	T_11_7	0.00307692
T_13_9		T_6_1	0.0323077	T_11_7	0.00923077
T_11_7		T_2_1	0.0323077	T_6_6	0.0048423
T_13_7		T_4_1	0.0468227
T_15_8		T_4_2	0.0323077	T_8_3	0.00769231
