# Supplementary material for: Uncovering the complex genetics of human temperament
Source: Mol Psychiatry. 2018 Oct 2;25(10):2275–94. doi: 10.1038/s41380-018-0264-5 (PMC7515831; doi:10.1038/s41380-018-0264-5)
Supplement: Supplementary file 28 — Supplementary Table S16 [file 41380_2018_264_MOESM28_ESM.xlsx]

## Sheet: Sheet1
Table S16. Genotypic-phenotypic Relationships among SNPs and Temperament Sets identified in the Finnish sample and replicated in the Korean (89%) and German (76%) samples. The replication score was calculated using Hypergeometric statistics and Multi-objective optimization techniques (see Pareto values in Tables S18 and S19)
Character sets	SNP sets	Korean Sample	German Sample
T_10_1	G_12_11	Yes
T_10_1	G_13_3	Yes
T_10_5	G_13_10	Yes	Yes
T_10_5	G_21_18	Yes	Yes
T_10_5	G_8_8	Yes	Yes
T_11_1*	G_30_9	Yes
T_11_11	G_30_10	Yes	Yes
T_11_7	G_11_7	Yes	Yes
T_11_7 / T_4_3	G_13_3	Yes	Yes
T_11_7	G_21_16	Yes	Yes
T_11_7 / T_4_3	G_21_16	Yes	Yes
T_11_7	G_26_14	Yes	Yes
T_11_7 / T_4_3	G_28_15	Yes	Yes
T_11_7 /T_4_3	G_31_8	Yes	Yes
T_11_7	G_38_38	Yes	Yes
T_11_7	G_41_33	Yes	Yes
T_11_7	G_7_3	Yes	Yes
T_11_7 /T_4_3	G_9_2	Yes	Yes
T_12_4	G_12_11	Yes	Yes
T_12_4	G_13_3	Yes	Yes
T_12_7	G_16_1		Yes
T_12_7	G_28_15		Yes
T_12_7	G_31_8		Yes
T_12_7	G_37_14		Yes
T_12_7	G_7_2		Yes
T_12_7	G_7_3		Yes
T_12_9	G_13_3	Yes	Yes
T_12_9	G_26_14	Yes	Yes
T_13_13	G_5_3		Yes
T_13_3	G_11_7	Yes
T_13_3	G_13_3	Yes
T_13_3**	G_16_15
T_13_3	G_21_16	Yes
T_13_3	G_22_6	Yes
T_13_3	G_25_3	Yes
T_13_3	G_28_15	Yes
T_13_3	G_31_8	Yes
T_13_3	G_33_4	Yes
T_13_3	G_35_22	Yes
T_13_3	G_38_13	Yes
T_13_3	G_7_2	Yes
T_13_3	G_7_3	Yes
T_13_3	G_9_2	Yes
T_13_4	G_12_8	Yes	Yes
T_13_4	G_25_3	Yes	Yes
T_13_5*	G_38_17	Yes
T_13_7	G_39_21	Yes
T_13_9	G_31_8	Yes	Yes
T_13_9	G_38_23	Yes	Yes
T_13_9	G_7_2	Yes	Yes
T_13_9	G_7_3	Yes	Yes
T_14_1	G_12_11	Yes	Yes
T_14_1	G_28_15	Yes	Yes
T_14_1	G_7_2	Yes	Yes
T_14_4	G_21_18	Yes	Yes
T_14_5	G_13_3	Yes
T_14_5	G_31_8	Yes
T_14_5	G_7_7	Yes
T_14_5	G_9_2	Yes
T_14_7*	G_40_5		Yes
T_14_8*	G_30_28		Yes
T_15_1	G_12_11		Yes
T_15_1	G_21_16		Yes
T_15_1	G_21_3		Yes
T_15_1	G_33_4
T_15_1	G_39_26		Yes
T_15_12 /T_11_2	G_13_12	Yes	Yes
T_15_12	G_13_12	Yes	Yes
T_15_12 / T_11_2	G_7_3	Yes	Yes
T_15_12	G_7_3	Yes	Yes
T_15_13	G_12_8	Yes	Yes
T_15_15	G_12_8	Yes	Yes
T_15_2	G_21_18	Yes	Yes
T_15_3	G_13_3	Yes
T_15_4	G_13_3	Yes	Yes
T_15_4	G_38_38	Yes	Yes
T_15_4	G_7_2	Yes	Yes
T_15_8	G_42_39	Yes	Yes
T_3_1	G_35_7	Yes	Yes
T_3_1	G_39_26	Yes	Yes
T_3_3	G_13_3	Yes	Yes
T_3_3	G_21_3	Yes	Yes
T_3_3	G_28_15	Yes	Yes
T_3_3 / T_12_3	G_31_8	Yes	Yes
T_3_3	G_31_8	Yes	Yes
T_3_3	G_38_38	Yes	Yes
T_3_3	G_7_2	Yes	Yes
T_3_3	G_9_2	Yes	Yes
T_4_1	G_12_8	Yes	Yes
T_4_1	G_8_8	Yes	Yes
T_4_1	G_37_6	Yes	Yes
T_5_1	G_20_2	Yes	Yes
T_5_1/ T_6_3	G_20_2	Yes	Yes
T_6_1	G_12_8	Yes	Yes
T_6_1	G_8_8	Yes	Yes
T_11_7 /T_4_3	G_19_3	Yes	Yes
T_11_7	G_22_6	Yes	Yes
T_11_7	G_41_39		Yes
T_11_7 /T_4_3	G_33_4	Yes	Yes
T_11_7 /T_6_6	G_33_4	Yes	Yes
T_11_7 /T_4_3	G_35_22	Yes	Yes
T_11_7 /T_4_3	G_39_26	Yes	Yes
T_11_7 /T_5_3	G_39_26	Yes	Yes
T_15_12	G_25_3	Yes
T_15_12	G_38_23	Yes
T_3_3	G_21_16	Yes	Yes
T_3_3	G_41_33	Yes	Yes
T_4_1	G_5_3	Yes	Yes
T_5_1	G_12_1	Yes	Yes
T_5_1	G_13_12	Yes	Yes
T_5_1 / T_12_5	G_21_18	Yes	Yes
T_5_1	G_28_10	Yes	Yes
T_6_1	G_21_17	Yes	Yes
T_6_1	G_21_18	Yes	Yes
T_6_4	G_14_12	Yes
T_6_4	G_21_18		Yes
T_6_4	G_36_18	Yes	Yes
T_6_5	G_7_7	Yes	Yes
T_6_5	G_13_3	Yes	Yes
T_6_5	G_35_22	Yes	Yes
T_7_3	G_7_3	Yes	Yes
T_7_3	G_36_29	Yes	Yes
T_7_3	G_38_23	Yes	Yes
T_7_4	G_21_3	Yes	Yes
T_8_6	G_7_2	Yes	Yes
T_8_6	G_13_3	Yes	Yes
T_8_6	G_31_8	Yes	Yes
T_8_6	G_28_15	Yes	Yes
T_8_6	G_7_3	Yes	Yes
T_8_6	G_11_7	Yes	Yes
T_8_6	G_21_16	Yes	Yes
T_8_6	G_35_22	Yes	Yes
T_8_6	G_38_38	Yes	Yes
T_8_6	G_33_4	Yes	Yes
T_8_6	G_25_3	Yes	Yes
T_8_7	G_7_3	Yes	Yes
T_8_7	G_41_33	Yes
T_8_8	G_13_3	Yes	Yes
T_8_8	G_25_20	Yes	Yes
T_9_5	G_28_10	Yes	Yes
T_9_5	G_33_33	Yes	Yes
T_9_6	G_13_3	Yes
T_9_6	G_31_8	Yes
T_9_6	G_28_15	Yes
T_9_6	G_7_3	Yes
T_9_6	G_22_6	Yes
T_9_6	G_11_7	Yes
T_9_6	G_35_22	Yes
T_9_6	G_33_4	Yes
T_9_9	G_12_11	Yes	Yes
T_9_9	G_13_3	Yes	Yes
T_6_5	G_9_2	Yes	Yes
T_8_6	G_9_2	Yes	Yes
T_8_6	G_22_6	Yes	Yes
T_9_6	G_9_2	Yes
T_9_6	G_26_14	Yes
T_8_1	G_16_5	Yes	Yes
T_8_2	G_21_18
