# Supplementary material for: Uncovering the complex genetics of human temperament
Source: Mol Psychiatry. 2018 Oct 2;25(10):2275–94. doi: 10.1038/s41380-018-0264-5 (PMC7515831; doi:10.1038/s41380-018-0264-5)
Supplement: Supplementary file 29 — Supplementary Table S17 [file 41380_2018_264_MOESM29_ESM.xlsx]

## Sheet: nodomfinal
Table S17. Match between Genotypic-Phenotypic Relationships between the Finnish and Korean samples. The replication score was calculated using Hypergeometric statistics. Scores include the match between SNP Sets and Temperament Sets in both samples, as well as that of the Genotypic-Phenotypic Relationships in the Korean sample. Non-dominated solutions among these three measurements were selected …
Finnish Relationships		Korean Relationships			Non-Dominated Solutions
Temp sets	SNP sets	Temp sets	SNP sets	Finnish T-G Relationship	SNP sets	Korean T-G Relationships	Temp sets
T_10_1	G_12_11	T_18_11	G_29_3	0.000115523	4.2781e-05	0.0263237	0.0184615
T_10_1	G_13_3	T_18_11	G_14_3	7.01353e-06	3.31918e-07	0.00704463	0.0184615
T_10_5	G_13_10	T_8_5	G_27_4	0.00487204	6.11e-15	0.0252226	0.0344786
T_10_5	G_13_10	T_11_3	G_27_8	0.00487204	1.15e-14	0.00414978	0.000334448
T_10_5	G_21_18	T_18_9	G_33_25	3.7527e-07	1.12455e-12	0.0274338	0.0307692
T_10_5	G_21_18	T_11_3	G_27_8	3.7527e-07	2.42068e-11	0.00414978	0.000334448
T_10_5	G_8_8	T_7_3	G_23_7	0.00022357	2.32e-14	0.0453546	0.00191548
T_10_5	G_8_8	T_13_9	G_24_16	0.00022357	7.48e-14	0.026165	0.000334448
T_10_5	G_8_8	T_16_4	G_27_14	0.00022357	5.86442e-07	0.016388	0.00384615
T_10_5	G_8_8	T_8_5	G_31_28	0.00022357	5.0375e-06	0.0130486	0.0344786
T_10_5	G_8_8	T_13_9	G_30_15	0.00022357	9.2036e-05	0.00496201	0.000334448
T_10_5	G_8_8	T_16_4	G_32_2	0.00022357	0.000362219	0.00202754	0.00384615
T_11_1	G_30_9	T_12_6	G_36_14	0.00332467	3.10127e-09	0.0346994	0.0461539
T_11_1	G_30_9	T_12_6	G_37_30	0.00332467	1.83531e-05	0.0302285	0.0461539
T_11_11	G_30_10	T_18_11	G_29_3	0.0017104	8.66e-15	0.0263237	0.00100334
T_11_11	G_30_10	T_15_6	G_15_12	0.0017104	1.14353e-14	0.00890751	0.0461539
T_11_11	G_30_10	T_10_10	G_36_3	0.0017104	1.14353e-14	0.00922628	0.00100334
T_11_11	G_30_10	T_10_10	G_31_21	0.0017104	1.24345e-14	0.00243098	0.00100334
T_11_11	G_30_10	T_15_6	G_2_1	0.0017104	0.000137118	0.000805516	0.0461539
T_11_7	G_11_7	T_2_1	G_35_14	0.00447302	1.78e-15	0.0177857	0.0323077
T_11_7	G_11_7	T_3_3	G_18_14	0.00447302	4.66e-15	0.00787077	0.0461539
T_11_7	G_11_7	T_5_5	G_18_14	0.00447302	4.66e-15	0.0282696	0.0215385
T_11_7	G_11_7	T_8_7	G_10_7	0.00447302	9.1e-15	0.00643373	0.0215385
T_11_7	G_11_7	T_18_5	G_18_18	0.00447302	9.1e-15	0.0243151	0.00923077
T_11_7	G_11_7	T_8_1	G_27_25	0.00447302	9.1e-15	0.00127651	0.0461539
T_11_7	G_11_7	T_2_1	G_26_5	0.00447302	2.11e-14	0.00156633	0.0323077
T_11_7	G_11_7	T_12_11	G_12_8	0.00447302	1.3467e-12	0.00971075	0.00923077
T_11_7	G_11_7	T_18_5	G_17_17	0.00447302	2.00939e-08	0.00689305	0.00923077
T_11_7	G_11_7	T_2_1	G_17_17	0.00447302	2.00939e-08	0.000865763	0.0323077
T_11_7	G_11_7	T_19_13	G_30_13	0.00447302	3.16144e-06	0.018538	0.00384615
T_11_7	G_11_7	T_5_5	G_30_13	0.00447302	3.16144e-06	0.00440946	0.0215385
T_11_7	G_11_7	T_5_5	G_15_12	0.00447302	9.75903e-05	0.000817561	0.0215385
T_11_7	G_13_3	T_14_2	G_19_7	2.04354e-08	4.44e-15	0.0145243	0.0468227
T_11_7	G_13_3	T_8_1	G_19_7	2.04354e-08	4.44e-15	0.0338316	0.00529036
T_11_7	G_13_3	T_11_2	G_27_9	2.04354e-08	5.11e-15	0.0138513	0.0468227
T_11_7	G_13_3	T_4_4	G_34_10	2.04354e-08	5.11e-15	0.0364628	0.0022256
T_11_7	G_13_3	T_9_7	G_16_12	2.04354e-08	8.88e-15	0.0234095	0.0215385
T_11_7	G_13_3	T_4_4	G_31_9	2.04354e-08	1.08e-14	0.0107604	0.0022256
T_11_7	G_13_3	T_5_5	G_30_13	2.04354e-08	1.45883e-13	0.00440946	0.0138036
T_11_7	G_13_3	T_7_1	G_30_13	2.04354e-08	1.45883e-13	0.000894267	0.0461539
T_11_7	G_13_3	T_3_3	G_15_12	2.04354e-08	9.11826e-13	0.0218572	0.000182426
T_11_7	G_13_3	T_5_5	G_15_12	2.04354e-08	9.11826e-13	0.000817561	0.0138036
T_11_7	G_13_3	T_3_3	G_22_20	2.04354e-08	1.23834e-12	0.00902279	0.000182426
T_11_7	G_13_3	T_2_1	G_22_20	2.04354e-08	1.23834e-12	0.0038155	0.0022256
T_11_7	G_13_3	T_2_1	G_17_17	2.04354e-08	4.92368e-10	0.000865763	0.0022256
T_11_7	G_13_3	T_3_3	G_17_17	2.04354e-08	4.92368e-10	0.00728948	0.000182426
T_11_7	G_19_3	T_9_8	G_29_23	0.000237216	6.22e-15	0.0387931	0.0138036
T_11_7	G_19_3	T_9_8	G_2_2	0.000237216	6.88e-15	0.0250118	0.0138036
T_11_7	G_19_3	T_3_3	G_17_12	0.000237216	9.66e-15	0.0218572	0.000182426
T_11_7	G_19_3	T_4_4	G_17_12	0.000237216	9.66e-15	0.00167061	0.0022256
T_11_7	G_19_3	T_8_1	G_27_25	0.000237216	1.92e-14	0.00127651	0.00529036
T_11_7	G_19_3	T_3_3	G_18_14	0.000237216	2.58682e-14	0.00787077	0.000182426
T_11_7	G_19_3	T_2_1	G_26_5	0.000237216	3.3e-14	0.00156633	0.0022256
T_11_7	G_19_3	T_7_1	G_30_13	0.000237216	4.04715e-07	0.000894267	0.0461539
T_11_7	G_19_3	T_2_1	G_17_17	0.000237216	0.00021965	0.000865763	0.0022256
T_11_7	G_19_3	T_3_3	G_17_17	0.000237216	0.00021965	0.00728948	0.000182426
T_11_7	G_21_16	T_2_1	G_35_3	2.87729e-06	0	0.0236606	0.0022256
T_11_7	G_21_16	T_20_7	G_36_29	2.87729e-06	1.09e-14	0.018887	0.0269231
T_11_7	G_21_16	T_3_3	G_19_5	2.87729e-06	1.09e-14	0.0391325	0.000182426
T_11_7	G_21_16	T_14_2	G_18_14	2.87729e-06	1.43e-14	0.0012793	0.0468227
T_11_7	G_21_16	T_3_3	G_18_14	2.87729e-06	1.43e-14	0.00787077	0.000182426
T_11_7	G_21_16	T_8_1	G_27_25	2.87729e-06	1.6e-14	0.00127651	0.00529036
T_11_7	G_22_6	T_8_7	G_22_20	0.000790046	6.11e-15	0.00218728	0.0215385
T_11_7	G_22_6	T_18_5	G_31_21	0.000790046	8.44e-15	0.0473668	0.00923077
T_11_7	G_22_6	T_12_11	G_23_6	0.000790046	2.01e-14	0.00467875	0.00923077
T_11_7	G_22_6	T_2_1	G_26_5	0.000790046	2.35e-14	0.00156633	0.0323077
T_11_7	G_22_6	T_19_13	G_30_13	0.000790046	1.07227e-07	0.018538	0.00384615
T_11_7	G_22_6	T_7_1	G_30_13	0.000790046	1.07227e-07	0.000894267	0.0461539
T_11_7	G_26_14	T_3_3	G_23_5	0.000162476	1.15e-14	0.0278968	0.0461539
T_11_7	G_26_14	T_16_16	G_34_6	0.000162476	4.05e-14	0.00541911	0.0269231
T_11_7	G_26_14	T_12_11	G_16_16	0.000162476	4.36e-14	0.0193145	0.00923077
T_11_7	G_26_14	T_12_11	G_12_8	0.000162476	9.99e-14	0.00971075	0.00923077
T_11_7	G_26_14	T_18_5	G_23_1	0.000162476	2.77478e-12	0.00658554	0.00923077
T_11_7	G_26_14	T_18_5	G_32_28	0.000162476	8.60871e-11	0.00404194	0.00923077
T_11_7	G_26_14	T_19_13	G_30_13	0.000162476	2.92724e-08	0.018538	0.00384615
T_11_7	G_26_14	T_7_1	G_30_13	0.000162476	2.92724e-08	0.000894267	0.0461539
T_11_7	G_26_14	T_8_7	G_22_20	0.000162476	0.000211261	0.00218728	0.0215385
T_11_7	G_26_14	T_2_1	G_26_5	0.000162476	0.00229437	0.00156633	0.0323077
T_11_7	G_28_15	T_12_11	G_37_34	6.86969e-06	5.11e-15	0.0414389	0.00923077
T_11_7	G_28_15	T_8_7	G_37_34	6.86969e-06	5.11e-15	0.000150921	0.0215385
T_11_7	G_28_15	T_9_8	G_11_1	6.86969e-06	5.22e-14	0.0214594	0.0138036
T_11_7	G_28_15	T_4_4	G_32_32	6.86969e-06	5.42e-14	0.0195274	0.0022256
T_11_7	G_28_15	T_9_8	G_28_14	6.86969e-06	5.71e-14	0.00345342	0.0138036
T_11_7	G_28_15	T_18_5	G_32_28	6.86969e-06	4.68154e-09	0.00404194	0.00923077
T_11_7	G_28_15	T_3_3	G_23_5	6.86969e-06	5.86791e-07	0.0278968	0.000182426
T_11_7	G_28_15	T_4_4	G_23_5	6.86969e-06	5.86791e-07	0.00443492	0.0022256
T_11_7	G_31_8	T_3_3	G_17_12	4.76993e-06	5.77e-15	0.0218572	0.000182426
T_11_7	G_31_8	T_4_4	G_17_12	4.76993e-06	5.77e-15	0.00167061	0.0022256
T_11_7	G_31_8	T_2_1	G_26_5	4.76993e-06	6.7612e-10	0.00156633	0.0022256
T_11_7	G_31_8	T_3_3	G_26_5	4.76993e-06	6.7612e-10	0.0101896	0.000182426
T_11_7	G_31_8	T_7_1	G_30_13	4.76993e-06	8.81335e-05	0.000894267	0.0461539
T_11_7	G_33_4	T_12_11	G_33_25	0.00147228	2.22e-15	0.0373175	0.00923077
T_11_7	G_33_4	T_7_1	G_33_25	0.00147228	2.22e-15	0.0274338	0.0136982
T_11_7	G_33_4	T_13_12	G_23_14	0.00147228	9.55e-15	0.0186653	0.0140468
T_11_7	G_33_4	T_18_2	G_24_9	0.00147228	1.98e-14	0.0153909	0.0461539
T_11_7	G_33_4	T_8_1	G_27_25	0.00147228	2.82e-14	0.00127651	0.00104693
T_11_7	G_33_4	T_16_12	G_33_25	0.00165921	2.22e-15	0.0229933	0.0468227
T_11_7	G_33_4	T_9_8	G_33_2	0.00165921	9.55e-15	0.01893	0.0138036
T_11_7	G_33_4	T_4_4	G_18_1	0.00165921	9.55e-15	0.0230878	0.0022256
T_11_7	G_33_4	T_16_12	G_17_10	0.00165921	9.55e-15	0.00811843	0.0468227
T_11_7	G_33_4	T_3_3	G_18_14	0.00165921	4.97e-14	0.00787077	0.000182426
T_11_7	G_35_22	T_4_4	G_34_15	0.000475776	1.41e-14	0.00571274	0.0022256
T_11_7	G_35_22	T_16_16	G_34_6	0.000475776	3.4861e-14	0.00541911	0.0269231
T_11_7	G_35_22	T_3_3	G_23_5	0.000475776	4.14e-14	0.0278968	0.000182426
T_11_7	G_35_22	T_4_4	G_23_5	0.000475776	4.14e-14	0.00443492	0.0022256
T_11_7	G_35_22	T_8_7	G_22_20	0.000475776	2.22066e-09	0.00218728	0.0215385
T_11_7	G_35_22	T_3_3	G_22_20	0.000475776	2.22066e-09	0.00902279	0.000182426
T_11_7	G_35_22	T_2_1	G_22_20	0.000475776	2.22066e-09	0.0038155	0.0022256
T_11_7	G_35_22	T_2_1	G_26_5	0.000475776	0.000267162	0.00156633	0.0022256
T_11_7	G_38_38	T_8_1	G_33_17	0.000404088	6.12e-14	0.00734152	0.0461539
T_11_7	G_38_38	T_2_1	G_26_8	0.000404088	3.5616e-13	0.0232088	0.0323077
T_11_7	G_38_38	T_8_7	G_10_7	0.000404088	2.10134e-10	0.00643373	0.0215385
T_11_7	G_38_38	T_18_5	G_18_18	0.000404088	2.10134e-10	0.0243151	0.00923077
T_11_7	G_38_38	T_8_1	G_27_25	0.000404088	2.10134e-10	0.00127651	0.0461539
T_11_7	G_38_38	T_18_5	G_23_1	0.000404088	2.51137e-06	0.00658554	0.00923077
T_11_7	G_38_38	T_18_5	G_32_28	0.000404088	0.000115334	0.00404194	0.00923077
T_11_7	G_38_38	T_19_13	G_34_9	0.000404088	0.00276182	0.0388281	0.00384615
T_11_7	G_39_26	T_20_7	G_36_20	0.000133621	2.11945e-11	0.0261431	0.0269231
T_11_7	G_39_26	T_12_11	G_16_16	0.000133621	6.92815e-10	0.0193145	0.00923077
T_11_7	G_39_26	T_15_2	G_33_32	0.000133621	5.6683e-05	0.0113701	0.0344786
T_11_7	G_39_26	T_9_7	G_33_32	0.000133621	5.6683e-05	0.02818	0.00770991
T_11_7	G_39_26	T_7_1	G_26_7	0.000133621	0.000109878	0.0182881	0.0048423
T_11_7	G_39_26	T_4_4	G_19_2	0.000133621	0.000253412	0.00903159	0.0198973
T_11_7	G_39_26	T_16_16	G_37_12	0.000133621	0.00294505	0.00346208	0.0269231
T_11_7	G_39_26	T_4_4	G_19_2	0.00412028	0.000253412	0.00903159	0.0022256
T_11_7	G_41_33	T_7_1	G_29_6	0.00327013	1.54849e-09	0.0325693	0.0461539
T_11_7	G_41_33	T_19_13	G_29_20	0.00327013	6.6596e-08	0.00959708	0.00384615
T_11_7	G_41_33	T_18_5	G_32_28	0.00327013	4.19163e-06	0.00404194	0.00923077
T_11_7	G_7_3	T_8_7	G_35_1	0.00224638	1.6e-14	0.00521609	0.0215385
T_11_7	G_7_3	T_18_5	G_23_12	0.00224638	1.6e-14	0.0120368	0.00923077
T_11_7	G_7_3	T_12_11	G_12_8	0.00224638	1.27926e-06	0.00971075	0.00923077
T_11_7	G_7_3	T_18_5	G_32_28	0.00224638	1.8004e-05	0.00404194	0.00923077
T_11_7	G_7_3	T_19_13	G_30_13	0.00224638	2.90612e-05	0.018538	0.00384615
T_11_7	G_7_3	T_7_1	G_30_13	0.00224638	2.90612e-05	0.000894267	0.0461539
T_11_7	G_7_3	T_2_1	G_26_5	0.00224638	0.000264638	0.00156633	0.0323077
T_11_7	G_9_2	T_9_8	G_29_23	7.68532e-08	0	0.0387931	0.0138036
T_11_7	G_9_2	T_8_1	G_27_25	7.68532e-08	4.88e-15	0.00127651	0.00529036
T_11_7	G_9_2	T_2_1	G_25_24	7.68532e-08	4.88e-15	0.0180101	0.0022256
T_11_7	G_9_2	T_3_3	G_18_14	7.68532e-08	2.64e-14	0.00787077	0.000182426
T_12_4	G_12_11	T_18_9	G_33_25	0.00427847	5.68878e-13	0.0274338	0.00923077
T_12_4	G_12_11	T_13_13	G_33_25	0.00427847	5.68878e-13	0.0177966	0.0269231
T_12_4	G_12_11	T_13_3	G_14_6	0.00427847	6.64057e-08	0.0150282	0.0269231
T_12_4	G_12_11	T_15_6	G_15_12	0.00427847	8.83638e-08	0.00890751	0.00923077
T_12_4	G_12_11	T_15_6	G_15_6	0.00427847	7.11462e-07	0.00624319	0.00923077
T_12_4	G_12_11	T_11_9	G_29_29	0.00427847	8.33525e-07	0.0349526	0.00769231
T_12_4	G_12_11	T_14_10	G_5_1	0.00427847	0.000119425	0.000636172	0.0269231
T_12_4	G_13_3	T_15_6	G_32_30	3.02858e-05	3.11e-15	0.044101	0.00923077
T_12_4	G_13_3	T_15_6	G_36_32	3.02858e-05	5.11e-15	0.0434737	0.00923077
T_12_4	G_13_3	T_14_10	G_32_6	3.02858e-05	5.11e-15	0.0398023	0.0269231
T_12_4	G_13_3	T_13_13	G_26_11	3.02858e-05	9.1e-15	0.0193528	0.0269231
T_12_4	G_13_3	T_14_10	G_21_1	3.02858e-05	1.08e-14	0.011222	0.0269231
T_12_4	G_13_3	T_15_6	G_15_6	3.02858e-05	2.6e-14	0.00624319	0.00923077
T_12_4	G_13_3	T_11_9	G_27_1	3.02858e-05	2.82e-14	0.00458101	0.00769231
T_12_4	G_13_3	T_14_10	G_27_1	3.02858e-05	2.82e-14	0.000234484	0.0269231
T_12_9	G_13_3	T_14_2	G_19_7	9.30478e-05	4.44e-15	0.0145243	0.0184615
T_12_9	G_13_3	T_6_3	G_16_12	9.30478e-05	8.88e-15	0.0131393	0.0461539
T_12_9	G_13_3	T_14_2	G_30_13	9.30478e-05	1.45883e-13	0.00399093	0.0184615
T_12_9	G_13_3	T_16_12	G_15_12	9.30478e-05	9.11826e-13	0.00130754	0.0184615
T_12_9	G_26_14	T_17_9	G_16_16	0.00234895	4.36e-14	0.0177169	0.0184615
T_12_9	G_26_14	T_16_12	G_19_14	0.00234895	3.18332e-10	0.0144832	0.0184615
T_12_9	G_26_14	T_6_3	G_29_17	0.00234895	3.7732e-09	0.0126112	0.0461539
T_12_9	G_26_14	T_14_2	G_30_13	0.00234895	2.92724e-08	0.00399093	0.0184615
T_12_9	G_26_14	T_17_9	G_31_21	0.00234895	0.000238013	0.00151246	0.0184615
T_13_3	G_11_7	T_11_7	G_29_11	0.000852059	1.78e-15	0.0483977	0.00234114
T_13_3	G_11_7	T_16_8	G_35_14	0.000852059	1.78e-15	0.00305847	0.00566281
T_13_3	G_11_7	T_11_7	G_18_14	0.000852059	4.66e-15	0.0173349	0.00234114
T_13_3	G_11_7	T_11_7	G_4_4	0.000852059	9.1e-15	0.00600226	0.00234114
T_13_3	G_11_7	T_11_7	G_33_17	0.000852059	3.23186e-13	0.00281466	0.00234114
T_13_3	G_13_3	T_11_7	G_16_12	1.51134e-05	8.88e-15	0.0141107	0.00234114
T_13_3	G_13_3	T_19_11	G_15_12	1.51134e-05	9.11826e-13	0.0111652	0.0468227
T_13_3	G_13_3	T_11_7	G_22_20	1.51134e-05	1.23834e-12	0.0128542	0.00234114
T_13_3	G_21_16	T_16_8	G_29_23	0.00437218	7.99e-15	0.00305847	0.00566281
T_13_3	G_21_16	T_11_7	G_18_14	0.00437218	1.43e-14	0.0173349	0.00234114
T_13_3	G_21_16	T_11_7	G_4_4	0.00437218	1.6e-14	0.00600226	0.00234114
T_13_3	G_21_16	T_11_7	G_33_17	0.00437218	4.64e-14	0.00281466	0.00234114
T_13_3	G_22_6	T_11_7	G_22_20	0.000656781	6.11e-15	0.0128542	0.00234114
T_13_3	G_25_3	T_15_5	G_23_5	0.0010362	9.55e-15	0.0259412	0.0134615
T_13_3	G_25_3	T_16_8	G_19_5	0.0010362	3.08e-14	0.0393757	0.00566281
T_13_3	G_25_3	T_16_8	G_20_6	0.0010362	6.04e-14	0.0115662	0.00566281
T_13_3	G_25_3	T_11_7	G_22_5	0.0010362	1.01252e-13	0.0376791	0.00234114
T_13_3	G_28_15	T_16_8	G_29_2	8.06389e-07	3.51e-14	0.0310998	0.00566281
T_13_3	G_28_15	T_16_8	G_20_6	8.06389e-07	3.8e-14	0.0115662	0.00566281
T_13_3	G_28_15	T_11_7	G_21_6	8.06389e-07	6.74127e-13	0.0351405	0.00234114
T_13_3	G_31_8	T_11_7	G_29_11	2.52292e-06	8.22e-15	0.0483977	0.00234114
T_13_3	G_31_8	T_16_8	G_35_14	2.52292e-06	8.22e-15	0.00305847	0.00566281
T_13_3	G_31_8	T_11_7	G_21_6	2.52292e-06	2.35e-14	0.0351405	0.00234114
T_13_3	G_31_8	T_11_7	G_38_3	2.52292e-06	7.29084e-13	0.0272618	0.00234114
T_13_3	G_33_4	T_16_8	G_29_23	0.000576833	7.11e-15	0.00305847	0.00566281
T_13_3	G_33_4	T_11_7	G_38_3	0.000576833	9.55e-15	0.0272618	0.00234114
T_13_3	G_33_4	T_11_7	G_4_4	0.000576833	2.82e-14	0.00600226	0.00234114
T_13_3	G_33_4	T_11_7	G_33_17	0.000576833	7.57e-14	0.00281466	0.00234114
T_13_3	G_35_22	T_15_5	G_23_5	0.00149478	4.14e-14	0.0259412	0.0134615
T_13_3	G_35_22	T_11_7	G_22_20	0.00149478	2.22066e-09	0.0128542	0.00234114
T_13_3	G_35_22	T_16_8	G_28_3	0.00149478	2.74773e-06	0.00469514	0.00566281
T_13_3	G_38_13	T_11_7	G_33_17	0.00176056	3.44e-15	0.00281466	0.00234114
T_13_3	G_7_2	T_11_7	G_38_3	0.00103866	2.47834e-09	0.0272618	0.00234114
T_13_3	G_7_3	T_11_7	G_27_15	0.000104636	1.6e-14	0.00281466	0.00234114
T_13_3	G_9_2	T_16_8	G_29_23	1.70316e-06	0	0.00305847	0.00566281
T_13_3	G_9_2	T_11_7	G_4_4	1.70316e-06	4.88e-15	0.00600226	0.00234114
T_13_3	G_9_2	T_11_7	G_33_17	1.70316e-06	2.46e-14	0.00281466	0.00234114
T_13_4	G_12_8	T_8_8	G_13_2	0.000134187	4e-15	0.0153496	0.0331104
T_13_4	G_12_8	T_12_6	G_22_20	0.000134187	4.22e-15	0.0128542	0.0277592
T_13_4	G_12_8	T_12_6	G_29_25	0.000134187	2.51763e-11	0.0114183	0.0277592
T_13_4	G_12_8	T_6_4	G_32_22	0.000134187	5.27185e-09	0.0392512	0.0220736
T_13_4	G_12_8	T_18_15	G_38_12	0.000134187	9.63593e-07	0.0118385	0.0184615
T_13_4	G_12_8	T_18_15	G_19_11	0.000134187	0.000176155	0.000730304	0.0184615
T_13_4	G_25_3	T_12_6	G_33_31	0.00326589	3.33e-15	0.0103573	0.0277592
T_13_4	G_25_3	T_9_4	G_9_2	0.00326589	9.44e-15	0.00309501	0.0468227
T_13_4	G_25_3	T_18_15	G_38_12	0.00326589	3.05e-14	0.0118385	0.0184615
T_13_5	G_38_17	T_9_8	G_24_24	0.00100819	0.000571139	0.0169816	0.0215385
T_13_7	G_39_21	T_4_1	G_11_4	0.000314833	6.22e-15	0.0120726	0.0468227
T_13_7	G_39_21	T_4_1	G_30_10	0.000314833	1.88e-14	0.00943666	0.0468227
T_13_7	G_39_21	T_15_12	G_32_22	0.000314833	1.88e-14	0.0335233	0.00595318
T_13_7	G_39_21	T_15_12	G_26_25	0.000314833	2.98e-14	0.0110879	0.00595318
T_13_7	G_39_21	T_4_1	G_29_21	0.000314833	9.51e-14	0.00844208	0.0468227
T_13_9	G_31_8	T_6_1	G_9_9	0.00136146	7.29084e-13	0.000748872	0.0323077
T_13_9	G_31_8	T_4_3	G_9_9	0.00136146	7.29084e-13	0.0158606	0.0134615
T_13_9	G_31_8	T_18_5	G_33_7	0.00136146	3.53814e-09	0.0281693	0.00923077
T_13_9	G_38_23	T_4_3	G_31_22	0.00184902	5.55e-15	0.00503302	0.0134615
T_13_9	G_38_23	T_18_5	G_36_11	0.00184902	1.49e-14	0.0352657	0.00923077
T_13_9	G_38_23	T_18_5	G_23_1	0.00184902	5.42e-14	0.00658554	0.00923077
T_13_9	G_38_23	T_18_5	G_32_28	0.00184902	2.09002e-11	0.00404194	0.00923077
T_13_9	G_7_2	T_6_1	G_9_9	0.00267102	2.47834e-09	0.000748872	0.0323077
T_13_9	G_7_2	T_4_3	G_9_9	0.00267102	2.47834e-09	0.0158606	0.0134615
T_13_9	G_7_2	T_4_3	G_37_21	0.00267102	4.43229e-06	0.00832019	0.0134615
T_13_9	G_7_3	T_18_5	G_23_12	6.05491e-06	1.6e-14	0.0120368	0.00923077
T_13_9	G_7_3	T_4_3	G_37_21	6.05491e-06	1.26582e-05	0.00832019	0.0134615
T_13_9	G_7_3	T_18_5	G_32_28	6.05491e-06	1.8004e-05	0.00404194	0.00923077
T_14_1	G_12_11	T_2_1	G_25_24	4.05635e-05	1.82e-14	0.0180101	0.0344786
T_14_1	G_12_11	T_17_11	G_30_24	4.05635e-05	1.82e-14	0.0237552	0.0307692
T_14_1	G_12_11	T_15_2	G_33_32	4.05635e-05	1.51245e-10	0.0113701	0.033536
T_14_1	G_12_11	T_6_5	G_3_2	4.05635e-05	1.9531e-10	0.00977561	0.00383095
T_14_1	G_12_11	T_2_1	G_17_17	4.05635e-05	1.4825e-06	0.000865763	0.0344786
T_14_1	G_12_11	T_17_11	G_17_17	4.05635e-05	1.4825e-06	0.00420975	0.0307692
T_14_1	G_28_15	T_18_5	G_32_28	0.000768148	4.68154e-09	0.00404194	0.0307692
T_14_1	G_7_2	T_17_11	G_35_28	0.00051549	5.5701e-07	0.046871	0.0307692
T_14_1	G_7_2	T_17_11	G_16_7	0.00051549	3.61421e-06	0.00947637	0.0307692
T_14_4	G_21_18	T_6_6	G_35_9	6.57403e-06	2.42068e-11	0.00923113	0.00200669
T_14_4	G_21_18	T_11_3	G_27_8	6.57403e-06	2.42068e-11	0.00414978	0.0277592
T_14_5	G_13_3	T_16_8	G_31_9	4.28519e-06	1.08e-14	0.0437974	0.0282761
T_14_5	G_13_3	T_18_12	G_34_21	4.28519e-06	1.23e-14	0.0304183	0.00842809
T_14_5	G_13_3	T_10_7	G_19_19	4.28519e-06	3.04e-14	0.0101894	0.0344786
T_14_5	G_13_3	T_8_4	G_32_22	4.28519e-06	9.11826e-13	0.0384147	0.000809717
T_14_5	G_13_3	T_8_4	G_29_21	4.28519e-06	0.000592774	0.0222897	0.000809717
T_14_5	G_31_8	T_8_4	G_12_8	0.00261549	7.11e-15	0.0375116	0.000809717
T_14_5	G_31_8	T_16_8	G_35_14	0.00261549	8.22e-15	0.00305847	0.0282761
T_14_5	G_31_8	T_10_7	G_31_23	0.00261549	1.72e-14	0.00100253	0.0344786
T_14_5	G_31_8	T_6_1	G_9_9	0.00261549	7.29084e-13	0.000748872	0.0198973
T_14_5	G_31_8	T_18_12	G_26_6	0.00261549	8.17673e-06	0.0228137	0.00842809
T_14_5	G_31_8	T_8_4	G_29_21	0.00261549	0.00140074	0.0222897	0.000809717
T_14_5	G_7_7	T_10_7	G_29_13	0.00387235	5.77e-15	0.0474304	0.0344786
T_14_5	G_7_7	T_16_8	G_29_2	0.00387235	8.22e-15	0.0310998	0.0282761
T_14_5	G_7_7	T_8_4	G_21_9	0.00387235	2.04281e-14	0.0272618	0.000809717
T_14_5	G_7_7	T_10_7	G_23_21	0.00387235	2.35e-14	0.0229329	0.0344786
T_14_5	G_7_7	T_16_8	G_20_6	0.00387235	3.71e-14	0.0115662	0.0282761
T_14_5	G_7_7	T_16_8	G_29_23	0.00387235	5.15703e-11	0.00305847	0.0282761
T_14_5	G_7_7	T_8_4	G_29_8	0.00387235	4.97288e-07	0.0120262	0.000809717
T_14_5	G_9_2	T_16_8	G_29_23	0.000135702	0	0.00305847	0.0282761
T_14_5	G_9_2	T_6_1	G_37_21	0.000135702	5.55e-14	0.048589	0.0198973
T_14_5	G_9_2	T_8_4	G_12_8	0.000135702	0.000589952	0.0375116	0.000809717
T_15_12	G_13_12	T_10_7	G_30_1	0.000404651	2.51e-14	0.0259412	0.0307692
T_15_12	G_13_12	T_10_7	G_31_23	0.000404651	7.4151e-06	0.00100253	0.0307692
T_15_12	G_13_12	T_9_9	G_28_4	0.000486555	2e-15	0.0275275	0.0307692
T_15_12	G_13_12	T_20_13	G_16_16	0.000486555	2.50675e-08	0.0238034	0.0307692
T_15_12	G_13_12	T_9_9	G_38_7	0.000486555	3.33415e-08	0.0093984	0.0307692
T_15_12	G_25_3	T_10_7	G_29_13	0.00113504	1.93e-14	0.0474304	0.0307692
T_15_12	G_38_23	T_19_8	G_24_1	0.00165239	4.22e-14	0.0375251	0.0307692
T_15_12	G_7_3	T_9_9	G_13_6	4.73648e-06	1.6e-14	0.00573616	0.0307692
T_15_12	G_7_3	T_10_7	G_31_23	4.73648e-06	0.00280585	0.00100253	0.0307692
T_15_13	G_12_8	T_19_12	G_21_3	0.00364007	1.48848e-12	0.0335413	0.0269231
T_15_13	G_12_8	T_8_2	G_30_15	0.00364007	9.33309e-12	0.0292979	0.00769231
T_15_13	G_12_8	T_19_12	G_33_33	0.00364007	1.77294e-11	0.00613129	0.0269231
T_15_13	G_12_8	T_18_3	G_13_12	0.00364007	5.27185e-09	0.0277225	0.00923077
T_15_13	G_12_8	T_9_2	G_16_14	0.00364007	0.00239278	0.0344242	0.00384615
T_15_15	G_12_8	T_6_3	G_23_6	0.00310141	5.30867e-11	0.0408094	0.0461539
T_15_15	G_12_8	T_10_10	G_22_22	0.00310141	2.43451e-09	0.0346994	0.0184615
T_15_15	G_12_8	T_10_10	G_36_3	0.00310141	5.27185e-09	0.00922628	0.0184615
T_15_15	G_12_8	T_10_10	G_31_21	0.00310141	2.60162e-07	0.00243098	0.0184615
T_15_2	G_21_18	T_4_2	G_35_9	0.00280721	2.42068e-11	0.0296154	0.0344786
T_15_2	G_21_18	T_16_15	G_31_18	0.00280721	0.00233364	0.02694	0.00384615
T_15_3	G_13_3	T_4_4	G_34_10	0.00115157	5.11e-15	0.0364628	0.0323077
T_15_3	G_13_3	T_16_8	G_31_9	0.00115157	1.08e-14	0.0437974	0.0134615
T_15_3	G_13_3	T_4_4	G_31_9	0.00115157	1.08e-14	0.0107604	0.0323077
T_15_3	G_13_3	T_3_3	G_22_20	0.00115157	1.23834e-12	0.00902279	0.0461539
T_15_3	G_13_3	T_3_3	G_17_17	0.00115157	4.92368e-10	0.00728948	0.0461539
T_15_3	G_13_3	T_4_4	G_19_2	0.00115157	6.71922e-09	0.00903159	0.0323077
T_15_3	G_13_3	T_5_1	G_24_24	0.00115157	2.49956e-06	0.00158862	0.0215385
T_15_4	G_13_3	T_11_9	G_27_1	1.59807e-08	2.82e-14	0.00458101	0.0461539
T_15_4	G_13_3	T_19_13	G_30_13	1.59807e-08	1.45883e-13	0.018538	0.0307692
T_15_4	G_13_3	T_19_10	G_27_27	1.59807e-08	9.11826e-13	0.0110144	0.00923077
T_15_4	G_13_3	T_18_5	G_17_17	1.59807e-08	4.92368e-10	0.00689305	0.00307692
T_15_4	G_38_38	T_18_5	G_18_18	0.000676707	2.10134e-10	0.0243151	0.00307692
T_15_4	G_38_38	T_18_5	G_23_1	0.000676707	2.51137e-06	0.00658554	0.00307692
T_15_4	G_38_38	T_11_6	G_32_28	0.000676707	0.000115334	0.00251432	0.0184615
T_15_4	G_38_38	T_18_5	G_32_28	0.000676707	0.000115334	0.00404194	0.00307692
T_15_4	G_7_2	T_11_6	G_23_14	0.0040718	2.47834e-09	0.0294611	0.0184615
T_15_8	G_42_39	T_4_2	G_21_13	0.0030415	5.67879e-13	0.024454	0.0323077
T_15_8	G_42_39	T_2_2	G_31_23	0.0030415	7.40976e-11	0.0105543	0.0323077
T_3_1	G_35_7	T_6_3	G_29_17	0.00211381	3.19792e-11	0.0126112	0.0277592
T_3_1	G_35_7	T_6_3	G_30_13	0.00211381	2.53894e-10	0.0046884	0.0277592
T_3_1	G_39_26	T_17_8	G_29_26	0.00237613	2.58682e-14	0.0237488	0.0184615
T_3_3	G_13_3	T_8_1	G_19_7	6.17898e-08	4.44e-15	0.0338316	0.00383095
T_3_3	G_13_3	T_9_7	G_16_12	6.17898e-08	8.88e-15	0.0234095	0.0200061
T_3_3	G_13_3	T_10_7	G_19_19	6.17898e-08	3.04e-14	0.0101894	0.033536
T_3_3	G_13_3	T_16_5	G_38_36	6.17898e-08	3.7e-14	0.0263237	0.00384615
T_3_3	G_13_3	T_5_5	G_30_13	6.17898e-08	1.45883e-13	0.00440946	0.0200061
T_3_3	G_13_3	T_5_5	G_15_12	6.17898e-08	9.11826e-13	0.000817561	0.0200061
T_3_3	G_13_3	T_11_6	G_28_17	6.17898e-08	9.11826e-13	0.0490225	0.000334448
T_3_3	G_13_3	T_19_10	G_27_27	6.17898e-08	9.11826e-13	0.0110144	0.00384615
T_3_3	G_13_3	T_8_1	G_27_16	6.17898e-08	0.000317496	0.0254705	0.00383095
T_3_3	G_13_3	T_8_1	G_35_4	6.17898e-08	0.000481418	0.0176307	0.00383095
T_3_3	G_13_3	T_7_2	G_25_20	6.17898e-08	0.0031543	0.00782386	0.00702341
T_3_3	G_21_16	T_10_7	G_29_13	0.00276612	7.99e-15	0.0474304	0.033536
T_3_3	G_21_16	T_8_1	G_34_26	0.00276612	1.09e-14	0.0254705	0.00383095
T_3_3	G_21_16	T_20_11	G_22_3	0.00276612	1.09e-14	0.0167689	0.0307692
T_3_3	G_21_16	T_8_1	G_27_25	0.00276612	1.6e-14	0.00127651	0.00383095
T_3_3	G_21_16	T_11_6	G_35_35	0.00276612	5.18e-14	0.0115583	0.000334448
T_3_3	G_21_3	T_10_7	G_29_13	0.0043984	2.89e-15	0.0474304	0.033536
T_3_3	G_21_3	T_11_6	G_35_35	0.0043984	3.77e-15	0.0115583	0.000334448
T_3_3	G_21_3	T_7_2	G_25_20	0.0043984	6.91377e-08	0.00782386	0.00702341
T_3_3	G_21_3	T_18_5	G_17_17	0.0043984	8.52217e-08	0.00689305	0.0307692
T_3_3	G_28_15	T_11_4	G_27_26	1.77237e-05	3.35e-14	0.0266044	0.0143813
T_3_3	G_28_15	T_11_6	G_32_28	1.77237e-05	4.68154e-09	0.00251432	0.000334448
T_3_3	G_28_15	T_18_1	G_31_23	1.77237e-05	0.000325499	0.000627924	0.00384615
T_3_3	G_31_8	T_20_11	G_15_4	1.78256e-05	6.66e-16	0.0127971	0.0307692
T_3_3	G_31_8	T_11_4	G_30_1	1.78256e-05	8.22e-15	0.0215148	0.00595318
T_3_3	G_31_8	T_5_2	G_30_1	1.78256e-05	8.22e-15	0.00557528	0.0344786
T_3_3	G_31_8	T_18_1	G_31_23	1.78256e-05	1.72e-14	0.000627924	0.00384615
T_3_3	G_31_8	T_11_6	G_23_14	1.78256e-05	7.29084e-13	0.0294611	6.68896e-05
T_3_3	G_31_8	T_11_6	G_21_3	1.78256e-05	1.15821e-09	0.0257309	6.68896e-05
T_3_3	G_31_8	T_8_1	G_16_15	1.78256e-05	0.000111852	0.0254705	0.00383095
T_3_3	G_38_38	T_8_1	G_33_17	0.000759878	6.12e-14	0.00734152	0.00383095
T_3_3	G_38_38	T_8_1	G_27_25	0.000759878	2.10134e-10	0.00127651	0.00383095
T_3_3	G_38_38	T_11_6	G_32_28	0.000759878	0.000115334	0.00251432	0.000334448
T_3_3	G_41_33	T_11_4	G_34_17	0.00187909	2.93432e-13	0.0188134	0.0143813
T_3_3	G_41_33	T_5_5	G_29_20	0.00187909	6.6596e-08	0.0140252	0.0200061
T_3_3	G_41_33	T_7_2	G_32_11	0.00187909	1.22288e-06	0.0340546	0.00702341
T_3_3	G_41_33	T_11_6	G_32_28	0.00187909	4.19163e-06	0.00251432	0.000334448
T_3_3	G_41_33	T_5_2	G_36_8	0.00187909	9.42662e-06	0.00193226	0.0344786
T_3_3	G_7_2	T_11_6	G_23_14	0.000678351	2.47834e-09	0.0294611	0.000334448
T_3_3	G_7_2	T_13_12	G_23_14	0.000678351	2.47834e-09	0.0186653	0.0143813
T_3_3	G_7_2	T_6_1	G_9_9	0.000678351	2.47834e-09	0.000748872	0.0344786
T_3_3	G_9_2	T_8_1	G_27_25	3.7971e-05	4.88e-15	0.00127651	0.00383095
T_3_3	G_9_2	T_11_6	G_32_28	3.7971e-05	5.18e-14	0.00251432	0.000334448
T_4_1	G_12_8	T_5_3	G_36_28	0.000315404	3.05e-14	0.033883	0.000233634
T_4_1	G_12_8	T_9_5	G_36_30	0.000315404	7.11e-14	0.0293388	0.000397497
T_4_1	G_12_8	T_8_5	G_26_25	0.000315404	9.1e-14	0.0282716	4.92871e-05
T_4_1	G_12_8	T_20_10	G_26_25	0.000315404	9.1e-14	0.0182815	0.00842809
T_4_1	G_12_8	T_8_5	G_31_28	0.000315404	1.77294e-11	0.0130486	4.92871e-05
T_4_1	G_12_8	T_17_17	G_22_22	0.000315404	2.43451e-09	0.00593502	0.0323077
T_4_1	G_12_8	T_10_10	G_36_3	0.000315404	5.27185e-09	0.00922628	0.00842809
T_4_1	G_12_8	T_10_10	G_31_21	0.000315404	2.60162e-07	0.00243098	0.00842809
T_4_1	G_12_8	T_9_5	G_21_19	0.000315404	7.75604e-07	0.0121355	0.000397497
T_4_1	G_5_3	T_8_5	G_27_4	0.00161627	5.44e-15	0.0252226	4.92871e-05
T_4_1	G_5_3	T_14_10	G_2_1	0.00161627	1.5743e-13	0.00228811	0.0323077
T_4_1	G_8_8	T_7_3	G_23_7	0.00244964	2.32e-14	0.0453546	0.00161623
T_4_1	G_8_8	T_14_4	G_33_9	0.00244964	8.43803e-12	0.0396241	0.0323077
T_4_1	G_8_8	T_20_10	G_34_4	0.00244964	5.11159e-11	0.0363719	0.00842809
T_4_1	G_8_8	T_9_5	G_34_4	0.00244964	5.11159e-11	0.0426633	0.000397497
T_4_1	G_8_8	T_7_4	G_36_2	0.00244964	1.1457e-10	0.00541504	0.0118993
T_4_1	G_8_8	T_10_10	G_22_22	0.00244964	2.30465e-07	0.0346994	0.00842809
T_4_1	G_8_8	T_5_3	G_22_22	0.00244964	2.30465e-07	0.047992	0.000233634
T_4_1	G_8_8	T_8_5	G_26_25	0.00244964	1.84724e-06	0.0282716	4.92871e-05
T_4_1	G_8_8	T_20_10	G_26_25	0.00244964	1.84724e-06	0.0182815	0.00842809
T_4_1	G_8_8	T_8_5	G_31_28	0.00244964	5.0375e-06	0.0130486	4.92871e-05
T_4_1	G_8_8	T_20_10	G_24_13	0.00244964	7.2555e-06	0.00287445	0.00842809
T_4_1	G_8_8	T_5_3	G_32_2	0.00244964	0.000362219	0.00401417	0.000233634
T_5_1	G_12_1	T_6_6	G_35_9	0.00216857	9.67892e-13	0.00923113	1.76025e-05
T_5_1	G_12_1	T_11_3	G_27_8	0.00216857	9.67892e-13	0.00414978	0.00842809
T_5_1	G_13_12	T_19_12	G_32_23	0.00295998	3.33e-15	0.0246545	0.0323077
T_5_1	G_13_12	T_9_1	G_26_26	0.00295998	9.55e-15	0.00586659	0.00770991
T_5_1	G_13_12	T_7_4	G_21_3	0.00295998	1.02e-14	0.0275556	0.000809717
T_5_1	G_13_12	T_3_1	G_12_11	0.00295998	2.3e-14	0.0136871	0.000233634
T_5_1	G_13_12	T_4_2	G_12_11	0.00295998	2.3e-14	0.0461035	4.92871e-05
T_5_1	G_13_12	T_8_3	G_25_8	0.00295998	9.04e-14	0.0064973	0.0048423
T_5_1	G_13_12	T_3_1	G_14_3	0.00295998	1.97917e-08	0.0127234	0.000233634
T_5_1	G_13_12	T_2_2	G_31_23	0.00295998	7.4151e-06	0.0105543	0.00161623
T_5_1	G_13_12	T_6_6	G_31_2	0.00295998	0.000351821	0.0297532	1.76025e-05
T_5_1	G_20_2	T_2_2	G_31_23	0.00257198	5.17e-14	0.0105543	0.00161623
T_5_1	G_20_2	T_4_2	G_21_13	0.00257198	3.33289e-13	0.024454	4.92871e-05
T_5_1	G_21_18	T_18_9	G_33_25	0.000215479	1.12455e-12	0.0274338	0.0184615
T_5_1	G_21_18	T_6_6	G_35_9	0.000215479	2.42068e-11	0.00923113	1.76025e-05
T_5_1	G_21_18	T_11_3	G_27_8	0.000215479	2.42068e-11	0.00414978	6.68896e-05
T_5_1	G_28_10	T_7_4	G_28_19	0.00268729	8.66e-15	0.0476932	0.000809717
T_5_1	G_28_10	T_16_4	G_25_1	0.00268729	8.66e-15	0.00333419	0.0323077
T_5_1	G_28_10	T_7_3	G_25_1	0.00268729	8.66e-15	0.0281957	0.00161623
T_5_1	G_28_10	T_16_4	G_32_2	0.00268729	2.02e-14	0.00202754	0.0323077
T_5_1	G_28_10	T_3_1	G_32_2	0.00268729	2.02e-14	0.00714517	0.000233634
T_5_1	G_28_10	T_5_3	G_32_2	0.00268729	2.02e-14	0.00401417	0.0048423
T_5_1	G_28_10	T_4_2	G_21_13	0.00268729	0.00253612	0.024454	4.92871e-05
T_6_1	G_12_8	T_5_3	G_36_28	8.36959e-08	3.05e-14	0.033883	0.00125778
T_6_1	G_12_8	T_9_5	G_36_30	8.36959e-08	7.11e-14	0.0293388	0.00283497
T_6_1	G_12_8	T_8_5	G_26_25	8.36959e-08	9.1e-14	0.0282716	5.76083e-06
T_6_1	G_12_8	T_20_10	G_26_25	8.36959e-08	9.1e-14	0.0182815	0.00468227
T_6_1	G_12_8	T_8_5	G_31_28	8.36959e-08	1.77294e-11	0.0130486	5.76083e-06
T_6_1	G_12_8	T_17_17	G_22_22	8.36959e-08	2.43451e-09	0.00593502	0.0215385
T_6_1	G_12_8	T_10_10	G_36_3	8.36959e-08	5.27185e-09	0.00922628	0.00468227
T_6_1	G_12_8	T_7_6	G_23_16	8.36959e-08	1.01507e-07	0.00133368	0.0320846
T_6_1	G_12_8	T_10_10	G_31_21	8.36959e-08	2.60162e-07	0.00243098	0.00468227
T_6_1	G_12_8	T_9_5	G_21_19	8.36959e-08	7.75604e-07	0.0121355	0.00283497
T_6_1	G_21_17	T_7_6	G_23_16	0.00338191	4e-15	0.00133368	0.0320846
T_6_1	G_21_17	T_5_3	G_15_12	0.00338191	4.45e-14	0.0405816	0.00125778
T_6_1	G_21_17	T_10_10	G_36_3	0.00338191	4.45e-14	0.00922628	0.00468227
T_6_1	G_21_17	T_8_5	G_26_25	0.00338191	1.72407e-12	0.0282716	5.76083e-06
T_6_1	G_21_17	T_16_15	G_19_19	0.00338191	5.25702e-12	0.00359968	0.0215385
T_6_1	G_21_17	T_9_5	G_25_11	0.00338191	8.64837e-08	0.0270023	0.00283497
T_6_1	G_21_17	T_13_4	G_16_4	0.00338191	1.11162e-05	0.0184301	0.00449985
T_6_1	G_21_17	T_8_5	G_27_19	0.00338191	0.000335156	0.0144207	5.76083e-06
T_6_1	G_21_18	T_10_10	G_34_16	0.00153067	2.42068e-11	0.00538557	0.00468227
T_6_1	G_21_18	T_8_5	G_28_1	0.00153067	4.48509e-11	0.00668524	5.76083e-06
T_6_1	G_21_18	T_17_17	G_16_2	0.00153067	1.97917e-08	0.00349075	0.0215385
T_6_1	G_8_8	T_7_3	G_23_7	0.00019427	2.32e-14	0.0453546	0.00770991
T_6_1	G_8_8	T_14_4	G_33_9	0.00019427	8.43803e-12	0.0396241	0.0215385
T_6_1	G_8_8	T_9_1	G_16_16	0.00019427	8.97082e-12	0.0343533	0.0320846
T_6_1	G_8_8	T_20_10	G_34_4	0.00019427	5.11159e-11	0.0363719	0.00468227
T_6_1	G_8_8	T_9_5	G_34_4	0.00019427	5.11159e-11	0.0426633	0.00283497
T_6_1	G_8_8	T_7_4	G_36_2	0.00019427	1.1457e-10	0.00541504	0.0343249
T_6_1	G_8_8	T_16_15	G_21_7	0.00019427	7.40915e-09	0.0339681	0.0215385
T_6_1	G_8_8	T_17_17	G_22_22	0.00019427	2.30465e-07	0.00593502	0.0215385
T_6_1	G_8_8	T_10_10	G_22_22	0.00019427	2.30465e-07	0.0346994	0.00468227
T_6_1	G_8_8	T_5_3	G_22_22	0.00019427	2.30465e-07	0.047992	0.00125778
T_6_1	G_8_8	T_8_5	G_26_25	0.00019427	1.84724e-06	0.0282716	5.76083e-06
T_6_1	G_8_8	T_20_10	G_26_25	0.00019427	1.84724e-06	0.0182815	0.00468227
T_6_1	G_8_8	T_8_5	G_31_28	0.00019427	5.0375e-06	0.0130486	5.76083e-06
T_6_1	G_8_8	T_20_10	G_24_13	0.00019427	7.2555e-06	0.00287445	0.00468227
T_6_1	G_8_8	T_5_3	G_32_2	0.00019427	0.000362219	0.00401417	0.00125778
T_6_4	G_14_12	T_15_5	G_34_12	0.00259704	0.00342935	0.0214207	0.0215385
T_6_4	G_36_18	T_15_5	G_23_5	0.0015195	3.15e-14	0.0259412	0.0215385
T_6_5	G_13_3	T_18_2	G_38_35	6.37371e-05	5.11e-15	0.007663	0.0215385
T_6_5	G_13_3	T_4_4	G_34_10	6.37371e-05	5.11e-15	0.0364628	0.00770991
T_6_5	G_13_3	T_4_4	G_31_9	6.37371e-05	1.08e-14	0.0107604	0.00770991
T_6_5	G_13_3	T_13_8	G_34_12	6.37371e-05	3.08642e-14	0.0440274	0.00468227
T_6_5	G_13_3	T_3_3	G_22_20	6.37371e-05	1.23834e-12	0.00902279	0.0173881
T_6_5	G_13_3	T_3_3	G_17_17	6.37371e-05	4.92368e-10	0.00728948	0.0173881
T_6_5	G_13_3	T_13_8	G_24_2	6.37371e-05	6.22205e-09	0.028254	0.00468227
T_6_5	G_13_3	T_4_4	G_19_2	6.37371e-05	6.71922e-09	0.00903159	0.00770991
T_6_5	G_13_3	T_13_8	G_24_24	6.37371e-05	2.49956e-06	0.00619838	0.00468227
T_6_5	G_13_3	T_13_8	G_11_1	6.37371e-05	1.28047e-05	0.00521761	0.00468227
T_6_5	G_35_22	T_4_4	G_34_15	0.00130355	1.41e-14	0.00571274	0.00770991
T_6_5	G_35_22	T_4_4	G_23_5	0.00130355	4.14e-14	0.00443492	0.00770991
T_6_5	G_35_22	T_13_8	G_24_24	0.00130355	2.54762e-07	0.00619838	0.00468227
T_6_5	G_7_7	T_4_4	G_32_32	0.000353723	8.88e-16	0.0195274	0.00770991
T_6_5	G_7_7	T_20_7	G_5_1	0.000353723	7.55e-15	0.00869666	0.0215385
T_6_5	G_7_7	T_13_8	G_24_24	0.000353723	1.21e-14	0.00619838	0.00468227
T_6_5	G_7_7	T_9_8	G_28_14	0.000353723	2.02e-14	0.00345342	0.0320846
T_6_5	G_7_7	T_13_8	G_11_1	0.000353723	4.66e-14	0.00521761	0.00468227
T_6_5	G_9_2	T_9_8	G_29_23	0.000264541	0	0.0387931	0.0320846
T_6_5	G_9_2	T_3_3	G_18_14	0.000264541	2.64e-14	0.00787077	0.0173881
T_6_5	G_9_2	T_4_4	G_18_14	0.000264541	2.64e-14	0.0256517	0.00770991
T_6_5	G_9_2	T_13_8	G_2_2	0.000264541	5.72e-14	0.0493028	0.00468227
T_7_3	G_36_29	T_10_7	G_30_1	0.00437852	3.33e-15	0.0259412	0.0200061
T_7_3	G_36_29	T_10_7	G_30_10	0.00437852	3.27149e-12	0.0111845	0.0200061
T_7_3	G_36_29	T_11_6	G_28_17	0.00437852	3.27149e-12	0.0490225	0.00468227
T_7_3	G_36_29	T_19_10	G_27_27	0.00437852	3.27149e-12	0.0110144	0.0215385
T_7_3	G_36_29	T_11_6	G_23_14	0.00437852	4.91089e-11	0.0294611	0.00468227
T_7_3	G_36_29	T_10_7	G_19_19	0.00437852	5.05094e-10	0.0101894	0.0200061
T_7_3	G_36_29	T_11_6	G_21_3	0.00437852	1.28749e-09	0.0257309	0.00468227
T_7_3	G_36_29	T_8_1	G_16_15	0.00437852	8.17822e-06	0.0254705	0.0173881
T_7_3	G_36_29	T_18_1	G_31_23	0.00437852	0.00150149	0.000627924	0.0215385
T_7_3	G_36_29	T_10_7	G_31_23	0.00437852	0.00150149	0.00100253	0.0200061
T_7_3	G_38_23	T_8_1	G_23_11	0.00387151	1.49e-14	0.0170451	0.0173881
T_7_3	G_38_23	T_11_6	G_38_22	0.00387151	1.63425e-13	0.0362422	0.00468227
T_7_3	G_38_23	T_11_6	G_32_28	0.00387151	2.09002e-11	0.00251432	0.00468227
T_7_3	G_7_3	T_8_1	G_24_23	0.000795844	5.55e-14	0.0421288	0.0173881
T_7_3	G_7_3	T_10_7	G_30_1	0.000795844	3.3706e-10	0.0259412	0.0200061
T_7_3	G_7_3	T_11_6	G_32_28	0.000795844	1.8004e-05	0.00251432	0.00468227
T_7_3	G_7_3	T_18_1	G_31_23	0.000795844	0.00280585	0.000627924	0.0215385
T_7_3	G_7_3	T_10_7	G_31_23	0.000795844	0.00280585	0.00100253	0.0200061
T_7_4	G_21_3	T_11_6	G_35_35	0.00224415	3.77e-15	0.0115583	0.00842809
T_7_4	G_21_3	T_7_2	G_25_20	0.00224415	6.91377e-08	0.00782386	0.000809717
T_7_4	G_21_3	T_8_4	G_24_19	0.00224415	0.00302913	0.0023261	0.0118993
T_8_1	G_16_5	T_4_1	G_32_28	0.000755408	3.03709e-10	0.0498053	0.0282761
T_8_1	G_16_5	T_8_5	G_31_28	0.000755408	1.74309e-09	0.0130486	0.0198973
T_8_1	G_16_5	T_4_1	G_29_21	0.000755408	1.47605e-06	0.00844208	0.0282761
T_8_1	G_16_5	T_4_1	G_37_30	0.000755408	5.30151e-06	0.00637932	0.0282761
T_8_1	G_16_5	T_15_9	G_37_30	0.000755408	5.30151e-06	0.00130754	0.0323077
T_8_1	G_16_5	T_7_6	G_30_19	0.000755408	0.000102141	0.0489311	0.00770991
T_8_1	G_16_5	T_13_4	G_16_4	0.000755408	0.000123507	0.0184301	0.00966859
T_8_1	G_16_5	T_7_6	G_19_11	0.000755408	0.000351214	0.00411183	0.00770991
T_8_1	G_16_5	T_8_8	G_19_11	0.000755408	0.000351214	0.0263237	0.00228833
T_8_6	G_11_7	T_2_1	G_35_14	0.000456374	1.78e-15	0.0177857	0.00770991
T_8_6	G_11_7	T_11_6	G_35_35	0.000456374	3.77e-15	0.0115583	0.00468227
T_8_6	G_11_7	T_12_8	G_18_14	0.000456374	4.66e-15	0.0041344	0.0200061
T_8_6	G_11_7	T_3_3	G_18_14	0.000456374	4.66e-15	0.00787077	0.0173881
T_8_6	G_11_7	T_5_5	G_18_14	0.000456374	4.66e-15	0.0282696	0.00283497
T_8_6	G_11_7	T_8_1	G_27_25	0.000456374	9.1e-15	0.00127651	0.0173881
T_8_6	G_11_7	T_2_1	G_26_5	0.000456374	2.11e-14	0.00156633	0.00770991
T_8_6	G_11_7	T_2_1	G_17_17	0.000456374	2.00939e-08	0.000865763	0.00770991
T_8_6	G_11_7	T_5_5	G_17_17	0.000456374	2.00939e-08	0.0281957	0.00283497
T_8_6	G_11_7	T_9_7	G_33_32	0.000456374	3.04003e-08	0.02818	0.00283497
T_8_6	G_11_7	T_5_5	G_30_13	0.000456374	3.16144e-06	0.00440946	0.00283497
T_8_6	G_11_7	T_5_5	G_15_12	0.000456374	9.75903e-05	0.000817561	0.00283497
T_8_6	G_13_3	T_8_1	G_19_7	4.81214e-07	4.44e-15	0.0338316	0.0173881
T_8_6	G_13_3	T_9_7	G_16_12	4.81214e-07	8.88e-15	0.0234095	0.00283497
T_8_6	G_13_3	T_5_5	G_30_13	4.81214e-07	1.45883e-13	0.00440946	0.00283497
T_8_6	G_13_3	T_5_5	G_15_12	4.81214e-07	9.11826e-13	0.000817561	0.00283497
T_8_6	G_21_16	T_2_1	G_35_3	2.97156e-06	0	0.0236606	0.00770991
T_8_6	G_21_16	T_13_12	G_34_26	2.97156e-06	1.09e-14	0.0449791	0.00468227
T_8_6	G_21_16	T_12_8	G_18_14	2.97156e-06	1.43e-14	0.0041344	0.0200061
T_8_6	G_21_16	T_3_3	G_18_14	2.97156e-06	1.43e-14	0.00787077	0.0173881
T_8_6	G_21_16	T_5_5	G_18_14	2.97156e-06	1.43e-14	0.0282696	0.00283497
T_8_6	G_21_16	T_8_1	G_27_25	2.97156e-06	1.6e-14	0.00127651	0.0173881
T_8_6	G_21_16	T_2_1	G_25_24	2.97156e-06	1.6e-14	0.0180101	0.00770991
T_8_6	G_21_16	T_11_6	G_35_35	2.97156e-06	5.18e-14	0.0115583	0.00468227
T_8_6	G_22_6	T_9_7	G_22_20	2.97156e-06	6.11e-15	0.00350169	0.00283497
T_8_6	G_22_6	T_2_1	G_26_5	2.97156e-06	2.35e-14	0.00156633	0.00770991
T_8_6	G_25_3	T_16_16	G_32_2	0.000621363	6.44e-15	0.0343533	0.0215385
T_8_6	G_25_3	T_3_3	G_17_9	0.000621363	9.33e-15	0.0152093	0.0173881
T_8_6	G_25_3	T_2_1	G_35_3	0.000621363	9.55e-15	0.0236606	0.00770991
T_8_6	G_25_3	T_11_6	G_35_35	0.000621363	3.03e-14	0.0115583	0.00468227
T_8_6	G_28_15	T_16_16	G_23_19	0.00101062	1.89e-14	0.0172662	0.0215385
T_8_6	G_28_15	T_16_16	G_12_4	0.00101062	1.03251e-13	0.0116393	0.0215385
T_8_6	G_28_15	T_11_6	G_32_28	0.00101062	4.68154e-09	0.00251432	0.00468227
T_8_6	G_31_8	T_3_3	G_17_12	5.65549e-05	5.77e-15	0.0218572	0.0173881
T_8_6	G_31_8	T_2_1	G_35_14	5.65549e-05	8.22e-15	0.0177857	0.00770991
T_8_6	G_31_8	T_13_12	G_23_14	5.65549e-05	7.29084e-13	0.0186653	0.00468227
T_8_6	G_31_8	T_12_2	G_32_26	5.65549e-05	7.29084e-13	0.0230674	0.00449985
T_8_6	G_31_8	T_2_1	G_26_5	5.65549e-05	6.7612e-10	0.00156633	0.00770991
T_8_6	G_31_8	T_7_7	G_26_6	5.65549e-05	8.17673e-06	0.0451281	0.00327407
T_8_6	G_31_8	T_5_5	G_30_13	5.65549e-05	8.81335e-05	0.00440946	0.00283497
T_8_6	G_33_4	T_16_16	G_33_25	0.000307018	2.22e-15	0.0373175	0.0215385
T_8_6	G_33_4	T_13_12	G_23_14	0.000307018	9.55e-15	0.0186653	0.00468227
T_8_6	G_33_4	T_12_2	G_32_26	0.000307018	9.55e-15	0.0230674	0.00449985
T_8_6	G_33_4	T_8_1	G_27_25	0.000307018	2.82e-14	0.00127651	0.0173881
T_8_6	G_33_4	T_2_1	G_25_24	0.000307018	2.82e-14	0.0180101	0.00770991
T_8_6	G_33_4	T_5_5	G_18_14	0.000307018	4.97e-14	0.0282696	0.00283497
T_8_6	G_35_22	T_16_16	G_34_6	0.00073057	3.4861e-14	0.00541911	0.0215385
T_8_6	G_35_22	T_3_3	G_23_5	0.00073057	4.14e-14	0.0278968	0.0173881
T_8_6	G_35_22	T_9_7	G_22_20	0.00073057	2.22066e-09	0.00350169	0.00283497
T_8_6	G_35_22	T_16_16	G_37_12	0.00073057	1.67822e-06	0.00346208	0.0215385
T_8_6	G_35_22	T_2_1	G_26_5	0.00073057	0.000267162	0.00156633	0.00770991
T_8_6	G_38_38	T_8_1	G_33_17	0.000366319	6.12e-14	0.00734152	0.0173881
T_8_6	G_38_38	T_2_1	G_26_8	0.000366319	3.5616e-13	0.0232088	0.00770991
T_8_6	G_38_38	T_8_1	G_27_25	0.000366319	2.10134e-10	0.00127651	0.0173881
T_8_6	G_38_38	T_2_1	G_25_24	0.000366319	2.10134e-10	0.0180101	0.00770991
T_8_6	G_38_38	T_5_5	G_18_14	0.000366319	2.50081e-09	0.0282696	0.00283497
T_8_6	G_38_38	T_11_6	G_32_28	0.000366319	0.000115334	0.00251432	0.00468227
T_8_6	G_7_2	T_13_12	G_23_14	0.000769124	2.47834e-09	0.0186653	0.00468227
T_8_6	G_7_2	T_12_2	G_32_26	0.000769124	2.47834e-09	0.0230674	0.00449985
T_8_6	G_7_2	T_8_4	G_24_19	0.000769124	0.000235574	0.0023261	0.0343249
T_8_6	G_7_3	T_9_7	G_9_6	0.000498184	1.6e-14	0.0234134	0.00283497
T_8_6	G_7_3	T_2_1	G_35_14	0.000498184	3.3706e-10	0.0177857	0.00770991
T_8_6	G_7_3	T_11_6	G_32_28	0.000498184	1.8004e-05	0.00251432	0.00468227
T_8_6	G_7_3	T_5_5	G_30_13	0.000498184	2.90612e-05	0.00440946	0.00283497
T_8_6	G_7_3	T_2_1	G_26_5	0.000498184	0.000264638	0.00156633	0.00770991
T_8_6	G_9_2	T_8_1	G_27_25	2.29888e-07	4.88e-15	0.00127651	0.0173881
T_8_6	G_9_2	T_2_1	G_25_24	2.29888e-07	4.88e-15	0.0180101	0.00770991
T_8_6	G_9_2	T_5_5	G_18_14	2.29888e-07	2.64e-14	0.0282696	0.00283497
T_8_6	G_9_2	T_11_6	G_32_28	2.29888e-07	5.18e-14	0.00251432	0.00468227
T_8_7	G_41_33	T_10_7	G_23_16	0.00384535	6.6596e-08	0.0474304	0.0200061
T_8_7	G_41_33	T_4_3	G_37_21	0.00384535	8.38104e-08	0.00832019	0.0138036
T_8_7	G_41_33	T_6_1	G_37_21	0.00384535	8.38104e-08	0.048589	0.00770991
T_8_7	G_41_33	T_7_2	G_32_11	0.00384535	1.22288e-06	0.0340546	0.00327407
T_8_7	G_41_33	T_11_6	G_32_28	0.00384535	4.19163e-06	0.00251432	0.00468227
T_8_7	G_41_33	T_5_2	G_36_8	0.00384535	9.42662e-06	0.00193226	0.00770991
T_8_7	G_41_33	T_7_2	G_30_15	0.00384535	0.000330475	0.00852572	0.00327407
T_8_7	G_41_33	T_3_2	G_30_15	0.00384535	0.000330475	0.0266347	0.00283497
T_8_7	G_7_3	T_8_7	G_35_1	0.000704744	1.6e-14	0.00521609	0.0320846
T_8_7	G_7_3	T_8_1	G_24_23	0.000704744	5.55e-14	0.0421288	0.0173881
T_8_7	G_7_3	T_5_2	G_30_1	0.000704744	3.3706e-10	0.00557528	0.00770991
T_8_7	G_7_3	T_7_2	G_24_2	0.000704744	2.85524e-08	0.0405816	0.00327407
T_8_7	G_7_3	T_11_6	G_32_28	0.000704744	1.8004e-05	0.00251432	0.00468227
T_8_7	G_7_3	T_7_2	G_32_11	0.000704744	0.00202757	0.0340546	0.00327407
T_8_7	G_7_3	T_5_2	G_31_23	0.000704744	0.00280585	0.00230542	0.00770991
T_8_7	G_7_3	T_18_1	G_31_23	0.000704744	0.00280585	0.000627924	0.0215385
T_8_7	G_7_3	T_10_7	G_31_23	0.000704744	0.00280585	0.00100253	0.0200061
T_8_8	G_13_3	T_9_5	G_32_30	0.00296728	3.11e-15	0.0166272	0.000397497
T_8_8	G_13_3	T_15_2	G_28_7	0.00296728	5.11e-15	0.0115389	0.0344786
T_8_8	G_13_3	T_7_1	G_16_12	0.00296728	8.88e-15	0.0499499	0.000233634
T_8_8	G_13_3	T_11_9	G_27_1	0.00296728	2.82e-14	0.00458101	0.00966859
T_8_8	G_13_3	T_7_1	G_29_6	0.00296728	2.86e-14	0.0325693	0.000233634
T_8_8	G_13_3	T_7_1	G_30_13	0.00296728	1.45883e-13	0.000894267	0.000233634
T_8_8	G_25_20	T_15_2	G_28_20	0.000520272	4.44e-16	0.0373227	0.0344786
T_8_8	G_25_20	T_6_5	G_33_11	0.000520272	2.11e-14	0.0414389	0.0048423
T_8_8	G_25_20	T_8_5	G_33_11	0.000520272	2.11e-14	0.0150885	0.0198973
T_8_8	G_25_20	T_13_4	G_33_26	0.000520272	2.71e-14	0.0389086	0.00966859
T_8_8	G_25_20	T_11_9	G_24_24	0.000520272	5.68e-14	0.0151186	0.00966859
T_8_8	G_25_20	T_15_2	G_27_20	0.000520272	1.01808e-13	0.000212129	0.0344786
T_8_8	G_25_20	T_6_5	G_27_20	0.000520272	1.01808e-13	0.00216998	0.0048423
T_8_8	G_25_20	T_9_5	G_25_11	0.000520272	4.53989e-11	0.0270023	0.000397497
T_8_8	G_25_20	T_7_1	G_21_12	0.000520272	2.16956e-07	0.0325693	0.000233634
T_8_8	G_25_20	T_7_1	G_35_11	0.000520272	1.10868e-05	0.0223523	0.000233634
T_8_8	G_25_20	T_7_1	G_28_5	0.000520272	9.28505e-05	0.0173838	0.000233634
T_9_5	G_28_10	T_18_8	G_11_4	0.000358661	3.11e-15	0.0187671	0.0215385
T_9_5	G_28_10	T_13_9	G_31_29	0.000358661	8.66e-15	0.0407871	0.00468227
T_9_5	G_28_10	T_16_4	G_25_1	0.000358661	8.66e-15	0.00333419	0.0215385
T_9_5	G_28_10	T_11_3	G_32_2	0.000358661	2.02e-14	0.0154168	0.00468227
T_9_5	G_28_10	T_16_4	G_32_2	0.000358661	2.02e-14	0.00202754	0.0215385
T_9_5	G_28_10	T_3_1	G_32_2	0.000358661	2.02e-14	0.00714517	0.0173881
T_9_5	G_33_33	T_16_4	G_15_12	0.000509849	3.60889e-12	0.0231523	0.0215385
T_9_5	G_33_33	T_6_6	G_37_33	0.000509849	3.60889e-12	0.0490003	0.00327407
T_9_5	G_33_33	T_13_9	G_13_12	0.000509849	3.60889e-12	0.0261179	0.00468227
T_9_5	G_33_33	T_4_2	G_21_13	0.000509849	1.07053e-07	0.024454	0.00770991
T_9_5	G_33_33	T_9_2	G_16_14	0.000509849	2.21237e-06	0.0344242	0.000851323
T_9_5	G_33_33	T_18_8	G_16_16	0.000509849	0.000795676	0.0193145	0.0215385
T_9_6	G_11_7	T_11_7	G_29_11	1.30026e-07	1.78e-15	0.0483977	0.00842809
T_9_6	G_11_7	T_16_8	G_35_14	1.30026e-07	1.78e-15	0.00305847	0.0282761
T_9_6	G_11_7	T_12_8	G_18_14	1.30026e-07	4.66e-15	0.0041344	0.00191548
T_9_6	G_11_7	T_8_1	G_27_25	1.30026e-07	9.1e-15	0.00127651	0.0424797
T_9_6	G_11_7	T_7_7	G_26_6	1.30026e-07	4.6e-14	0.0451281	0.000809717
T_9_6	G_11_7	T_11_7	G_33_17	1.30026e-07	3.23186e-13	0.00281466	0.00842809
T_9_6	G_11_7	T_9_7	G_22_20	1.30026e-07	0.000386071	0.00350169	0.00770991
T_9_6	G_13_3	T_8_1	G_19_7	5.13905e-09	4.44e-15	0.0338316	0.0424797
T_9_6	G_13_3	T_11_7	G_16_12	5.13905e-09	8.88e-15	0.0141107	0.00842809
T_9_6	G_13_3	T_12_8	G_16_12	5.13905e-09	8.88e-15	0.0326504	0.00191548
T_9_6	G_13_3	T_9_7	G_16_12	5.13905e-09	8.88e-15	0.0234095	0.00770991
T_9_6	G_13_3	T_9_7	G_15_12	5.13905e-09	9.11826e-13	0.0111236	0.00770991
T_9_6	G_13_3	T_12_8	G_15_12	5.13905e-09	9.11826e-13	0.0206331	0.00191548
T_9_6	G_13_3	T_9_7	G_22_20	5.13905e-09	1.23834e-12	0.00350169	0.00770991
T_9_6	G_13_3	T_7_7	G_26_6	5.13905e-09	0.00185256	0.0451281	0.000809717
T_9_6	G_22_6	T_12_8	G_22_20	0.00223545	6.11e-15	0.0419844	0.00191548
T_9_6	G_22_6	T_9_7	G_22_20	0.00223545	6.11e-15	0.00350169	0.00770991
T_9_6	G_22_6	T_7_7	G_26_6	0.00223545	6.22e-15	0.0451281	0.000809717
T_9_6	G_22_6	T_12_8	G_35_4	0.00223545	1.11e-14	0.0343533	0.00191548
T_9_6	G_22_6	T_6_1	G_9_9	0.00223545	1.6565e-09	0.000748872	0.0198973
T_9_6	G_26_14	T_15_5	G_23_5	0.000128851	1.15e-14	0.0259412	0.0323077
T_9_6	G_26_14	T_13_12	G_23_11	0.000128851	5e-14	0.0302012	0.00842809
T_9_6	G_26_14	T_8_1	G_23_11	0.000128851	5e-14	0.0170451	0.0424797
T_9_6	G_26_14	T_12_8	G_32_28	0.000128851	8.60871e-11	0.0140162	0.00191548
T_9_6	G_26_14	T_11_7	G_33_17	0.000128851	4.84561e-09	0.00281466	0.00842809
T_9_6	G_26_14	T_7_7	G_26_6	0.000128851	0.000211261	0.0451281	0.000809717
T_9_6	G_26_14	T_9_7	G_22_20	0.000128851	0.000211261	0.00350169	0.00770991
T_9_6	G_28_15	T_16_8	G_29_2	3.35745e-05	3.51e-14	0.0310998	0.0282761
T_9_6	G_28_15	T_16_8	G_20_6	3.35745e-05	3.8e-14	0.0115662	0.0282761
T_9_6	G_28_15	T_11_7	G_21_6	3.35745e-05	6.74127e-13	0.0351405	0.00842809
T_9_6	G_28_15	T_12_8	G_32_28	3.35745e-05	4.68154e-09	0.0140162	0.00191548
T_9_6	G_31_8	T_3_3	G_17_12	5.75864e-06	5.77e-15	0.0218572	0.0424797
T_9_6	G_31_8	T_11_7	G_29_11	5.75864e-06	8.22e-15	0.0483977	0.00842809
T_9_6	G_31_8	T_16_8	G_35_14	5.75864e-06	8.22e-15	0.00305847	0.0282761
T_9_6	G_31_8	T_11_7	G_21_6	5.75864e-06	2.35e-14	0.0351405	0.00842809
T_9_6	G_31_8	T_13_12	G_23_14	5.75864e-06	7.29084e-13	0.0186653	0.00842809
T_9_6	G_31_8	T_6_1	G_9_9	5.75864e-06	7.29084e-13	0.000748872	0.0198973
T_9_6	G_31_8	T_7_7	G_26_6	5.75864e-06	8.17673e-06	0.0451281	0.000809717
T_9_6	G_33_4	T_16_8	G_29_23	0.00290057	7.11e-15	0.00305847	0.0282761
T_9_6	G_33_4	T_13_12	G_23_14	0.00290057	9.55e-15	0.0186653	0.00842809
T_9_6	G_33_4	T_6_1	G_9_9	0.00290057	9.55e-15	0.000748872	0.0198973
T_9_6	G_33_4	T_12_8	G_30_24	0.00290057	2.82e-14	0.0050457	0.00191548
T_9_6	G_33_4	T_12_8	G_18_14	0.00290057	4.97e-14	0.0041344	0.00191548
T_9_6	G_33_4	T_11_7	G_33_17	0.00290057	7.57e-14	0.00281466	0.00842809
T_9_6	G_35_22	T_15_5	G_23_5	8.5895e-06	4.14e-14	0.0259412	0.0323077
T_9_6	G_35_22	T_12_8	G_22_20	8.5895e-06	2.22066e-09	0.0419844	0.00191548
T_9_6	G_35_22	T_9_7	G_22_20	8.5895e-06	2.22066e-09	0.00350169	0.00770991
T_9_6	G_35_22	T_12_8	G_35_4	8.5895e-06	5.74143e-06	0.0343533	0.00191548
T_9_6	G_35_22	T_7_7	G_26_6	8.5895e-06	2.32548e-05	0.0451281	0.000809717
T_9_6	G_7_3	T_9_7	G_9_6	1.88637e-05	1.6e-14	0.0234134	0.00770991
T_9_6	G_7_3	T_11_7	G_27_15	1.88637e-05	1.6e-14	0.00281466	0.00842809
T_9_6	G_7_3	T_7_7	G_26_6	1.88637e-05	1.63381e-05	0.0451281	0.000809717
T_9_6	G_7_3	T_12_8	G_32_28	1.88637e-05	1.8004e-05	0.0140162	0.00191548
T_9_6	G_9_2	T_16_8	G_29_23	2.50334e-08	0	0.00305847	0.0282761
T_9_6	G_9_2	T_8_1	G_27_25	2.50334e-08	4.88e-15	0.00127651	0.0424797
T_9_6	G_9_2	T_12_8	G_30_24	2.50334e-08	4.88e-15	0.0050457	0.00191548
T_9_6	G_9_2	T_11_7	G_33_17	2.50334e-08	2.46e-14	0.00281466	0.00842809
T_9_6	G_9_2	T_12_8	G_18_14	2.50334e-08	2.64e-14	0.0041344	0.00191548
T_9_9	G_12_11	T_18_18	G_29_28	0.00378098	1.82e-14	0.00891788	0.0461539
T_9_9	G_12_11	T_2_1	G_25_24	0.00378098	1.82e-14	0.0180101	0.00966859
T_9_9	G_12_11	T_3_3	G_18_14	0.00378098	2.58e-14	0.00787077	0.018425
T_9_9	G_12_11	T_5_5	G_18_14	0.00378098	2.58e-14	0.0282696	0.00449985
T_9_9	G_12_11	T_6_5	G_3_2	0.00378098	1.9531e-10	0.00977561	0.000912131
T_9_9	G_12_11	T_5_5	G_15_12	0.00378098	8.83638e-08	0.000817561	0.00449985
T_9_9	G_13_3	T_11_2	G_27_9	8.86824e-06	5.11e-15	0.0138513	0.0277592
T_9_9	G_13_3	T_17_15	G_24_9	8.86824e-06	1.35e-14	0.0093984	0.0461539
T_9_9	G_13_3	T_5_5	G_30_13	8.86824e-06	1.45883e-13	0.00440946	0.00449985
T_9_9	G_13_3	T_5_5	G_15_12	8.86824e-06	9.11826e-13	0.000817561	0.00449985
T_9_9	G_13_3	T_6_5	G_27_27	8.86824e-06	9.11826e-13	0.0177505	0.000912131
