# Supplementary material for: Uncovering the complex genetics of human temperament
Source: Mol Psychiatry. 2018 Oct 2;25(10):2275–94. doi: 10.1038/s41380-018-0264-5 (PMC7515831; doi:10.1038/s41380-018-0264-5)
Supplement: Supplementary file 30 — Supplementary Figure S18 [file 41380_2018_264_MOESM30_ESM.xlsx]

## Sheet: nodomfinal
Table S18. Match between Genotypic-Phenotypic Relationships between the Finnish and German samples. The replication score was calculated using Hypergeometric statistics. Scores include the match between SNP Sets and Temperament Sets in both samples, as well as that of the Genotypic-Phenotypic Relationships in the German sample. Non-dominated solutions among these three measurements were selected …
Finnish Relationships		German Relationships			Non-Dominated Solutions
Character sets	SNP sets	Temp sets	SNP sets	Finnish Relationship	SNP sets	German Relationships	Temp sets
T_10_5	G_13_10	T_4_1	G_35_30	0.00487204	1.08802e-14	0.0153155	0.0200061
T_10_5	G_13_10	T_11_9	G_35_30	0.00487204	1.08802e-14	0.0119854	0.0307692
T_10_5	G_13_10	T_9_3	G_29_8	0.00487204	1.87739e-13	0.00693231	0.00465187
T_10_5	G_13_10	T_3_2	G_31_30	0.00487204	5.78204e-13	0.0451284	0.000851323
T_10_5	G_13_10	T_3_2	G_9_3	0.00487204	1.86873e-12	0.0128874	0.000851323
T_10_5	G_13_10	T_12_9	G_21_14	0.00487204	2.67803e-08	0.00266624	0.0143813
T_10_5	G_13_10	T_9_7	G_21_18	0.00487204	1.93406e-05	0.0391023	0.000319246
T_10_5	G_13_10	T_9_7	G_23_18	0.00487204	0.00041511	0.0134392	0.000319246
T_10_5	G_21_18	T_9_3	G_15_1	3.7527e-07	1.14353e-13	0.0320046	0.00465187
T_10_5	G_21_18	T_8_2	G_15_1	3.7527e-07	1.14353e-13	0.00443695	0.0143813
T_10_5	G_21_18	T_12_9	G_21_14	3.7527e-07	7.87959e-12	0.00266624	0.0143813
T_10_5	G_21_18	T_9_7	G_23_18	3.7527e-07	2.46879e-11	0.0134392	0.000319246
T_10_5	G_21_18	T_9_3	G_35_26	3.7527e-07	7.39157e-05	0.00920633	0.00465187
T_10_5	G_21_18	T_9_3	G_29_8	3.7527e-07	0.00371979	0.00693231	0.00465187
T_10_5	G_8_8	T_5_5	G_27_6	0.00022357	2.06502e-14	0.0283196	0.0344786
T_10_5	G_8_8	T_12_9	G_21_14	0.00022357	4.9627e-14	0.00266624	0.0143813
T_10_5	G_8_8	T_3_2	G_20_9	0.00022357	6.31717e-14	0.0244391	0.000851323
T_10_5	G_8_8	T_3_2	G_16_12	0.00022357	6.81233e-13	0.0208146	0.000851323
T_10_5	G_8_8	T_9_7	G_36_34	0.00022357	1.331e-06	0.0296039	0.000319246
T_10_5	G_8_8	T_3_2	G_24_15	0.00022357	5.72134e-06	0.0052494	0.000851323
T_10_5	G_8_8	T_9_7	G_23_18	0.00022357	1.90734e-05	0.0134392	0.000319246
T_11_11	G_30_10	T_11_4	G_8_5	0.0017104	2.68785e-13	0.0333589	0.0461539
T_11_11	G_30_10	T_11_4	G_29_22	0.0017104	1.26584e-11	0.0272995	0.0461539
T_11_11	G_30_10	T_11_4	G_35_19	0.0017104	4.03742e-05	0.00999689	0.0461539
T_11_11	G_30_10	T_11_4	G_18_17	0.0017104	0.000349893	0.00157378	0.0461539
T_11_7	G_11_7	T_14_8	G_24_12	0.00447302	7.66054e-15	0.0041101	0.00923077
T_11_7	G_11_7	T_14_8	G_28_19	0.00447302	1.13909e-13	0.00250287	0.00923077
T_11_7	G_11_7	T_5_2	G_18_14	0.00447302	9.72898e-06	0.000549244	0.00923077
T_11_7	G_13_3	T_11_7	G_11_1	2.04354e-08	3.04201e-14	0.0431473	0.00923077
T_11_7	G_13_3	T_14_8	G_28_7	2.04354e-08	5.9952e-14	0.0349759	0.00923077
T_11_7	G_13_3	T_11_7	G_30_27	2.04354e-08	1.10356e-13	0.0230684	0.00923077
T_11_7	G_13_3	T_14_8	G_28_19	2.04354e-08	1.28664e-12	0.00250287	0.00923077
T_11_7	G_13_3	T_6_3	G_7_2	2.04354e-08	1.63832e-05	0.00094028	0.0277592
T_11_7	G_19_3	T_6_3	G_20_14	0.000237216	1.86518e-14	0.0271099	0.0277592
T_11_7	G_19_3	T_14_8	G_15_14	0.000237216	2.54241e-14	0.0213628	0.00923077
T_11_7	G_19_3	T_11_6	G_12_1	0.000237216	9.16323e-06	0.00555072	0.0134615
T_11_7	G_21_16	T_9_4	G_36_16	2.87729e-06	3.55271e-15	0.0072115	0.0269231
T_11_7	G_21_16	T_14_8	G_19_12	2.87729e-06	6.50591e-14	0.0202773	0.00923077
T_11_7	G_21_16	T_14_8	G_28_19	2.87729e-06	9.88099e-14	0.00250287	0.00923077
T_11_7	G_22_6	T_9_4	G_36_16	0.000790046	6.77236e-15	0.0072115	0.0269231
T_11_7	G_22_6	T_14_8	G_19_12	0.000790046	7.9714e-14	0.0202773	0.00923077
T_11_7	G_22_6	T_14_8	G_21_14	0.000790046	1.35336e-13	0.00834672	0.00923077
T_11_7	G_22_6	T_14_8	G_28_19	0.000790046	4.93716e-13	0.00250287	0.00923077
T_11_7	G_26_14	T_9_4	G_30_1	0.000162476	4.88498e-15	0.0289907	0.0269231
T_11_7	G_26_14	T_14_8	G_34_14	0.000162476	1.13687e-13	0.0253832	0.00923077
T_11_7	G_26_14	T_14_8	G_15_14	0.000162476	1.20726e-12	0.0213628	0.00923077
T_11_7	G_26_14	T_14_8	G_21_14	0.000162476	1.02261e-10	0.00834672	0.00923077
T_11_7	G_28_15	T_14_8	G_37_32	6.86969e-06	6.66134e-15	0.0253832	0.00923077
T_11_7	G_28_15	T_14_8	G_21_14	6.86969e-06	2.611e-06	0.00834672	0.00923077
T_11_7	G_28_15	T_14_8	G_28_19	6.86969e-06	0.000134698	0.00250287	0.00923077
T_11_7	G_31_8	T_6_6	G_9_7	4.76993e-06	7.77156e-16	0.0127283	0.0461539
T_11_7	G_31_8	T_14_8	G_15_14	4.76993e-06	1.25977e-07	0.0213628	0.00923077
T_11_7	G_31_8	T_9_4	G_32_25	4.76993e-06	3.0941e-07	0.0206577	0.0269231
T_11_7	G_33_4	T_8_3	G_26_10	0.00147228	2.10942e-15	0.00443301	0.018425
T_11_7	G_33_4	T_14_8	G_21_14	0.00147228	4.75282e-10	0.00834672	0.00923077
T_11_7	G_33_4	T_11_6	G_12_1	0.00165921	4.45655e-06	0.00555072	0.0134615
T_11_7	G_35_22	T_6_6	G_39_20	0.000475776	2.68438e-08	0.048212	0.0461539
T_11_7	G_35_22	T_6_6	G_9_7	0.000475776	7.14077e-08	0.0127283	0.0461539
T_11_7	G_35_22	T_6_3	G_29_2	0.000475776	0.00458552	0.0297123	0.0277592
T_11_7	G_38_38	T_14_8	G_27_22	0.000404088	1.04361e-14	0.0302924	0.00923077
T_11_7	G_38_38	T_9_4	G_5_4	0.000404088	5.11049e-10	0.0297212	0.0269231
T_11_7	G_38_38	T_14_8	G_19_12	0.000404088	9.11085e-10	0.0202773	0.00923077
T_11_7	G_39_26	T_14_8	G_19_12	0.000133621	1.9307e-09	0.0202773	0.00923077
T_11_7	G_39_26	T_6_6	G_28_19	0.000133621	0.000944362	0.0110813	0.0048423
T_11_7	G_39_26	T_14_8	G_28_19	0.000133621	0.000944362	0.00250287	0.00923077
T_11_7	G_39_26	T_9_2	G_16_7	0.00412028	8.17124e-14	0.0259232	0.0468227
T_11_7	G_41_33	T_6_6	G_19_1	0.00327013	1.85407e-14	0.010325	0.0461539
T_11_7	G_41_33	T_14_8	G_15_14	0.00327013	1.34814e-12	0.0213628	0.00923077
T_11_7	G_41_33	T_14_8	G_38_8	0.00327013	7.80596e-05	0.00794335	0.00923077
T_11_7	G_7_3	T_14_8	G_32_28	0.00224638	5.01821e-14	0.0209434	0.00923077
T_11_7	G_7_3	T_14_8	G_24_12	0.00224638	5.79536e-14	0.0041101	0.00923077
T_11_7	G_7_3	T_5_2	G_18_14	0.00224638	0.000908427	0.000549244	0.00923077
T_11_7	G_9_2	T_9_4	G_5_4	7.68532e-08	0	0.0297212	0.0269231
T_11_7	G_9_2	T_14_8	G_17_8	7.68532e-08	1.77636e-15	0.0401475	0.00923077
T_11_7	G_9_2	T_11_6	G_17_8	7.68532e-08	1.77636e-15	0.0175082	0.0134615
T_11_7	G_9_2	T_11_6	G_12_1	7.68532e-08	5.32907e-15	0.00555072	0.0134615
T_11_7	G_9_2	T_14_8	G_32_28	7.68532e-08	1.04361e-14	0.0209434	0.00923077
T_11_7	G_9_2	T_14_8	G_24_12	7.68532e-08	5.40679e-14	0.0041101	0.00923077
T_12_4	G_12_11	T_13_8	G_36_10	0.00427847	7.06102e-14	0.0243066	0.0269231
T_12_4	G_12_11	T_12_9	G_17_4	0.00427847	6.11797e-05	0.00167703	0.00153846
T_12_4	G_13_3	T_13_8	G_32_15	3.02858e-05	1.0103e-14	0.0365854	0.0269231
T_12_4	G_13_3	T_12_9	G_32_9	3.02858e-05	1.02585e-13	0.012649	0.00153846
T_12_7	G_16_1	T_11_3	G_29_8	0.00144258	4.56302e-14	0.0289227	0.0184615
T_12_7	G_16_1	T_11_3	G_3_3	0.00144258	2.09943e-13	0.0152953	0.0184615
T_12_7	G_28_15	T_11_3	G_38_14	0.00331844	5.13622e-09	0.0410773	0.0184615
T_12_7	G_28_15	T_11_3	G_3_3	0.00331844	7.9207e-05	0.0152953	0.0184615
T_12_7	G_31_8	T_11_3	G_3_3	2.70428e-05	2.86789e-07	0.0152953	0.0184615
T_12_7	G_37_14	T_11_3	G_29_8	0.00340644	1.93179e-14	0.0289227	0.0184615
T_12_7	G_37_14	T_11_3	G_2_2	0.00340644	0.000178903	0.0152953	0.0184615
T_12_7	G_7_2	T_11_3	G_9_5	0.00145733	2.44249e-15	0.0295054	0.0184615
T_12_7	G_7_2	T_11_3	G_3_3	0.00145733	5.46341e-13	0.0152953	0.0184615
T_12_7	G_7_2	T_11_3	G_11_10	0.00145733	7.55063e-13	0.00231107	0.0184615
T_12_7	G_7_3	T_11_3	G_11_11	0.000581326	2.40918e-14	0.00130702	0.0184615
T_12_9	G_13_3	T_6_3	G_7_2	9.30478e-05	1.63832e-05	0.00094028	0.0461539
T_12_9	G_13_3	T_5_4	G_17_3	9.30478e-05	0.000636093	0.03064	0.00307692
T_12_9	G_26_14	T_5_4	G_17_3	0.00234895	3.53716e-08	0.03064	0.00307692
T_12_9	G_26_14	T_4_4	G_17_3	0.00234895	3.53716e-08	0.0152078	0.0461539
T_13_13	G_5_3	T_9_3	G_28_6	0.000368461	6.21725e-15	0.019644	0.0277592
T_13_13	G_5_3	T_9_3	G_30_18	0.000368461	1.46549e-14	0.0102685	0.0277592
T_13_13	G_5_3	T_5_3	G_9_9	0.000368461	2.55351e-14	0.0478325	0.00842809
T_13_13	G_5_3	T_6_5	G_26_16	0.000368461	1.02918e-13	0.0152296	0.00842809
T_13_13	G_5_3	T_9_3	G_35_26	0.000368461	2.25921e-08	0.00920633	0.0277592
T_13_4	G_12_8	T_11_8	G_20_20	0.000134187	3.27595e-09	0.00844579	0.0184615
T_13_4	G_25_3	T_11_8	G_35_16	0.00326589	8.16014e-14	0.0340638	0.0184615
T_13_4	G_25_3	T_11_8	G_20_20	0.00326589	4.92349e-10	0.00844579	0.0184615
T_13_9	G_31_8	T_9_4	G_32_25	0.00136146	3.0941e-07	0.0206577	0.0269231
T_13_9	G_38_23	T_9_4	G_30_1	0.00184902	1.20365e-06	0.0289907	0.0269231
T_13_9	G_7_2	T_11_7	G_30_27	0.00267102	0.000360603	0.0230684	0.00923077
T_13_9	G_7_3	T_9_4	G_35_33	6.05491e-06	1.33202e-06	0.0448108	0.0269231
T_13_9	G_7_3	T_9_4	G_34_14	6.05491e-06	0.000391973	0.0375044	0.0269231
T_13_9	G_7_3	T_5_2	G_18_14	6.05491e-06	0.000908427	0.000549244	0.00923077
T_14_1	G_12_11	T_3_3	G_18_11	4.05635e-05	2.66454e-15	0.0317788	0.0143813
T_14_1	G_28_15	T_3_3	G_18_11	0.000768148	3.0087e-14	0.0317788	0.0143813
T_14_1	G_28_15	T_4_3	G_24_2	0.000768148	4.38538e-14	0.0296596	0.0143813
T_14_1	G_28_15	T_3_3	G_30_27	0.000768148	3.08147e-06	0.0239834	0.0143813
T_14_1	G_28_15	T_11_7	G_30_27	0.000768148	3.08147e-06	0.0230684	0.0307692
T_14_1	G_7_2	T_4_3	G_2_1	0.00051549	1.49424e-11	0.0475837	0.0143813
T_14_1	G_7_2	T_3_3	G_30_27	0.00051549	0.000360603	0.0239834	0.0143813
T_14_1	G_7_2	T_11_7	G_30_27	0.00051549	0.000360603	0.0230684	0.0307692
T_14_4	G_21_18	T_7_2	G_15_1	6.57403e-06	1.14353e-13	0.00992108	0.0277592
T_14_4	G_21_18	T_5_1	G_29_2	6.57403e-06	1.96607e-07	0.0329142	0.00966859
T_14_4	G_21_18	T_15_8	G_3_3	6.57403e-06	1.27434e-06	0.00864216	0.0461539
T_14_4	G_21_18	T_7_2	G_29_8	6.57403e-06	0.00371979	0.00787386	0.0277592
T_14_7	G_40_5	T_11_3	G_10_7	0.00313305	3.44169e-14	0.014222	0.0184615
T_14_7	G_40_5	T_11_3	G_11_10	0.00313305	6.98441e-13	0.00231107	0.0184615
T_14_8	G_30_28	T_8_1	G_23_2	0.00120687	3.52429e-12	0.0461902	0.0184615
T_15_1	G_12_11	T_6_6	G_28_19	0.00440662	7.11464e-12	0.0110813	0.0140468
T_15_1	G_21_16	T_6_6	G_28_19	0.000543309	9.88099e-14	0.0110813	0.0140468
T_15_1	G_21_3	T_6_6	G_28_19	0.00339828	6.12843e-14	0.0110813	0.0140468
T_15_1	G_39_26	T_6_6	G_28_19	0.00111916	0.000944362	0.0110813	0.0140468
T_15_12	G_13_12	T_13_11	G_28_14	0.000486555	1.11022e-14	0.00771552	0.0307692
T_15_12	G_7_3	T_6_1	G_30_9	4.73648e-06	2.40918e-14	0.0447574	0.0143813
T_15_12	G_7_3	T_13_11	G_15_9	4.73648e-06	2.40918e-14	0.0031236	0.0307692
T_15_13	G_12_8	T_10_1	G_29_2	0.00364007	1.18794e-14	0.0157872	0.00923077
T_15_13	G_12_8	T_10_1	G_34_2	0.00364007	2.25375e-14	0.011936	0.00923077
T_15_13	G_12_8	T_10_10	G_30_3	0.00364007	1.43252e-07	0.0109622	0.0269231
T_15_13	G_12_8	T_12_11	G_12_6	0.00364007	7.14438e-06	0.00369134	0.00923077
T_15_15	G_12_8	T_4_4	G_12_1	0.00310141	4.47864e-13	0.0354184	0.0461539
T_15_15	G_12_8	T_4_4	G_34_21	0.00310141	3.61469e-11	0.00309057	0.0461539
T_15_2	G_21_18	T_5_5	G_15_1	0.00280721	1.14353e-13	0.0136658	0.0344786
T_15_2	G_21_18	T_15_1	G_17_7	0.00280721	4.16368e-10	0.0427028	0.0307692
T_15_2	G_21_18	T_15_1	G_30_13	0.00280721	2.90322e-07	0.00220785	0.0307692
T_15_2	G_21_18	T_15_1	G_32_19	0.00280721	0.00272148	0.000113887	0.0307692
T_15_4	G_13_3	T_11_7	G_11_1	1.59807e-08	3.04201e-14	0.0431473	0.00307692
T_15_4	G_13_3	T_3_3	G_11_1	1.59807e-08	3.04201e-14	0.00628553	0.0184615
T_15_4	G_13_3	T_11_7	G_30_27	1.59807e-08	1.10356e-13	0.0230684	0.00307692
T_15_4	G_38_38	T_10_2	G_39_23	0.000676707	8.75222e-12	0.0460501	0.0184615
T_15_4	G_38_38	T_9_4	G_5_4	0.000676707	5.11049e-10	0.0297212	0.00923077
T_15_4	G_38_38	T_9_4	G_30_1	0.000676707	2.56564e-05	0.0289907	0.00923077
T_15_4	G_7_2	T_4_3	G_2_1	0.0040718	1.49424e-11	0.0475837	0.0184615
T_15_4	G_7_2	T_7_7	G_2_1	0.0040718	1.49424e-11	0.0466255	0.0307692
T_15_4	G_7_2	T_10_2	G_19_1	0.0040718	2.31563e-05	0.00206761	0.0184615
T_15_4	G_7_2	T_11_7	G_30_27	0.0040718	0.000360603	0.0230684	0.00307692
T_15_8	G_42_39	T_4_2	G_37_11	0.0030415	2.55351e-15	0.0499423	0.0461539
T_15_8	G_42_39	T_4_2	G_19_6	0.0030415	6.68354e-14	0.0348327	0.0461539
T_15_8	G_42_39	T_5_5	G_15_1	0.0030415	1.44067e-10	0.0136658	0.0323077
T_15_8	G_42_39	T_6_2	G_15_1	0.0030415	1.44067e-10	0.00812489	0.0461539
T_15_8	G_42_39	T_8_3	G_38_22	0.0030415	5.68544e-07	0.0455069	0.00769231
T_15_8	G_42_39	T_5_5	G_29_22	0.0030415	0.000385816	0.00964597	0.0323077
T_15_8	G_42_39	T_4_2	G_29_22	0.0030415	0.000385816	0.00270223	0.0461539
T_3_1	G_35_7	T_4_4	G_32_13	0.00211381	2.29827e-12	0.0245333	0.0277592
T_3_1	G_35_7	T_5_4	G_17_3	0.00211381	8.27509e-09	0.03064	0.0184615
T_3_1	G_35_7	T_4_4	G_17_3	0.00211381	8.27509e-09	0.0152078	0.0277592
T_3_1	G_35_7	T_10_6	G_7_1	0.00211381	0.000444989	0.00681322	0.0184615
T_3_1	G_39_26	T_10_6	G_3_3	0.00237613	4.12115e-13	0.0359989	0.0184615
T_3_1	G_39_26	T_10_6	G_7_1	0.00237613	0.00139789	0.00681322	0.0184615
T_3_3	G_13_3	T_12_8	G_11_1	6.17898e-08	3.04201e-14	0.0431473	0.00384615
T_3_3	G_13_3	T_10_2	G_11_1	6.17898e-08	3.04201e-14	0.0127117	0.0143813
T_3_3	G_13_3	T_15_11	G_35_5	6.17898e-08	5.60663e-14	0.011619	0.0307692
T_3_3	G_13_3	T_12_8	G_30_27	6.17898e-08	1.10356e-13	0.0230684	0.00384615
T_3_3	G_13_3	T_13_4	G_30_27	6.17898e-08	1.10356e-13	0.00594041	0.0307692
T_3_3	G_21_16	T_9_4	G_36_16	0.00276612	3.55271e-15	0.0072115	0.00384615
T_3_3	G_21_16	T_7_7	G_2_1	0.00276612	0.00113824	0.0466255	0.00161143
T_3_3	G_21_3	T_9_4	G_36_16	0.0043984	4.28546e-14	0.0072115	0.00384615
T_3_3	G_21_3	T_15_11	G_29_9	0.0043984	3.30735e-13	0.00449863	0.0307692
T_3_3	G_21_3	T_7_7	G_2_1	0.0043984	0.00416316	0.0466255	0.00161143
T_3_3	G_28_15	T_15_11	G_35_5	1.77237e-05	3.05311e-14	0.011619	0.0307692
T_3_3	G_28_15	T_12_8	G_38_27	1.77237e-05	3.63043e-14	0.0387706	0.00384615
T_3_3	G_28_15	T_6_1	G_25_9	1.77237e-05	4.65507e-11	0.0362481	0.0143813
T_3_3	G_28_15	T_15_11	G_29_9	1.77237e-05	1.49641e-08	0.00449863	0.0307692
T_3_3	G_28_15	T_12_8	G_30_27	1.77237e-05	3.08147e-06	0.0230684	0.00384615
T_3_3	G_28_15	T_7_7	G_2_1	1.77237e-05	0.00113127	0.0466255	0.00161143
T_3_3	G_31_8	T_10_2	G_32_4	1.78256e-05	1.02918e-13	0.0201492	0.00595318
T_3_3	G_31_8	T_15_11	G_35_5	1.78256e-05	1.06853e-10	0.011619	0.0184615
T_3_3	G_31_8	T_9_4	G_32_25	1.78256e-05	3.0941e-07	0.0206577	0.00153846
T_3_3	G_31_8	T_15_11	G_29_9	1.78256e-05	6.51114e-06	0.00449863	0.0184615
T_3_3	G_38_38	T_10_2	G_39_23	0.000759878	8.75222e-12	0.0460501	0.0143813
T_3_3	G_38_38	T_9_4	G_5_4	0.000759878	5.11049e-10	0.0297212	0.00384615
T_3_3	G_38_38	T_9_4	G_30_1	0.000759878	2.56564e-05	0.0289907	0.00384615
T_3_3	G_41_33	T_10_2	G_19_1	0.00187909	1.85407e-14	0.00206761	0.0143813
T_3_3	G_7_2	T_7_7	G_2_1	0.000678351	1.49424e-11	0.0466255	0.00161143
T_3_3	G_7_2	T_6_1	G_39_14	0.000678351	3.37272e-08	0.0314854	0.0143813
T_3_3	G_7_2	T_15_11	G_35_5	0.000678351	3.0749e-07	0.011619	0.0307692
T_3_3	G_7_2	T_15_11	G_29_9	0.000678351	2.04977e-05	0.00449863	0.0307692
T_3_3	G_7_2	T_10_2	G_19_1	0.000678351	2.31563e-05	0.00206761	0.0143813
T_3_3	G_7_2	T_12_8	G_30_27	0.000678351	0.000360603	0.0230684	0.00384615
T_3_3	G_9_2	T_9_4	G_5_4	3.7971e-05	0	0.0297212	0.00384615
T_3_3	G_9_2	T_13_4	G_17_8	3.7971e-05	1.77636e-15	0.0038261	0.0307692
T_3_3	G_9_2	T_8_4	G_33_20	3.7971e-05	1.42109e-14	0.0164396	0.0143813
T_4_1	G_12_8	T_5_5	G_27_6	0.000315404	1.9873e-14	0.0283196	4.92871e-05
T_4_1	G_12_8	T_3_1	G_20_18	0.000315404	6.37268e-14	0.0250909	0.00161623
T_4_1	G_12_8	T_9_3	G_22_4	0.000315404	4.47864e-13	0.0228006	0.00966859
T_4_1	G_12_8	T_3_1	G_20_14	0.000315404	1.36868e-12	0.0166249	0.00161623
T_4_1	G_12_8	T_5_5	G_33_11	0.000315404	2.60247e-12	0.0283164	4.92871e-05
T_4_1	G_12_8	T_6_2	G_33_11	0.000315404	2.60247e-12	0.0187203	0.000233634
T_4_1	G_12_8	T_5_5	G_15_1	0.000315404	3.38285e-12	0.0136658	4.92871e-05
T_4_1	G_12_8	T_6_2	G_15_1	0.000315404	3.38285e-12	0.00812489	0.000233634
T_4_1	G_12_8	T_9_3	G_30_3	0.000315404	1.43252e-07	0.0054102	0.00966859
T_4_1	G_12_8	T_5_5	G_29_22	0.000315404	0.000613226	0.00964597	4.92871e-05
T_4_1	G_12_8	T_4_2	G_29_22	0.000315404	0.000613226	0.00270223	0.000233634
T_4_1	G_5_3	T_4_2	G_36_17	0.00161627	6.21725e-15	0.00213022	0.000233634
T_4_1	G_8_8	T_5_5	G_27_6	0.00244964	2.06502e-14	0.0283196	4.92871e-05
T_4_1	G_8_8	T_9_3	G_22_4	0.00244964	3.2219e-09	0.0228006	0.00966859
T_4_1	G_8_8	T_3_1	G_20_14	0.00244964	2.7642e-08	0.0166249	0.00161623
T_4_1	G_8_8	T_5_5	G_15_1	0.00244964	2.71555e-06	0.0136658	4.92871e-05
T_4_1	G_8_8	T_6_2	G_15_1	0.00244964	2.71555e-06	0.00812489	0.000233634
T_4_1	G_8_8	T_9_3	G_30_3	0.00244964	1.68389e-05	0.0054102	0.00966859
T_5_1	G_12_1	T_4_1	G_25_19	0.00216857	2.33147e-14	0.00547063	0.00770991
T_5_1	G_12_1	T_6_2	G_37_6	0.00216857	3.03091e-14	0.0387706	0.0048423
T_5_1	G_12_1	T_9_7	G_9_7	0.00216857	1.54514e-09	0.0295384	0.0022256
T_5_1	G_12_1	T_3_2	G_20_9	0.00216857	1.16051e-08	0.0244391	0.000397497
T_5_1	G_12_1	T_4_2	G_29_22	0.00216857	3.67271e-05	0.00270223	0.0048423
T_5_1	G_12_1	T_3_2	G_16_12	0.00216857	0.000245374	0.0208146	0.000397497
T_5_1	G_13_12	T_4_1	G_35_30	0.00295998	1.55431e-14	0.0153155	0.00770991
T_5_1	G_13_12	T_9_3	G_29_8	0.00295998	2.42029e-14	0.00693231	0.00966859
T_5_1	G_13_12	T_6_2	G_38_24	0.00295998	5.62883e-14	0.00567122	0.0048423
T_5_1	G_13_12	T_3_2	G_9_3	0.00295998	1.72085e-13	0.0128874	0.000397497
T_5_1	G_13_12	T_6_4	G_33_18	0.00295998	2.43717e-11	0.00438929	0.0198973
T_5_1	G_20_2	T_4_1	G_35_30	0.00257198	3.41949e-14	0.0153155	0.00770991
T_5_1	G_20_2	T_4_2	G_19_6	0.00257198	5.52447e-13	0.0348327	0.0048423
T_5_1	G_20_2	T_9_3	G_29_8	0.00257198	1.98741e-12	0.00693231	0.00966859
T_5_1	G_20_2	T_3_2	G_9_3	0.00257198	1.21332e-10	0.0128874	0.000397497
T_5_1	G_20_2	T_4_1	G_25_19	0.00257198	6.4901e-10	0.00547063	0.00770991
T_5_1	G_20_2	T_6_4	G_33_18	0.00257198	2.00689e-09	0.00438929	0.0198973
T_5_1	G_20_2	T_6_2	G_38_24	0.00257198	1.6018e-06	0.00567122	0.0048423
T_5_1	G_21_18	T_6_2	G_15_1	0.000215479	1.14353e-13	0.00812489	0.0048423
T_5_1	G_21_18	T_8_2	G_15_1	0.000215479	1.14353e-13	0.00443695	0.00595318
T_5_1	G_21_18	T_12_9	G_21_14	0.000215479	7.87959e-12	0.00266624	0.00595318
T_5_1	G_21_18	T_9_7	G_23_18	0.000215479	2.46879e-11	0.0134392	0.0022256
T_5_1	G_21_18	T_3_2	G_31_30	0.000215479	1.0016e-09	0.0451284	0.000397497
T_5_1	G_21_18	T_3_2	G_20_9	0.000215479	1.00239e-08	0.0244391	0.000397497
T_5_1	G_21_18	T_3_2	G_16_12	0.000215479	0.000909456	0.0208146	0.000397497
T_5_1	G_28_10	T_9_3	G_29_8	0.00268729	6.21725e-15	0.00693231	0.00966859
T_5_1	G_28_10	T_4_2	G_25_16	0.00268729	9.76996e-15	0.0348327	0.0048423
T_5_1	G_28_10	T_3_2	G_28_12	0.00268729	2.68674e-14	0.0415588	0.000397497
T_5_1	G_28_10	T_4_2	G_29_22	0.00268729	9.48131e-14	0.00270223	0.0048423
T_5_1	G_28_10	T_3_2	G_9_3	0.00268729	1.29274e-09	0.0128874	0.000397497
T_6_1	G_12_8	T_5_5	G_27_6	8.36959e-08	1.9873e-14	0.0283196	0.000397497
T_6_1	G_12_8	T_3_1	G_20_18	8.36959e-08	6.37268e-14	0.0250909	0.00770991
T_6_1	G_12_8	T_9_3	G_22_4	8.36959e-08	4.47864e-13	0.0228006	0.00449985
T_6_1	G_12_8	T_3_1	G_20_14	8.36959e-08	1.36868e-12	0.0166249	0.00770991
T_6_1	G_12_8	T_5_5	G_33_11	8.36959e-08	2.60247e-12	0.0283164	0.000397497
T_6_1	G_12_8	T_6_2	G_33_11	8.36959e-08	2.60247e-12	0.0187203	0.00125778
T_6_1	G_12_8	T_5_5	G_15_1	8.36959e-08	3.38285e-12	0.0136658	0.000397497
T_6_1	G_12_8	T_6_2	G_15_1	8.36959e-08	3.38285e-12	0.00812489	0.00125778
T_6_1	G_12_8	T_9_3	G_30_3	8.36959e-08	1.43252e-07	0.0054102	0.00449985
T_6_1	G_12_8	T_5_5	G_29_22	8.36959e-08	0.000613226	0.00964597	0.000397497
T_6_1	G_12_8	T_4_2	G_29_22	8.36959e-08	0.000613226	0.00270223	0.00125778
T_6_1	G_21_17	T_3_1	G_17_3	0.00338191	4.44089e-14	0.0356108	0.00770991
T_6_1	G_21_17	T_5_5	G_25_7	0.00338191	6.03961e-14	0.0181471	0.000397497
T_6_1	G_21_17	T_6_2	G_25_7	0.00338191	6.03961e-14	0.0100763	0.00125778
T_6_1	G_21_17	T_5_5	G_15_1	0.00338191	1.52767e-13	0.0136658	0.000397497
T_6_1	G_21_17	T_6_2	G_15_1	0.00338191	1.52767e-13	0.00812489	0.00125778
T_6_1	G_21_17	T_5_5	G_29_22	0.00338191	0.000662965	0.00964597	0.000397497
T_6_1	G_21_17	T_4_2	G_29_22	0.00338191	0.000662965	0.00270223	0.00125778
T_6_1	G_21_18	T_5_5	G_15_1	0.00153067	1.14353e-13	0.0136658	0.000397497
T_6_1	G_21_18	T_6_2	G_15_1	0.00153067	1.14353e-13	0.00812489	0.00125778
T_6_1	G_21_18	T_9_3	G_29_8	0.00153067	0.00371979	0.00693231	0.00449985
T_6_1	G_8_8	T_5_5	G_27_6	0.00019427	2.06502e-14	0.0283196	0.000397497
T_6_1	G_8_8	T_9_3	G_22_4	0.00019427	3.2219e-09	0.0228006	0.00449985
T_6_1	G_8_8	T_3_1	G_20_14	0.00019427	2.7642e-08	0.0166249	0.00770991
T_6_1	G_8_8	T_5_5	G_15_1	0.00019427	2.71555e-06	0.0136658	0.000397497
T_6_1	G_8_8	T_6_2	G_15_1	0.00019427	2.71555e-06	0.00812489	0.00125778
T_6_1	G_8_8	T_9_3	G_30_3	0.00019427	1.68389e-05	0.0054102	0.00449985
T_6_4	G_21_18	T_11_6	G_20_17	0.00315247	4.1673e-11	0.0351593	0.0215385
T_6_4	G_36_18	T_11_6	G_17_8	0.0015195	2.68674e-14	0.0175082	0.0215385
T_6_5	G_13_3	T_13_8	G_32_15	6.37371e-05	1.0103e-14	0.0365854	0.0215385
T_6_5	G_13_3	T_13_8	G_9_7	6.37371e-05	0.000397495	0.0288901	0.0215385
T_6_5	G_35_22	T_13_8	G_28_2	0.00130355	2.22045e-14	0.000643443	0.0215385
T_6_5	G_7_7	T_13_8	G_33_13	0.000353723	6.66134e-16	0.0250309	0.0215385
T_6_5	G_7_7	T_13_8	G_39_4	0.000353723	6.9722e-14	0.0180597	0.0215385
T_6_5	G_9_2	T_13_8	G_36_10	0.000264541	2.22045e-16	0.0243066	0.0215385
T_6_5	G_9_2	T_13_8	G_35_28	0.000264541	2.24225e-06	0.00784425	0.0215385
T_7_3	G_36_29	T_14_11	G_37_35	0.00437852	2.44249e-15	0.0436854	0.0215385
T_7_3	G_36_29	T_14_11	G_13_6	0.00437852	0.00227156	0.0382898	0.0215385
T_7_3	G_38_23	T_12_8	G_38_27	0.00387151	3.22787e-11	0.0387706	0.0215385
T_7_3	G_38_23	T_9_4	G_30_1	0.00387151	1.20365e-06	0.0289907	0.0215385
T_7_3	G_7_3	T_14_11	G_23_7	0.000795844	2.40918e-14	0.0207709	0.0215385
T_7_3	G_7_3	T_7_7	G_18_14	0.000795844	0.000908427	0.00142484	0.0200061
T_7_4	G_21_3	T_9_4	G_36_16	0.00224415	4.28546e-14	0.0072115	0.0323077
T_8_1	G_16_5	T_8_3	G_28_17	0.000755408	7.21645e-15	0.0247479	0.000364853
T_8_1	G_16_5	T_5_5	G_15_1	0.000755408	1.22791e-13	0.0136658	0.0198973
T_8_1	G_16_5	T_6_2	G_15_1	0.000755408	1.22791e-13	0.00812489	0.0424797
T_8_1	G_16_5	T_8_3	G_26_10	0.000755408	1.4555e-13	0.00443301	0.000364853
T_8_1	G_16_5	T_7_4	G_26_10	0.000755408	1.4555e-13	0.00139021	0.00842809
T_8_6	G_11_7	T_9_4	G_36_16	0.000456374	9.10383e-15	0.0072115	0.0215385
T_8_6	G_11_7	T_3_3	G_18_11	0.000456374	1.75415e-14	0.0317788	0.00468227
T_8_6	G_11_7	T_10_2	G_32_4	0.000456374	6.17284e-14	0.0201492	0.00468227
T_8_6	G_11_7	T_7_7	G_18_14	0.000456374	9.72898e-06	0.00142484	0.000851323
T_8_6	G_11_7	T_4_3	G_18_14	0.000456374	9.72898e-06	0.000608361	0.00468227
T_8_6	G_13_3	T_3_3	G_11_1	4.81214e-07	3.04201e-14	0.00628553	0.00468227
T_8_6	G_21_16	T_9_4	G_36_16	2.97156e-06	3.55271e-15	0.0072115	0.0215385
T_8_6	G_21_16	T_3_3	G_18_11	2.97156e-06	1.39888e-14	0.0317788	0.00468227
T_8_6	G_21_16	T_7_7	G_2_1	2.97156e-06	0.00113824	0.0466255	0.000851323
T_8_6	G_22_6	T_9_4	G_36_16	2.97156e-06	6.77236e-15	0.0072115	0.0215385
T_8_6	G_22_6	T_10_2	G_28_19	2.97156e-06	4.93716e-13	0.0472125	0.00468227
T_8_6	G_22_6	T_10_2	G_32_4	2.97156e-06	3.33902e-10	0.0201492	0.00468227
T_8_6	G_22_6	T_10_2	G_34_14	2.97156e-06	0.00254742	0.00579272	0.00468227
T_8_6	G_25_3	T_7_7	G_18_14	0.000621363	5.44009e-15	0.00142484	0.000851323
T_8_6	G_25_3	T_4_3	G_18_14	0.000621363	5.44009e-15	0.000608361	0.00468227
T_8_6	G_28_15	T_3_3	G_18_11	0.00101062	3.0087e-14	0.0317788	0.00468227
T_8_6	G_28_15	T_4_3	G_24_2	0.00101062	4.38538e-14	0.0296596	0.00468227
T_8_6	G_28_15	T_3_3	G_30_27	0.00101062	3.08147e-06	0.0239834	0.00468227
T_8_6	G_28_15	T_12_8	G_30_27	0.00101062	3.08147e-06	0.0230684	0.0215385
T_8_6	G_28_15	T_7_7	G_2_1	0.00101062	0.00113127	0.0466255	0.000851323
T_8_6	G_31_8	T_10_2	G_32_4	5.65549e-05	1.02918e-13	0.0201492	0.00468227
T_8_6	G_33_4	T_3_3	G_18_11	0.000307018	8.88178e-15	0.0317788	0.00468227
T_8_6	G_33_4	T_9_4	G_5_4	0.000307018	6.03961e-14	0.0297212	0.0215385
T_8_6	G_35_22	T_7_7	G_2_1	0.00073057	0.000417404	0.0466255	0.000851323
T_8_6	G_38_38	T_10_2	G_39_23	0.000366319	8.75222e-12	0.0460501	0.00468227
T_8_6	G_38_38	T_9_4	G_5_4	0.000366319	5.11049e-10	0.0297212	0.0215385
T_8_6	G_38_38	T_3_3	G_18_11	0.000366319	8.36729e-10	0.0317788	0.00468227
T_8_6	G_38_38	T_9_4	G_30_1	0.000366319	2.56564e-05	0.0289907	0.0215385
T_8_6	G_7_2	T_7_7	G_2_1	0.000769124	1.49424e-11	0.0466255	0.000851323
T_8_6	G_7_2	T_6_1	G_39_14	0.000769124	3.37272e-08	0.0314854	0.00468227
T_8_6	G_7_2	T_10_2	G_19_1	0.000769124	2.31563e-05	0.00206761	0.00468227
T_8_6	G_7_3	T_3_3	G_23_7	0.000498184	2.40918e-14	0.022994	0.00468227
T_8_6	G_7_3	T_10_2	G_32_4	0.000498184	1.25955e-12	0.0201492	0.00468227
T_8_6	G_7_3	T_8_4	G_33_20	0.000498184	1.33202e-06	0.0164396	0.00468227
T_8_6	G_7_3	T_10_2	G_34_14	0.000498184	0.000391973	0.00579272	0.00468227
T_8_6	G_7_3	T_7_7	G_18_14	0.000498184	0.000908427	0.00142484	0.000851323
T_8_6	G_7_3	T_4_3	G_18_14	0.000498184	0.000908427	0.000608361	0.00468227
T_8_6	G_9_2	T_8_4	G_5_4	2.29888e-07	0	0.0491206	0.00468227
T_8_6	G_9_2	T_9_4	G_5_4	2.29888e-07	0	0.0297212	0.0215385
T_8_6	G_9_2	T_3_3	G_17_8	2.29888e-07	1.77636e-15	0.0422679	0.00468227
T_8_6	G_9_2	T_3_3	G_18_11	2.29888e-07	8.21565e-15	0.0317788	0.00468227
T_8_6	G_9_2	T_8_4	G_33_20	2.29888e-07	1.42109e-14	0.0164396	0.00468227
T_8_7	G_7_3	T_12_8	G_38_27	0.000704744	5.27231e-09	0.0387706	0.0215385
T_8_7	G_7_3	T_9_4	G_34_14	0.000704744	0.000391973	0.0375044	0.0215385
T_8_7	G_7_3	T_7_7	G_18_14	0.000704744	0.000908427	0.00142484	0.0200061
T_8_8	G_13_3	T_13_8	G_32_15	0.00296728	1.0103e-14	0.0365854	0.0323077
T_8_8	G_13_3	T_9_8	G_35_23	0.00296728	2.37588e-14	0.0195535	0.0323077
T_8_8	G_13_3	T_8_3	G_38_22	0.00296728	1.00475e-13	0.0455069	0.00966859
T_8_8	G_13_3	T_6_6	G_28_19	0.00296728	1.28664e-12	0.0110813	0.000233634
T_8_8	G_13_3	T_5_5	G_29_22	0.00296728	7.61529e-09	0.00964597	0.0198973
T_8_8	G_13_3	T_4_2	G_29_22	0.00296728	7.61529e-09	0.00270223	0.0424797
T_8_8	G_25_20	T_4_2	G_21_13	0.000520272	1.42109e-14	0.031079	0.0424797
T_8_8	G_25_20	T_9_8	G_10_2	0.000520272	3.10862e-14	0.0265079	0.0323077
T_8_8	G_25_20	T_6_6	G_28_19	0.000520272	1.50324e-13	0.0110813	0.000233634
T_8_8	G_25_20	T_5_5	G_38_24	0.000520272	1.52323e-13	0.00964597	0.0198973
T_8_8	G_25_20	T_6_2	G_38_24	0.000520272	1.52323e-13	0.00567122	0.0424797
T_9_5	G_28_10	T_3_2	G_28_12	0.000358661	2.68674e-14	0.0415588	0.0320846
T_9_5	G_28_10	T_4_1	G_27_25	0.000358661	2.95319e-14	0.0350147	0.0320846
T_9_5	G_28_10	T_3_2	G_9_3	0.000358661	1.29274e-09	0.0128874	0.0320846
T_9_5	G_33_33	T_6_4	G_25_14	0.000509849	9.22595e-14	0.037517	0.00770991
T_9_5	G_33_33	T_9_7	G_23_18	0.000509849	2.46879e-11	0.0134392	0.0138036
T_9_5	G_33_33	T_3_2	G_24_15	0.000509849	5.73784e-06	0.0052494	0.0320846
T_9_5	G_33_33	T_6_4	G_20_12	0.000509849	0.000330043	0.034333	0.00770991
T_9_9	G_12_11	T_3_3	G_18_11	0.00378098	2.66454e-15	0.0317788	0.0277592
T_9_9	G_12_11	T_15_9	G_34_19	0.00378098	5.04041e-14	0.0154634	0.0461539
T_9_9	G_12_11	T_6_6	G_28_19	0.00378098	7.11464e-12	0.0110813	0.000912131
T_9_9	G_12_11	T_15_9	G_30_25	0.00378098	0.0014255	0.00926762	0.0461539
T_9_9	G_13_3	T_15_9	G_34_19	8.86824e-06	2.13163e-14	0.0154634	0.0461539
T_9_9	G_13_3	T_3_3	G_11_1	8.86824e-06	3.04201e-14	0.00628553	0.0277592
T_9_9	G_13_3	T_6_6	G_28_19	8.86824e-06	1.28664e-12	0.0110813	0.000912131
