# Supplementary material for: Uncovering the complex genetics of human temperament
Source: Mol Psychiatry. 2018 Oct 2;25(10):2275–94. doi: 10.1038/s41380-018-0264-5 (PMC7515831; doi:10.1038/s41380-018-0264-5)
Supplement: Supplementary file 31 — Supplementary Table S19 [file 41380_2018_264_MOESM31_ESM.xlsx]

## Sheet: TEMP
Table S19. Genes uncovered in this study that were previously reported in association with TCI personality traits (temperament and/or character).
ENSMBL (QUERY)	Gene (Query)	Type	Family or Pathway	Link	ENSBML (REFERENCE)	Gene (REFERENCE)
ENSG00000160180	TFF3	protein_coding	Pathway Interaction Database: HIF-1-alpha transcription factor network	hif1_tfpathway
unknown	CTB-12O2.1		EXACT			CTB-12O2.1
ENSG00000157827	FMNL2	protein_coding	Reactome: Signal Transduction	R-HSA-162582
ENSG00000124370	MCEE	protein_coding	Reactome: Mitochondrial Fatty Acid Beta-Oxidation	R-HSA-77289
			Reactome: Fatty acid, triacylglycerol, and ketone body metabolism	R-HSA-535734
			Reactome: Metabolism of lipids and lipoproteins	R-HSA-556833
			Reactome: Metabolism	R-HSA-1430728
			KEGG: Metabolic pathways	hsa01100
			KEGG: Valine, leucine and isoleucine degradation	hsa00280
ENSG00000188312	CENPP	protein_coding	Reactome: Cell Cycle, Mitotic	R-HSA-69278
			Reactome: Cell Cycle	R-HSA-1640170
			Reactome: Signal Transduction	R-HSA-162582
ENSG00000147316	MCPH1	protein_coding	Reactome: Cell Cycle, Mitotic	R-HSA-69278
			Reactome: Cell Cycle	R-HSA-1640170
ENSG00000137968	SLC44A5	protein_coding	FAMILY: Solute carriers		ENSG00000036565	SLC18A1
					ENSG00000103546	SLC6A2
					ENSG00000276996	SLC6A3
					ENSG00000108576	SLC6A4
ENSG00000017427	IGF1	protein_coding	FAMILY: Endogenous ligands		ENSG00000176697	BDNF
					ENSG00000157017	GHRL
					ENSG00000197386	HTT
					ENSG00000181195	PENK
ENSG00000105738	SIPA1L3	protein_coding	FAMILY: PDZ domain containing		ENSG00000089250	NOS1
ENSG00000081026	MAGI3	protein_coding	FAMILY: PDZ domain containing		ENSG00000089250	NOS1
ENSG00000133835	HSD17B4	protein_coding	FAMILY: Short chain dehydrogenase/reductase superfamily		ENSG00000116096	SPR
ENSG00000070748	CHAT	protein_coding	Reactome: Metabolism of lipids and lipoproteins	R-HSA-556833
			Reactome: Metabolism	R-HSA-1430728
			Reactome: Neurotransmitter Release Cycle	R-HSA-112310
			Reactome: Transmission across Chemical Synapses	R-HSA-112315
			Reactome: Neuronal System	R-HSA-112316
			KEGG: Cholinergic synapse	hsa04725
			WikiPathways: SIDS Susceptibility Pathways	WP706
			WikiPathways: Biogenic Amine Synthesis	WP550
ENSG00000164764	SBSPON	protein_coding	Reactome: Diseases of glycosylation	R-HSA-3781865
			Reactome: Disease	R-HSA-1643685
			Reactome: Post-translational protein modification	R-HSA-597592
			Reactome: Metabolism of proteins	R-HSA-392499
ENSG00000150316	CWC15	protein_coding	Reactome: Gene Expression	R-HSA-74160
ENSG00000158125	XDH	protein_coding	Reactome: Metabolism	R-HSA-1430728
			WikiPathways: Oxidative Stress	WP408
			KEGG: Metabolic pathways	hsa01100
			KEGG: Drug metabolism - other enzymes	hsa00983
			KEGG: Caffeine metabolism	hsa00232
ENSG00000165591	FAAH2	protein_coding	Reactome: Arachidonic acid metabolism	R-HSA-2142753
			Reactome: Metabolism of lipids and lipoproteins	R-HSA-556833
			Reactome: Metabolism	R-HSA-1430728
ENSG00000118655	DCLRE1B	protein_coding	Reactome: Fanconi Anemia Pathway	R-HSA-6783310
			Reactome: DNA Repair	R-HSA-73894
ENSG00000134262	AP4B1	protein_coding	Reactome: Membrane Trafficking	R-HSA-199991
			Reactome: Vesicle-mediated transport	R-HSA-5653656
ENSG00000267796	LIN37	protein_coding	Reactome: G2/M Transition	R-HSA-69275
			Reactome: Mitotic G2-G2/M phases	R-HSA-453274
			Reactome: G0 and Early G1	R-HSA-1538133
			Reactome: Mitotic G1-G1/S phases	R-HSA-453279
			Reactome: Cell Cycle, Mitotic	R-HSA-69278
			Reactome: Cell Cycle	R-HSA-1640170
ENSG00000179520	SLC17A8	protein_coding	FAMILY: Solute carriers		ENSG00000036565	SLC18A1
					ENSG00000103546	SLC6A2
					ENSG00000276996	SLC6A3
					ENSG00000108576	SLC6A4
ENSG00000100346	CACNA1I	protein_coding	FAMILY: Calcium voltage-gated channel subunits		ENSG00000151067	CACNA1C
ENSG00000144118	RALB	protein_coding	FAMILY: RAS type GTPase family		ENSG00000165023	DIRAS2
ENSG00000164494	PDSS2	protein_coding	Reactome: Metabolism of lipids and lipoproteins	R-HSA-556833
			Reactome: Metabolism	R-HSA-1430728
ENSG00000082074	FYB	protein_coding	Reactome: Generation of second messenger molecules	R-HSA-202433
			Reactome: TCR signaling	R-HSA-202403
			Reactome: Adaptive Immune System	R-HSA-1280218
			Reactome: Immune System	R-HSA-168256
			KEGG: Rap1 signaling pathway	hsa04015
			WikiPathways: TCR Signaling Pathway	WP69
			Pathway Interaction Database: TCR signaling in naive CD4+ T cells	tcr_pathway
ENSG00000188641	DPYD	protein_coding	Reactome: Metabolism	R-HSA-1430728
			WikiPathways: Fluoropyrimidine Activity	WP1601
			KEGG: Metabolic pathways	hsa01100
			KEGG: Drug metabolism - other enzymes	hsa00983
			KEGG: beta-Alanine metabolism	hsa00410
ENSG00000153113	CAST	protein_coding	Reactome: Degradation of the extracellular matrix	R-HSA-1474228
			Reactome: Extracellular matrix organization	R-HSA-1474244
			Reactome: Gene Expression	R-HSA-74160
			WikiPathways: TNF-alpha/NF-kB Signaling Pathway	WP231
			WikiPathways: Diurnally regulated genes with circadian orthologs	WP410
ENSG00000168959	GRM5	protein_coding	FAMILY: Protein phosphatase 1 regulatory subunits		ENSG00000196277	GRM7
ENSG00000151892	GFRA1	protein_coding	Reactome: RET signaling	R-HSA-8853659
			Reactome: NCAM1 interactions	R-HSA-419037
			Reactome: NCAM signaling for neurite out-growth	R-HSA-375165
			Reactome: Axon guidance	R-HSA-422475
			Reactome: Developmental Biology	R-HSA-1266738
			Reactome: Signaling by Leptin	R-HSA-2586552
			Reactome: IRS-related events triggered by IGF1R	R-HSA-2428928
			Reactome: IGF1R signaling cascade	R-HSA-2428924
			Reactome: Signaling by Type 1 Insulin-like Growth Factor 1 Receptor (IGF1R)	R-HSA-2404192
			Reactome: Gastrin-CREB signalling pathway via PKC and MAPK	R-HSA-881907
			Reactome: Signaling by GPCR	R-HSA-372790
			Reactome: MAPK1/MAPK3 signaling	R-HSA-5684996
			Reactome: MAPK family signaling cascades	R-HSA-5683057
			Reactome: SHC1 events in ERBB4 signaling	R-HSA-1250347
			Reactome: Signaling by ERBB4	R-HSA-1236394
			Reactome: Signaling by SCF-KIT	R-HSA-1433557
			Reactome: VEGFR2 mediated cell proliferation	R-HSA-5218921
			Reactome: VEGFA-VEGFR2 Pathway	R-HSA-4420097
			Reactome: Signaling by VEGF	R-HSA-194138
			Reactome: Downstream signal transduction	R-HSA-186763
ENSG00000189056	RELN	protein_coding	Reactome: Lipoprotein metabolism	R-HSA-174824
			Reactome: Lipid digestion, mobilization, and transport	R-HSA-73923
			Reactome: Metabolism of lipids and lipoproteins	R-HSA-556833
			Reactome: Metabolism	R-HSA-1430728
			KEGG: PI3K-Akt signaling pathway	hsa04151
			WikiPathways: Focal Adhesion	WP306
			KEGG: Focal adhesion	hsa04510
ENSG00000124615	MOCS1	protein_coding	Reactome: Metabolism of vitamins and cofactors	R-HSA-196854
			Reactome: Metabolism	R-HSA-1430728
			KEGG: Metabolic pathways	hsa01100
			KEGG: Folate biosynthesis	hsa00790
ENSG00000116704	SLC35D1	protein_coding	FAMILY: Solute carriers		ENSG00000036565	SLC18A1
					ENSG00000103546	SLC6A2
					ENSG00000276996	SLC6A3
					ENSG00000108576	SLC6A4
ENSG00000157106	SMG1	protein_coding	Reactome: Gene Expression	R-HSA-74160
ENSG00000198821	CD247	protein_coding	FAMILY: CD molecules		ENSG00000159640	ACE
					ENSG00000274935	LILRA1
ENSG00000171094	ALK	protein_coding	FAMILY: Receptor Tyrosine Kinases		ENSG00000148053	NTRK2
ENSG00000214285	NPS	protein_coding	FAMILY: Endogenous ligands		ENSG00000176697	BDNF
					ENSG00000157017	GHRL
					ENSG00000197386	HTT
					ENSG00000181195	PENK
ENSG00000132874	SLC14A2	protein_coding	FAMILY: Solute carriers		ENSG00000036565	SLC18A1
					ENSG00000103546	SLC6A2
					ENSG00000276996	SLC6A3
					ENSG00000108576	SLC6A4
ENSG00000100592	DAAM1	protein_coding	Reactome: Beta-catenin independent WNT signaling	R-HSA-3858494
			Reactome: Signaling by Wnt	R-HSA-195721
			Reactome: Signal Transduction	R-HSA-162582
			WikiPathways: Wnt Signaling Pathway NetPath	WP363
			KEGG: Wnt signaling pathway	hsa04310
ENSG00000065882	TBC1D1	protein_coding	Reactome: Membrane Trafficking	R-HSA-199991
			Reactome: Vesicle-mediated transport	R-HSA-5653656
			KEGG: AMPK signaling pathway	hsa04152
ENSG00000090932	DLL3	protein_coding	KEGG: Breast cancer	hsa05224
			KEGG: Endocrine resistance	hsa01522
ENSG00000105971	CAV2	protein_coding	Reactome: Regulation of insulin secretion	R-HSA-422356
			Reactome: Integration of energy metabolism	R-HSA-163685
			Reactome: Metabolism	R-HSA-1430728
			Reactome: Transmission across Chemical Synapses	R-HSA-112315
			Reactome: Neuronal System	R-HSA-112316
			KEGG: Proteoglycans in cancer	hsa05205
			WikiPathways: Synaptic Vesicle Pathway	WP2267
			KEGG: Nicotine addiction	hsa05033
			KEGG: Morphine addiction	hsa05032
			KEGG: Retrograde endocannabinoid signaling	hsa04723
			KEGG: Serotonergic synapse	hsa04726
			KEGG: Dopaminergic synapse	hsa04728
			KEGG: GABAergic synapse	hsa04727
			KEGG: Synaptic vesicle cycle	hsa04721
			KEGG: Cholinergic synapse	hsa04725
			KEGG: Glutamatergic synapse	hsa04724
			WikiPathways: Calcium Regulation in the Cardiac Cell	WP536
			WikiPathways: Focal Adhesion	WP306
			WikiPathways: EGFR1 Signaling Pathway	WP437
			KEGG: Endocytosis	hsa04144
ENSG00000176463	SLCO3A1	protein_coding	FAMILY: Solute carriers		ENSG00000036565	SLC18A1
					ENSG00000103546	SLC6A2
					ENSG00000276996	SLC6A3
					ENSG00000108576	SLC6A4
ENSG00000198929	NOS1AP	protein_coding	KEGG: Circadian entrainment	hsa04713
			WikiPathways: SIDS Susceptibility Pathways	WP706
ENSG00000148053	NTRK2	protein_coding	EXACT
ENSG00000187672	ERC2	protein_coding	WikiPathways: Diurnally regulated genes with circadian orthologs	WP410
ENSG00000102572	STK24	protein_coding	Reactome: Apoptotic cleavage of cellular proteins	R-HSA-111465
			Reactome: Apoptotic execution phase	R-HSA-75153
			Reactome: Apoptosis	R-HSA-109581
			Reactome: Programmed Cell Death	R-HSA-5357801
ENSG00000100934	SEC23A	protein_coding	Reactome: Cargo concentration in the ER	R-HSA-5694530
			Reactome: Metabolism of lipids and lipoproteins	R-HSA-556833
			Reactome: Metabolism	R-HSA-1430728
			Reactome: Membrane Trafficking	R-HSA-199991
			Reactome: Vesicle-mediated transport	R-HSA-5653656
			Reactome: MHC class II antigen presentation	R-HSA-2132295
			Reactome: Adaptive Immune System	R-HSA-1280218
			Reactome: Immune System	R-HSA-168256
			Reactome: COPII (Coat Protein 2) Mediated Vesicle Transport	R-HSA-204005
			Reactome: ER to Golgi Anterograde Transport	R-HSA-199977
			Reactome: Transport to the Golgi and subsequent modification	R-HSA-948021
			Reactome: Asparagine N-linked glycosylation	R-HSA-446203
			Reactome: Post-translational protein modification	R-HSA-597592
			Reactome: Metabolism of proteins	R-HSA-392499
			WikiPathways: SREBP signalling	WP1982
ENSG00000183230	CTNNA3	protein_coding	KEGG: Hippo signaling pathway	hsa04390
			WikiPathways: Arrhythmogenic right ventricular cardiomyopathy	WP2118
			KEGG: Arrhythmogenic right ventricular cardiomyopathy (ARVC)	hsa05412
			KEGG: Endometrial cancer	hsa05213
			KEGG: Pathways in cancer	hsa05200
			KEGG: Leukocyte transendothelial migration	hsa04670
			KEGG: Adherens junction	hsa04520
ENSG00000182168	UNC5C	protein_coding	FAMILY: I-set domain containing		ENSG00000149294	NCAM1
ENSG00000172673	THEMIS	protein_coding	EXACT
ENSG00000145675	PIK3R1	protein_coding	FAMILY: SH2 domain containing		ENSG00000113263	ITK
ENSG00000151883	PARP8	protein_coding	FAMILY: Poly(ADP-ribose) polymerases		ENSG00000163659	TIPARP
ENSG00000124786	SLC35B3	protein_coding	FAMILY: Solute carriers		ENSG00000036565	SLC18A1
					ENSG00000103546	SLC6A2
					ENSG00000276996	SLC6A3
					ENSG00000108576	SLC6A4
ENSG00000164941	INTS8	protein_coding	Reactome: Gene Expression	R-HSA-74160
ENSG00000137571	SLCO5A1	protein_coding	FAMILY: Solute carriers		ENSG00000036565	SLC18A1
					ENSG00000103546	SLC6A2
					ENSG00000276996	SLC6A3
					ENSG00000108576	SLC6A4
ENSG00000115944	COX7A2L	protein_coding	Reactome: Metabolism	R-HSA-1430728
			Reactome: Transcriptional Regulation by TP53	R-HSA-3700989
			Reactome: Generic Transcription Pathway	R-HSA-212436
			Reactome: Gene Expression	R-HSA-74160
			KEGG: Non-alcoholic fatty liver disease (NAFLD)	hsa04932
			KEGG: Cardiac muscle contraction	hsa04260
			KEGG: Huntington's disease	hsa05016
			KEGG: Parkinson's disease	hsa05012
			KEGG: Alzheimer's disease	hsa05010
ENSG00000151623	NR3C2	protein_coding	FAMILY: Nuclear hormone receptors		ENSG00000143171	RXRG
ENSG00000189221	MAOA	protein_coding	EXACT
ENSG00000144366	GULP1	protein_coding	Pathway Interaction Database: Arf6 signaling events	arf6_pathway
ENSG00000115919	KYNU	protein_coding	Reactome: Histidine, lysine, phenylalanine, tyrosine, proline and tryptophan catabolism	R-HSA-6788656
			Reactome: Tryptophan catabolism	R-HSA-71240
			Reactome: Metabolism of amino acids and derivatives	R-HSA-71291
			Reactome: Metabolism	R-HSA-1430728
			BIOCYC: L-kynurenine degradation	HUMAN_PWY-6309
			BIOCYC: superpathway of tryptophan utilization	HUMAN_PWY66-401
			WikiPathways: Tryptophan metabolism	WP465
			BIOCYC: tryptophan degradation	HUMAN_TRYPTOPHAN-DEGRADATION-1
			BIOCYC: tryptophan degradation to 2-amino-3-carboxymuconate semialdehyde	HUMAN_PWY-5651
			BIOCYC: NAD de novo biosynthesis	HUMAN_NADSYN-PWY
			KEGG: Metabolic pathways	hsa01100
			KEGG: Tryptophan metabolism	hsa00380
ENSG00000185532	PRKG1	protein_coding	EXACT
ENSG00000145362	ANK2	protein_coding	FAMILY: Ankyrin repeat domain containing		ENSG00000151150	ANK3
					ENSG00000170209	ANKK1
ENSG00000173406	DAB1	protein_coding	Reactome: Lipoprotein metabolism	R-HSA-174824
			Reactome: Lipid digestion, mobilization, and transport	R-HSA-73923
			Reactome: Metabolism of lipids and lipoproteins	R-HSA-556833
			Reactome: Metabolism	R-HSA-1430728
ENSG00000077063	CTTNBP2	protein_coding	FAMILY: Ankyrin repeat domain containing		ENSG00000151150	ANK3
					ENSG00000170209	ANKK1
ENSG00000281758	KCNIP4	protein_coding	EXACT
ENSG00000162729	IGSF8	protein_coding	FAMILY: V-set domain containing		ENSG00000010610	CD4
ENSG00000108242	CYP2C18	protein_coding	FAMILY: Cytochrome P450 family 2		ENSG00000255974	CYP2A6
					ENSG00000165841	CYP2C19
					ENSG00000275211	CYP2D6
ENSG00000169933	FRMPD4	protein_coding	FAMILY: PDZ domain containing		ENSG00000089250	NOS1
ENSG00000111181	SLC6A12	protein_coding	FAMILY: Solute carriers		ENSG00000036565	SLC18A1
					ENSG00000103546	SLC6A2
					ENSG00000276996	SLC6A3
					ENSG00000108576	SLC6A4
ENSG00000162882	HAAO	protein_coding	Reactome: Histidine, lysine, phenylalanine, tyrosine, proline and tryptophan catabolism	R-HSA-6788656
			Reactome: Tryptophan catabolism	R-HSA-71240
			Reactome: Metabolism of amino acids and derivatives	R-HSA-71291
			Reactome: Metabolism	R-HSA-1430728
			BIOCYC: L-kynurenine degradation	HUMAN_PWY-6309
			BIOCYC: superpathway of tryptophan utilization	HUMAN_PWY66-401
			WikiPathways: Tryptophan metabolism	WP465
			BIOCYC: tryptophan degradation	HUMAN_TRYPTOPHAN-DEGRADATION-1
			BIOCYC: tryptophan degradation to 2-amino-3-carboxymuconate semialdehyde	HUMAN_PWY-5651
			BIOCYC: NAD de novo biosynthesis	HUMAN_NADSYN-PWY
			KEGG: Metabolic pathways	hsa01100
			KEGG: Tryptophan metabolism	hsa00380
ENSG00000134504	KCTD1	protein_coding	Reactome: Transcriptional regulation by the AP-2 (TFAP2) family of transcription factors	R-HSA-8864260
			Reactome: Generic Transcription Pathway	R-HSA-212436
			Reactome: Gene Expression	R-HSA-74160
ENSG00000060709	RIMBP2	protein_coding	FAMILY: Protein phosphatase 1 regulatory subunits		ENSG00000196277	GRM7
ENSG00000159216	RUNX1	protein_coding	Reactome: Transport of glucose and other sugars, bile salts and organic acids, metal ions and amine compounds	R-HSA-425366
			Reactome: SLC-mediated transmembrane transport	R-HSA-425407
			Reactome: Transmembrane transport of small molecules	R-HSA-382551
			Reactome: Factors involved in megakaryocyte development and platelet production	R-HSA-983231
			KEGG: Transcriptional misregulation in cancer	hsa05202
			KEGG: Pathways in cancer	hsa05200
ENSG00000262607	IQSEC3	protein_coding	KEGG: Endocytosis	hsa04144
ENSG00000101333	PLCB4	protein_coding	FAMILY: Phospholipases		ENSG00000138193	PLCE1
ENSG00000168621	GDNF	protein_coding	FAMILY: Endogenous ligands		ENSG00000176697	BDNF
					ENSG00000157017	GHRL
					ENSG00000197386	HTT
					ENSG00000181195	PENK
ENSG00000116117	PARD3B	protein_coding	FAMILY: PDZ domain containing		ENSG00000089250	NOS1
ENSG00000153093	ACOXL	protein_coding	Reactome: Metabolism of lipids and lipoproteins	R-HSA-556833
			Reactome: Metabolism	R-HSA-1430728
ENSG00000089057	SLC23A2	protein_coding	FAMILY: Solute carriers		ENSG00000036565	SLC18A1
					ENSG00000103546	SLC6A2
					ENSG00000276996	SLC6A3
					ENSG00000108576	SLC6A4
ENSG00000158296	SLC13A3	protein_coding	FAMILY: Solute carriers		ENSG00000036565	SLC18A1
					ENSG00000103546	SLC6A2
					ENSG00000276996	SLC6A3
					ENSG00000108576	SLC6A4
ENSG00000093009	CDC45	protein_coding	Reactome: DNA Replication	R-HSA-69306
			Reactome: DNA Replication Pre-Initiation	R-HSA-69002
			Reactome: M/G1 Transition	R-HSA-68874
			Reactome: Synthesis of DNA	R-HSA-69239
			Reactome: S Phase	R-HSA-69242
			Reactome: Activation of the pre-replicative complex	R-HSA-68962
			Reactome: G1/S Transition	R-HSA-69206
			Reactome: Mitotic G1-G1/S phases	R-HSA-453279
			Reactome: Cell Cycle, Mitotic	R-HSA-69278
			Reactome: Activation of ATR in response to replication stress	R-HSA-176187
			Reactome: G2/M Checkpoints	R-HSA-69481
			Reactome: Cell Cycle Checkpoints	R-HSA-69620
			Reactome: Cell Cycle	R-HSA-1640170
			WikiPathways: RB in Cancer	WP2446
			WikiPathways: Cell cycle	WP179
			WikiPathways: G1 to S cell cycle control	WP45
			WikiPathways: DNA Replication	WP466
			KEGG: Cell cycle	hsa04110
ENSG00000138185	ENTPD1	protein_coding	FAMILY: CD molecules		ENSG00000159640	ACE
					ENSG00000274935	LILRA1
ENSG00000196482	ESRRG	protein_coding	FAMILY: Nuclear hormone receptors		ENSG00000143171	RXRG
ENSG00000196235	SUPT5H	protein_coding	Reactome: Transcriptional Regulation by TP53	R-HSA-3700989
			Reactome: Generic Transcription Pathway	R-HSA-212436
			Reactome: Gene Expression	R-HSA-74160
			Reactome: HIV Life Cycle	R-HSA-162587
			Reactome: HIV Infection	R-HSA-162906
			Reactome: Infectious disease	R-HSA-5663205
			Reactome: Disease	R-HSA-1643685
ENSG00000159267	HLCS	protein_coding	Reactome: Metabolism of vitamins and cofactors	R-HSA-196854
			Reactome: Metabolism	R-HSA-1430728
			KEGG: Metabolic pathways	hsa01100
ENSG00000138109	CYP2C9	protein_coding	FAMILY: Cytochrome P450 family 2		ENSG00000255974	CYP2A6
					ENSG00000165841	CYP2C19
					ENSG00000275211	CYP2D6
ENSG00000198739	LRRTM3	protein_coding	Reactome: Neuronal System	R-HSA-112316
ENSG00000133019	CHRM3	protein_coding	FAMILY: Cholinergic receptors muscarinic		ENSG00000181072	CHRM2
ENSG00000233441	CYP2AB1P	transcribed_unprocessed_pseudogene	FAMILY: Cytochrome P450 family 2		ENSG00000255974	CYP2A6
					ENSG00000165841	CYP2C19
					ENSG00000275211	CYP2D6
ENSG00000136237	RAPGEF5	protein_coding	KEGG: Rap1 signaling pathway	hsa04015
			KEGG: Ras signaling pathway	hsa04014
ENSG00000205155	PSENEN	protein_coding	Reactome: Axon guidance	R-HSA-422475
			Reactome: Developmental Biology	R-HSA-1266738
			Reactome: Signaling by NOTCH2	R-HSA-1980145
			Reactome: Activated NOTCH1 Transmits Signal to the Nucleus	R-HSA-2122948
			Reactome: Signaling by NOTCH1	R-HSA-1980143
			Reactome: Signaling by NOTCH	R-HSA-157118
			Reactome: Nuclear signaling by ERBB4	R-HSA-1251985
			Reactome: Signaling by ERBB4	R-HSA-1236394
			Reactome: Regulated proteolysis of p75NTR	R-HSA-193692
			Reactome: Cell death signalling via NRAGE, NRIF and NADE	R-HSA-204998
			Reactome: p75 NTR receptor-mediated signalling	R-HSA-193704
			Reactome: Signalling by NGF	R-HSA-166520
			Reactome: Signal Transduction	R-HSA-162582
			Reactome: Diseases of signal transduction	R-HSA-5663202
			Reactome: Disease	R-HSA-1643685
			WikiPathways: Alzheimers Disease	WP2059
			WikiPathways: Delta-Notch Signaling Pathway	WP61
			Pathway Interaction Database: p75(NTR)-mediated signaling	p75ntrpathway
			KEGG: Alzheimer's disease	hsa05010
ENSG00000187391	MAGI2	protein_coding	FAMILY: PDZ domain containing		ENSG00000089250	NOS1
ENSG00000091428	RAPGEF4	protein_coding	KEGG: Phospholipase D signaling pathway	hsa04072
			Reactome: Regulation of insulin secretion	R-HSA-422356
			Reactome: Integration of energy metabolism	R-HSA-163685
			Reactome: Metabolism	R-HSA-1430728
			Reactome: Signal Transduction	R-HSA-162582
			Reactome: Platelet Aggregation (Plug Formation)	R-HSA-76009
			Reactome: Platelet activation, signaling and aggregation	R-HSA-76002
			Reactome: Hemostasis	R-HSA-109582
			Reactome: Rap1 signalling	R-HSA-392517
			Reactome: Adaptive Immune System	R-HSA-1280218
			Reactome: Immune System	R-HSA-168256
			KEGG: cAMP signaling pathway	hsa04024
			KEGG: Adrenergic signaling in cardiomyocytes	hsa04261
			KEGG: Rap1 signaling pathway	hsa04015
			KEGG: Insulin secretion	hsa04911
			KEGG: Leukocyte transendothelial migration	hsa04670
ENSG00000174672	BRSK2	protein_coding	Pathway Interaction Database: LKB1 signaling events	lkb1_pathway
ENSG00000146592	CREB5	protein_coding	FAMILY: Basic leucine zipper proteins		ENSG00000118260	CREB1
ENSG00000101144	BMP7	protein_coding	FAMILY: Endogenous ligands		ENSG00000176697	BDNF
					ENSG00000157017	GHRL
					ENSG00000197386	HTT
					ENSG00000181195	PENK
ENSG00000180773	SLC36A4	protein_coding	FAMILY: Solute carriers		ENSG00000036565	SLC18A1
					ENSG00000103546	SLC6A2
					ENSG00000276996	SLC6A3
					ENSG00000108576	SLC6A4
ENSG00000169218	RSPO1	protein_coding	FAMILY: Endogenous ligands		ENSG00000176697	BDNF
					ENSG00000157017	GHRL
					ENSG00000197386	HTT
					ENSG00000181195	PENK
ENSG00000100311	PDGFB	protein_coding	Reactome: RET signaling	R-HSA-8853659
			KEGG: EGFR tyrosine kinase inhibitor resistance	hsa01521
			Reactome: PI5P, PP2A and IER3 Regulate PI3K/AKT Signaling	R-HSA-6811558
			KEGG: Phospholipase D signaling pathway	hsa04072
			Reactome: NCAM signaling for neurite out-growth	R-HSA-375165
			Reactome: Axon guidance	R-HSA-422475
			Reactome: Developmental Biology	R-HSA-1266738
			Reactome: Extracellular matrix organization	R-HSA-1474244
			Reactome: Signaling by Leptin	R-HSA-2586552
			Reactome: IRS-related events triggered by IGF1R	R-HSA-2428928
			Reactome: IGF1R signaling cascade	R-HSA-2428924
			Reactome: Signaling by Type 1 Insulin-like Growth Factor 1 Receptor (IGF1R)	R-HSA-2404192
			Reactome: Gastrin-CREB signalling pathway via PKC and MAPK	R-HSA-881907
			Reactome: Signaling by GPCR	R-HSA-372790
			Reactome: MAPK1/MAPK3 signaling	R-HSA-5684996
			Reactome: MAPK family signaling cascades	R-HSA-5683057
			Reactome: PI3K events in ERBB4 signaling	R-HSA-1250342
			Reactome: SHC1 events in ERBB4 signaling	R-HSA-1250347
			Reactome: Signaling by ERBB4	R-HSA-1236394
			Reactome: Signaling by SCF-KIT	R-HSA-1433557
ENSG00000145216	FIP1L1	protein_coding	Reactome: Gene Expression	R-HSA-74160
ENSG00000109814	UGDH	protein_coding	Reactome: Phase II conjugation	R-HSA-156580
			Reactome: Biological oxidations	R-HSA-211859
			Reactome: Metabolism	R-HSA-1430728
			KEGG: Metabolic pathways	hsa01100
			KEGG: Ascorbate and aldarate metabolism	hsa00053
			KEGG: Pentose and glucuronate interconversions	hsa00040
ENSG00000109158	GABRA4	protein_coding	FAMILY: Gamma-aminobutyric acid type A receptor subunits		ENSG00000022355	GABRA1
					ENSG00000011677	GABRA3
					ENSG00000186297	GABRA5
					ENSG00000145863	GABRA6
ENSG00000166897	ELFN2	protein_coding	FAMILY: Protein phosphatase 1 regulatory subunits		ENSG00000196277	GRM7
ENSG00000150672	DLG2	protein_coding	FAMILY: Protein phosphatase 1 regulatory subunits		ENSG00000196277	GRM7
ENSG00000150867	PIP4K2A	protein_coding	Reactome: PI5P, PP2A and IER3 Regulate PI3K/AKT Signaling	R-HSA-6811558
			Reactome: Metabolism of lipids and lipoproteins	R-HSA-556833
			Reactome: Metabolism	R-HSA-1430728
			Reactome: PI3K events in ERBB4 signaling	R-HSA-1250342
			Reactome: Signaling by ERBB4	R-HSA-1236394
			Reactome: Signaling by SCF-KIT	R-HSA-1433557
			Reactome: Downstream signal transduction	R-HSA-186763
			Reactome: Signaling by PDGF	R-HSA-186797
			Reactome: PI3K/AKT activation	R-HSA-198203
			Reactome: NGF signalling via TRKA from the plasma membrane	R-HSA-187037
			Reactome: Signalling by NGF	R-HSA-166520
			Reactome: PI-3K cascade:FGFR4	R-HSA-5654720
			Reactome: Downstream signaling of activated FGFR4	R-HSA-5654716
			Reactome: Signaling by FGFR4	R-HSA-5654743
			Reactome: PI-3K cascade:FGFR3	R-HSA-5654710
			Reactome: Downstream signaling of activated FGFR3	R-HSA-5654708
			Reactome: Signaling by FGFR3	R-HSA-5654741
			Reactome: PI-3K cascade:FGFR2	R-HSA-5654695
			Reactome: Downstream signaling of activated FGFR2	R-HSA-5654696
			Reactome: Signaling by FGFR2	R-HSA-5654738
ENSG00000143171	RXRG	protein_coding	EXACT
ENSG00000179915	NRXN1	protein_coding	Reactome: Extracellular matrix organization	R-HSA-1474244
			Reactome: Neuronal System	R-HSA-112316
			KEGG: Cell adhesion molecules (CAMs)	hsa04514
ENSG00000187122	SLIT1	protein_coding	Reactome: Signaling by Robo receptor	R-HSA-376176
			Reactome: Netrin-1 signaling	R-HSA-373752
			Reactome: Axon guidance	R-HSA-422475
			Reactome: Developmental Biology	R-HSA-1266738
			WikiPathways: Spinal Cord Injury	WP2431
			KEGG: Axon guidance	hsa04360
ENSG00000133401	PDZD2	protein_coding	FAMILY: PDZ domain containing		ENSG00000089250	NOS1
ENSG00000117597	DIEXF	protein_coding	Reactome: rRNA processing in the nucleus and cytosol	R-HSA-8868773
			Reactome: Major pathway of rRNA processing in the nucleolus and cytosol	R-HSA-6791226
			Reactome: rRNA processing	R-HSA-72312
			Reactome: Gene Expression	R-HSA-74160
ENSG00000086991	NOX4	protein_coding	Reactome: Cellular responses to stress	R-HSA-2262752
			WikiPathways: Spinal Cord Injury	WP2431
			WikiPathways: Oxidative Stress	WP408
			Pathway Interaction Database: Signaling events mediated by PTP1B	ptp1bpathway
ENSG00000041515	MYO16	protein_coding	FAMILY: Protein phosphatase 1 regulatory subunits		ENSG00000196277	GRM7
ENSG00000277893	SRD5A2	protein_coding	Reactome: Metabolism of lipids and lipoproteins	R-HSA-556833
			Reactome: Metabolism	R-HSA-1430728
			BIOCYC: superpathway of steroid hormone biosynthesis	HUMAN_PWY-7305
			KEGG: Prostate cancer	hsa05215
			KEGG: Steroid hormone biosynthesis	hsa00140
ENSG00000070010	UFD1L	protein_coding	Reactome: Ub-specific processing proteases	R-HSA-5689880
			Reactome: Deubiquitination	R-HSA-5688426
			Reactome: DNA Repair	R-HSA-73894
			Reactome: Post-translational protein modification	R-HSA-597592
			Reactome: Metabolism of proteins	R-HSA-392499
ENSG00000122786	CALD1	protein_coding	Reactome: Muscle contraction	R-HSA-397014
			WikiPathways: Myometrial Relaxation and Contraction Pathways	WP289
			KEGG: Vascular smooth muscle contraction	hsa04270
ENSG00000089250	NOS1	protein_coding	EXACT
ENSG00000164938	TP53INP1	protein_coding	Reactome: Regulation of TP53 Activity through Phosphorylation	R-HSA-6804756
			Reactome: Regulation of TP53 Activity	R-HSA-5633007
			Reactome: Transcriptional Regulation by TP53	R-HSA-3700989
			Reactome: Generic Transcription Pathway	R-HSA-212436
			Reactome: Gene Expression	R-HSA-74160
			KEGG: HTLV-I infection	hsa05166
			Pathway Interaction Database: Direct p53 effectors	p53downstreampathway
ENSG00000178789	CD300LB	protein_coding	FAMILY: V-set domain containing		ENSG00000010610	CD4
ENSG00000060982	BCAT1	protein_coding	Reactome: Metabolism of amino acids and derivatives	R-HSA-71291
			Reactome: Metabolism	R-HSA-1430728
			KEGG: Metabolic pathways	hsa01100
			KEGG: Valine, leucine and isoleucine degradation	hsa00280
ENSG00000087258	GNAO1	protein_coding	Reactome: Ca2+ pathway	R-HSA-4086398
			Reactome: Beta-catenin independent WNT signaling	R-HSA-3858494
			Reactome: Signaling by Wnt	R-HSA-195721
			Reactome: PLC beta mediated events	R-HSA-112043
			Reactome: G-protein mediated events	R-HSA-112040
			Reactome: Opioid Signalling	R-HSA-111885
			Reactome: Signaling by GPCR	R-HSA-372790
			Reactome: Signal Transduction	R-HSA-162582
			Reactome: Metabolism of proteins	R-HSA-392499
			KEGG: Oxytocin signaling pathway	hsa04921
			WikiPathways: Corticotropin-releasing hormone	WP2355
			KEGG: Rap1 signaling pathway	hsa04015
			KEGG: Estrogen signaling pathway	hsa04915
			KEGG: Circadian entrainment	hsa04713
			WikiPathways: TSH signaling pathway	WP2032
			KEGG: Alcoholism	hsa05034
			KEGG: Morphine addiction	hsa05032
			KEGG: Retrograde endocannabinoid signaling	hsa04723
			KEGG: Serotonergic synapse	hsa04726
			KEGG: Dopaminergic synapse	hsa04728
ENSG00000164690	SHH	protein_coding	Reactome: Release of Hh-Np from the secreting cell	R-HSA-5362798
			Reactome: Hedgehog ligand biogenesis	R-HSA-5358346
			Reactome: Signaling by Hedgehog	R-HSA-5358351
			Reactome: Class B/2 (Secretin family receptors)	R-HSA-373080
			Reactome: GPCR ligand binding	R-HSA-500792
			Reactome: Signaling by GPCR	R-HSA-372790
			Reactome: Signal Transduction	R-HSA-162582
			Reactome: Diseases of signal transduction	R-HSA-5663202
			Reactome: Disease	R-HSA-1643685
			KEGG: Proteoglycans in cancer	hsa05205
			WikiPathways: Integrated Pancreatic Cancer Pathway	WP2377
			WikiPathways: TWEAK Signaling Pathway	WP2036
			Pathway Interaction Database: Hedgehog signaling events mediated by Gli proteins	hedgehog_glipathway
			KEGG: Pathways in cancer	hsa05200
			KEGG: Axon guidance	hsa04360
			KEGG: Hedgehog signaling pathway	hsa04340
