# Supplementary material for: Uncovering the complex genetics of human temperament
Source: Mol Psychiatry. 2018 Oct 2;25(10):2275–94. doi: 10.1038/s41380-018-0264-5 (PMC7515831; doi:10.1038/s41380-018-0264-5)
Supplement: Supplementary file 33 — Supplementary Table S21 [file 41380_2018_264_MOESM33_ESM.xlsx]

## Sheet: Sheet1
Table S21. Analysis of the variance in the 3 samples. Raw data indicates the SNPs recognized by the SNP sets identified by PGMRA (p-value <1E-05) associated with the Temperament phenotype (Table 1), and those from their homologs (best match only) in the other samples (Table S15). Outliers were identified as described in Supplementary Methods.
	Raw Genetic Variants		Adjusted for Environmental Variables
Sample	Raw Data	Control Outliers	Raw Data	Control Outliers
Finnish	0.355	0.4774	0.3425	45.66 % only matched variables
			36.83%	45.87 % all variables
German	0.3872	0.5331
Korean	0.2689	0.3652
