# Supplementary material for: Uncovering the complex genetics of human temperament
Source: Mol Psychiatry. 2018 Oct 2;25(10):2275–94. doi: 10.1038/s41380-018-0264-5 (PMC7515831; doi:10.1038/s41380-018-0264-5)
Supplement: Supplementary file 34 — Supplementary Table S22 [file 41380_2018_264_MOESM34_ESM.xlsx]

## Sheet: A
Table S22. Analysis of Environmental sets. (A) Description of environmental variables, (B) Direct associations of Temperament sets and Environmental sets, (C) Direct associations of SNP sets and Environmental sets, (D) Indirect associations between SNP sets and Temperament sets dependent on Environmental sets as mediators (i.e., proxies). Grey indicates Temp sets identified as novel associations,…
Environmental variables	Years available	Variable names in the data	First Author, Year published	Title of the article
Parental Tolerance (acceptance)	1980, 1983	tolerance80, tolerance83	Keltikangas-Jä̈rvinen, 2004	Nature and nurture in novelty seeking
Parental Emotional warmth (significance)	1980, 1983	sig80, sig83	Jokela, 2007	Serotonin Receptor 2A Gene and the Influence of Childhood Maternal Nurturance on Adulthood Depressive Symptoms
Parent's Strict Discplinary Style	1980, 1983	discip80, discip83	Keltikangas-Jä̈rvinen, 2004	Nature and nurture in novelty seeking
Parental Socioeconomic Status	1980, 1983	zincome80, zincome83	Jokela, 2007	The Serotonin Receptor 2A Gene Moderates the Influence of Parental Socioeconomic Status on Adulthood Harm Avoidance
Urban/Rural Residency in adulthood	2001	residency101	Jokela, 2007	The Influence of Urban/Rural Residency on Depressive Symptoms is Moderated by the Serotonin Receptor 2A Gene
Urban/Rural Residency in childhood	1980, 1983	residency80, residency83	Lahti, 2006	Socio-demographic characteristics moderate the association between DRD4 and Novelty seeking
Stressful Life events	2001	events	Elovainio, 2007	Genetic Variants in the DRD2 Gene Moderate the Relationship Between Stressful Life Events and Depressive Symptoms in Adults: Cardiovascular Risk in Young Finns Study
Parental Education	1980, 1983	zeduy80, zedu83	Keltikangas-Jä̈rvinen, 2010	Does genetic background moderate the association between parental education and school achievement?

## Sheet: B
(B) Direct associations of Temperament sets and Environmental sets
Temperament set	Environmental set	p-values	Environmental variables
T_10_5	E_13_6	0.000586759	RuralResidency80	Hzincome83	Hzincome80
T_10_5	E_15_14	0.00124906	RuralResidency80	Hzincome83	Hzincome80
T_15_15	E_9_7	0.00270797	Hzincome80	Hzincome83
T_15_3	E_10_2	0.000620029	Events
T_15_3	E_11_7	0.00209327	Events
T_15_3	E_9_5	0.00211826	Events
T_15_3	E_8_6	0.00252898	RuralResidency101
T_15_8	E_7_5	0.00489386	RuralResidency101
T_4_1	E_9_7	0.00201965	Hzincome80	Hzincome83
T_4_3	E_15_11	0.000991289	Lzincome83
T_4_3	E_8_5	0.00343687	Lzincome80	Lzincome83
T_6_3	E_8_1	0.00300172	RuralResidency80	RuralResidency83
T_6_3	E_10_3	0.00401897	RuralResidency80	RuralResidency83
T_6_3	E_12_12	0.00419308	RuralResidency80	RuralResidency83
T_6_3	E_14_13	0.00419308	RuralResidency80	RuralResidency83
T_6_3	E_13_1	0.00469327	RuralResidency83	RuralResidency80
T_8_1	E_14_7	0.0033542	Hzeduy83	Hzeduy80

## Sheet: C
(C) Direct associations of SNP sets and Environmental sets
SNP set	Environmental set	p-values	Environmental variables
G_12_8	E_14_3	0.00347024	Hzincome83
G_13_10	E_14_3	0.0081737	Hzincome83
G_14_12	E_6_2	0.0081585	RuralResidency80	RuralResidency83
G_16_5	E_13_10	0.00753015	Hzeduy83	Hzeduy80
G_21_17	E_7_2	0.00299811	Events
G_21_3	E_15_2	0.00408768	Hzeduy83	Hzeduy80
G_25_20	E_9_6	0.00253424	Lzincome80	Lzincome83
G_25_20	E_8_5	0.00410157	Lzincome80	Lzincome83
G_25_20	E_7_4	0.00446367	Lzincome80	Lzincome83
G_25_20	E_13_9	0.0067884	Lzincome80	Lzincome83
G_25_20	E_15_11	0.00972967	Lzincome83
G_30_28	E_14_2	0.00145209	RuralResidency101
G_30_28	E_15_8	0.00181867	RuralResidency101
G_30_28	E_13_13	0.00273518	RuralResidency101
G_30_28	E_8_6	0.00484733	RuralResidency101
G_30_28	E_10_5	0.00722633	RuralResidency101
G_30_9	E_6_2	0.00532078	RuralResidency80	RuralResidency83
G_33_4	E_11_7	0.00417296	Events
G_33_4	E_9_5	0.00705796	Events
G_35_22	E_10_6	0.00509091	Tolerance80	Tolerance83	Sig83
G_36_29	E_14_1	0.00217947	Tolerance80
G_36_29	E_15_15	0.00663964	Events
G_37_14	E_15_4	0.00520294	Lzincome80
G_37_6	E_12_8	0.00388394	Hzincome80	Hzincome83
G_37_6	E_12_7	0.00491301	Sig83	Sig80
G_37_6	E_14_4	0.0060952	Sig83
G_37_6	E_11_5	0.00739384	Sig83	Sig80	Lzeduy83	Lzeduy80
G_38_17	E_15_15	0.00545423	Events
G_41_33	E_6_1	0.00872786	RuralResidency101
G_41_33	E_15_5	0.00955224	Sig83	Sig80
G_41_37	E_15_15	0.000444335	Events
G_41_37	E_10_2	0.00104624	Events
G_41_37	E_14_5	0.00166196	Events
G_41_37	E_13_11	0.00166196	Events
G_41_37	E_12_6	0.00431558	Events
G_41_37	E_11_7	0.00571336	Events
G_41_37	E_6_5	0.00714297	Events
G_41_37	E_9_5	0.00849255	Events
G_7_2	E_6_2	0.00267766	RuralResidency80	RuralResidency83
G_7_2	E_13_10	0.00291647	Hzeduy83	Hzeduy80
G_7_2	E_15_2	0.00479721	Hzeduy83	Hzeduy80
G_7_3	E_10_2	0.00114619	Events
G_7_3	E_8_5	0.00159921	Lzincome80	Lzincome83
G_7_3	E_15_15	0.00173895	Events
G_7_3	E_14_5	0.00221231	Events
G_7_3	E_13_11	0.00383341	Events
G_7_3	E_13_9	0.00447029	Lzincome80	Lzincome83
G_7_3	E_14_12	0.00484597	Lzincome80	Lzincome83
G_8_8	E_14_3	0.00526274	Hzincome83
G_8_8	E_15_2	0.00840613	Hzeduy83	Hzeduy80

## Sheet: D
(D) Indirect associations between SNP sets and Temperament sets dependent on Environmental sets as mediators (i.e., proxy)
SNP sets	Env sets - proxy			pvalue	New Temp set	p-value	Profile	ns1	ns2	ns3	ns4	ha1	ha2	ha3	ha4	rd1	rd2	rd3	p	Lns1	Lns2	Lns3	Lns4	Lha1	Lha2	Lha3	Lha4	Lrd1	Lrd2	Lrd3	Lp
G_25_20	E_8_5	Lzincome80	Lzincome83	0.00410157	T_4_3	0.00343687	Antisocial						Yes	Yes						Yes	Yes	Yes						Yes	Yes
G_30_28	E_8_6	RuralResidency101		0.00484733	T_15_3	0.00252898	Antisocial													Yes								Yes			Yes
G_33_4	E_11_7	Events		0.00417296	T_15_3	0.00209327	Antisocial													Yes								Yes			Yes
G_36_29	E_14_1	Tolerance80		0.00217947	T_12_6	0.000972238	Sensitive								Yes
G_37_14	E_15_4	Lzincome80		0.00520294	T_14_2	4.7462e-05	Sensitive			Yes							Yes
G_37_6	E_12_8	Hzincome80	Hzincome83	0.00388394	T_14_13	0.00200099	Reliable						Yes			Yes			Yes		Yes					Yes	Yes
G_41_33	E_6_1	RuralResidency101		0.00872786	T_10_4	0.000318664	Antisocial			Yes											Yes										Yes
G_41_37	E_6_5	Events		0.00714297	T_11_4	0.00145835	Reliable												Yes		Yes	Yes
G_41_37	E_6_5	Events		0.00714297	T_11_9	0.00377923	Antisocial	Yes	Yes	Yes	Yes						Yes							Yes	Yes	Yes	Yes	Yes		Yes	Yes
G_41_37	E_10_2	Events		0.00104624	T_15_3	0.000620029	Antisocial													Yes								Yes			Yes
G_7_3	E_10_2	Events		0.00114619	T_15_3	0.000620029	Antisocial													Yes								Yes			Yes
G_7_3	E_8_5	Lzincome80	Lzincome83	0.00159921	T_4_3	0.00343687	Antisocial						Yes	Yes						Yes	Yes	Yes						Yes	Yes
